# Supplementary material for: The homophilic receptor PTPRK selectively dephosphorylates multiple junctional regulators to promote cell–cell adhesion
Source: eLife. 2019 Mar 29;8:e44597. doi: 10.7554/eLife.44597 (PMC6440744; doi:10.7554/eLife.44597)
Supplement: Figure 2—source data 1. — Spreadsheet of all raw Maxquant output files (raw) and Peruses-generated processed data (processed) for the PTPRK pull down proteomic experiments). p values were determined using a two-sample, two-sided t test performed with truncation by a permutation-based FDR (threshold value 0.05; n ≥ 3). [file elife-44597-fig2-data1.xlsx]

## Sheet: Raw MCF10A WT vs Beads
Protein IDs	Majority protein IDs	Peptide counts (all)	Peptide counts (razor+unique)	Peptide counts (unique)	Protein names	Gene names	Fasta headers	Number of proteins	Peptides	Razor + unique peptides	Unique peptides	Peptides beads_1	Peptides beads_2	Peptides beads_3	Peptides beads_4	Peptides wt_1	Peptides wt_2	Peptides wt_3	Peptides wt_4	Razor + unique peptides beads_1	Razor + unique peptides beads_2	Razor + unique peptides beads_3	Razor + unique peptides beads_4	Razor + unique peptides wt_1	Razor + unique peptides wt_2	Razor + unique peptides wt_3	Razor + unique peptides wt_4	Unique peptides beads_1	Unique peptides beads_2	Unique peptides beads_3	Unique peptides beads_4	Unique peptides wt_1	Unique peptides wt_2	Unique peptides wt_3	Unique peptides wt_4	Sequence coverage [%]	Unique + razor sequence coverage [%]	Unique sequence coverage [%]	Mol. weight [kDa]	Sequence length	Sequence lengths	Q-value	Score	Sequence coverage beads_1 [%]	Sequence coverage beads_2 [%]	Sequence coverage beads_3 [%]	Sequence coverage beads_4 [%]	Sequence coverage wt_1 [%]	Sequence coverage wt_2 [%]
A0FGR8	A0FGR8	3	3	3	Extended synaptotagmin-2	ESYT2	sp|A0FGR8|ESYT2_HUMAN Extended synaptotagmin-2 OS=Homo sapiens GN=ESYT2 PE=1 SV=1	1	3	3	3	1	0	0	3	0	0	0	0	1	0	0	3	0	0	0	0	1	0	0	3	0	0	0	0	4.3	4.3	4.3	102.36	921	921	0	6.6195	1	0	0	4.3	0	0
A0JLT2	A0JLT2	1	1	1	Mediator of RNA polymerase II transcription subunit 19	MED19	sp|A0JLT2|MED19_HUMAN Mediator of RNA polymerase II transcription subunit 19 OS=Homo sapiens GN=MED19 PE=1 SV=2	1	1	1	1	0	0	0	0	0	0	0	1	0	0	0	0	0	0	0	1	0	0	0	0	0	0	0	1	9.8	9.8	9.8	26.273	244	244	0	5.3394	0	0	0	0	0	0
A3KMH1	A3KMH1	29	29	29	von Willebrand factor A domain-containing protein 8	VWA8	sp|A3KMH1|VWA8_HUMAN von Willebrand factor A domain-containing protein 8 OS=Homo sapiens GN=VWA8 PE=1 SV=2	1	29	29	29	0	0	0	0	7	6	12	22	0	0	0	0	7	6	12	22	0	0	0	0	7	6	12	22	20.7	20.7	20.7	214.82	1905	1905	0	143.11	0	0	0	0	4.6	3.9
A6NFI3	A6NFI3	4	4	4	Zinc finger protein 316	ZNF316	sp|A6NFI3|ZN316_HUMAN Zinc finger protein 316 OS=Homo sapiens GN=ZNF316 PE=1 SV=1	1	4	4	4	0	0	0	0	0	0	1	4	0	0	0	0	0	0	1	4	0	0	0	0	0	0	1	4	11	11	11	108.44	1004	1004	0	26.906	0	0	0	0	0	0
A6NHL2	A6NHL2	5	1	1	Tubulin alpha chain-like 3	TUBAL3	sp|A6NHL2|TBAL3_HUMAN Tubulin alpha chain-like 3 OS=Homo sapiens GN=TUBAL3 PE=1 SV=2	1	5	1	1	2	3	0	1	3	4	2	3	0	0	0	0	0	0	0	1	0	0	0	0	0	0	0	1	10.3	3.8	3.8	49.908	446	446	0	4.235	3.6	5.6	0	1.6	4.5	6.5
A6NHQ2	A6NHQ2	4	2	2	rRNA/tRNA 2-O-methyltransferase fibrillarin-like protein 1	FBLL1	sp|A6NHQ2|FBLL1_HUMAN rRNA/tRNA 2-O-methyltransferase fibrillarin-like protein 1 OS=Homo sapiens GN=FBLL1 PE=3 SV=2	1	4	2	2	0	0	0	4	0	0	0	1	0	0	0	2	0	0	0	0	0	0	0	2	0	0	0	0	10.5	3.6	3.6	34.803	334	334	0.0015221	3.4243	0	0	0	10.5	0	0
A8CG34;A6NF01;Q6PJE2	A8CG34	16;7;1	16;7;1	4;2;0	Nuclear envelope pore membrane protein POM 121C	POM121C	sp|A8CG34|P121C_HUMAN Nuclear envelope pore membrane protein POM 121C OS=Homo sapiens GN=POM121C PE=1 SV=2	3	16	16	4	0	0	0	1	7	5	9	9	0	0	0	1	7	5	9	9	0	0	0	1	2	1	3	1	21.6	21.6	7.2	125.06	1229	1229;834;187	0	143.7	0	0	0	1.6	10.6	6.8
B2RPK0;P09429	B2RPK0;P09429	2;2	2;2	2;2	Putative high mobility group protein B1-like 1;High mobility group protein B1	HMGB1P1;HMGB1	sp|B2RPK0|HGB1A_HUMAN Putative high mobility group protein B1-like 1 OS=Homo sapiens GN=HMGB1P1 PE=5 SV=1;sp|P09429|HMGB1_HUMAN High mobility group protein B1 OS=Homo sapiens GN=HMGB1 PE=1 SV=3	2	2	2	2	0	0	0	2	0	0	0	0	0	0	0	2	0	0	0	0	0	0	0	2	0	0	0	0	12.3	12.3	12.3	24.238	211	211;215	0	4.338	0	0	0	12.3	0	0
B2RTY4	B2RTY4	10	8	8	Unconventional myosin-IXa	MYO9A	sp|B2RTY4|MYO9A_HUMAN Unconventional myosin-IXa OS=Homo sapiens GN=MYO9A PE=1 SV=2	1	10	8	8	1	0	0	3	5	2	3	7	0	0	0	2	4	1	2	5	0	0	0	2	4	1	2	5	5.4	4.7	4.7	292.7	2548	2548	0	20.281	0.4	0	0	1.6	2.5	0.8
CON__Q9TTE1;CON__A2I7N1;CON__A2I7N0;CON__REFSEQ:XP_001252647;CON__A2I7N3	CON__Q9TTE1;CON__A2I7N1;CON__A2I7N0;CON__REFSEQ:XP_001252647;CON__A2I7N3	2;2;1;1;1	2;2;1;1;1	2;2;1;1;1			;;;;	5	2	2	2	1	1	0	1	0	0	0	0	1	1	0	1	0	0	0	0	1	1	0	1	0	0	0	0	4.4	4.4	4.4	46.203	411	411;411;411;417;417	0.0015699	3.8804	2.4	1.9	0	2.4	0	0
CON__ENSEMBL:ENSBTAP00000018229;P02774	CON__ENSEMBL:ENSBTAP00000018229	11;2	11;2	2;0				2	11	11	2	6	1	0	0	2	1	0	8	6	1	0	0	2	1	0	8	1	0	0	0	0	0	0	1	36.6	36.6	4.2	53.661	475	475;474	0	80.444	21.3	5.3	0	0	9.1	5.3
CON__ENSEMBL:ENSBTAP00000024146;P01023	CON__ENSEMBL:ENSBTAP00000024146	19;2	19;2	19;2				2	19	19	19	18	4	0	0	4	1	0	0	18	4	0	0	4	1	0	0	18	4	0	0	4	1	0	0	17.1	17.1	17.1	164.34	1477	1477;1474	0	52.462	16.2	3.2	0	0	3	0.9
CON__ENSEMBL:ENSBTAP00000031900;P00450	CON__ENSEMBL:ENSBTAP00000031900	6;1	6;1	6;1				2	6	6	6	0	0	0	3	0	0	0	4	0	0	0	3	0	0	0	4	0	0	0	3	0	0	0	4	6.9	6.9	6.9	121.45	1064	1064;1065	0	20.161	0	0	0	3.5	0	0
CON__ENSEMBL:ENSBTAP00000038329	CON__ENSEMBL:ENSBTAP00000038329	1	1	1				1	1	1	1	1	1	0	0	1	0	0	0	1	1	0	0	1	0	0	0	1	1	0	0	1	0	0	0	15	15	15	8.5787	80	80	0	10.801	15	15	0	0	15	0
CON__O43790;CON__Q14533;O43790;Q14533;CON__Q6NT21;CON__P78385;P78385;A6NCN2	CON__O43790;CON__Q14533;O43790;Q14533;CON__Q6NT21;CON__P78385;P78385	4;4;4;4;3;3;3;1	2;2;2;2;1;1;1;1	1;1;1;1;1;1;1;1	Keratin, type II cuticular Hb6;Keratin, type II cuticular Hb1;Keratin, type II cuticular Hb3	KRT86;KRT81;KRT83	;;sp|O43790|KRT86_HUMAN Keratin, type II cuticular Hb6 OS=Homo sapiens GN=KRT86 PE=1 SV=1;sp|Q14533|KRT81_HUMAN Keratin, type II cuticular Hb1 OS=Homo sapiens GN=KRT81 PE=1 SV=3;;;sp|P78385|KRT83_HUMAN Keratin, type II cuticular Hb3 OS=Homo sapiens GN=KRT8	8	4	2	1	1	2	2	2	1	2	2	3	0	0	0	0	0	0	1	1	0	0	0	0	0	0	1	0	8.4	6.6	4.1	53.5	486	486;505;486;505;493;493;493;255	0	15.807	1.9	1.9	1.9	1.9	1.9	1.9
CON__O76013;O76013	CON__O76013;O76013	2;2	1;1	1;1	Keratin, type I cuticular Ha6	KRT36	;sp|O76013|KRT36_HUMAN Keratin, type I cuticular Ha6 OS=Homo sapiens GN=KRT36 PE=1 SV=1	2	2	1	1	1	1	1	2	1	1	2	2	0	0	0	1	0	0	1	1	0	0	0	1	0	0	1	1	3.9	2.4	2.4	52.247	467	467;467	0.0043764	3.0467	1.5	1.5	1.5	3.9	1.5	1.5
CON__P00735;P00734	CON__P00735;P00734	2;1	2;1	2;1	Prothrombin;Activation peptide fragment 1;Activation peptide fragment 2;Thrombin light chain;Thrombin heavy chain	F2	;sp|P00734|THRB_HUMAN Prothrombin OS=Homo sapiens GN=F2 PE=1 SV=2	2	2	2	2	1	0	0	0	0	0	0	1	1	0	0	0	0	0	0	1	1	0	0	0	0	0	0	1	5	5	5	70.505	625	625;622	0	7.754	2.6	0	0	0	0	0
CON__P00761	CON__P00761	5	5	5				1	5	5	5	3	3	2	3	2	4	3	5	3	3	2	3	2	4	3	5	3	3	2	3	2	4	3	5	31.6	31.6	31.6	24.409	231	231	0	40.247	16.5	16.5	7.8	16.5	7.8	25.1
CON__P00978	CON__P00978	2	2	2				1	2	2	2	0	0	1	2	0	0	0	0	0	0	1	2	0	0	0	0	0	0	1	2	0	0	0	0	5.7	5.7	5.7	39.234	352	352	0	4.2327	0	0	2.3	5.7	0	0
CON__Q2KJ62;CON__P01044-1;CON__P01045-1	CON__Q2KJ62;CON__P01044-1;CON__P01045-1	5;5;4	5;5;4	5;5;4			;;	3	5	5	5	5	2	0	0	1	0	0	0	5	2	0	0	1	0	0	0	5	2	0	0	1	0	0	0	9.5	9.5	9.5	68.964	621	621;621;619	0	15.935	9.5	2.9	0	0	1.4	0
CON__P01966;P69905	CON__P01966;P69905	4;2	4;2	4;2	Hemoglobin subunit alpha	HBA1	;sp|P69905|HBA_HUMAN Hemoglobin subunit alpha OS=Homo sapiens GN=HBA1 PE=1 SV=2	2	4	4	4	2	2	0	0	1	1	0	0	2	2	0	0	1	1	0	0	2	2	0	0	1	1	0	0	43.7	43.7	43.7	15.184	142	142;142	0	14.496	16.9	21.8	0	0	10.6	15.5
CON__P02533;P02533;CON__Q61782;CON__Q9D312;CON__Q8N1A0;Q8N1A0	CON__P02533;P02533	46;46;7;4;1;1	27;27;2;0;0;0	8;8;2;0;0;0	Keratin, type I cytoskeletal 14	KRT14	;sp|P02533|K1C14_HUMAN Keratin, type I cytoskeletal 14 OS=Homo sapiens GN=KRT14 PE=1 SV=4	6	46	27	8	28	24	16	31	33	38	36	39	12	13	6	16	16	19	17	22	2	4	1	3	3	6	4	6	75.2	55.9	20.8	51.621	472	472;472;93;431;295;295	0	323.31	49.2	48.1	34.5	56.1	56.6	61.9
CON__P02538;P02538;CON__Q8VED5	CON__P02538;P02538	59;59;10	59;59;10	3;3;0	Keratin, type II cytoskeletal 6A	KRT6A	;sp|P02538|K2C6A_HUMAN Keratin, type II cytoskeletal 6A OS=Homo sapiens GN=KRT6A PE=1 SV=3	3	59	59	3	31	34	26	33	38	48	38	54	31	34	26	33	38	48	38	54	2	1	2	2	2	2	2	3	68.1	68.1	5	60.044	564	564;564;531	0	323.31	51.6	45.6	41.1	48	53.2	63.5
CON__P02584	CON__P02584	2	1	1				1	2	1	1	2	1	0	0	1	0	0	0	1	0	0	0	0	0	0	0	1	0	0	0	0	0	0	0	18.6	10	10	15.057	140	140	0.0074526	2.5488	18.6	8.6	0	0	8.6	0
CON__P02662	CON__P02662	6	6	6				1	6	6	6	1	2	0	2	2	3	2	3	1	2	0	2	2	3	2	3	1	2	0	2	2	3	2	3	33.7	33.7	33.7	22.975	199	199	0	25.422	7.5	11.1	0	11.1	13.1	17.1
CON__P02663	CON__P02663	4	4	4				1	4	4	4	4	0	1	1	2	1	0	1	4	0	1	1	2	1	0	1	4	0	1	1	2	1	0	1	17.9	17.9	17.9	24.348	207	207	0	6.0705	17.9	0	3.9	3.9	7.7	3.9
CON__P02666	CON__P02666	2	2	2				1	2	2	2	0	0	0	0	0	2	0	1	0	0	0	0	0	2	0	1	0	0	0	0	0	2	0	1	12.4	12.4	12.4	23.583	209	209	0	19.174	0	0	0	0	0	12.4
CON__P02668	CON__P02668	5	5	5				1	5	5	5	4	3	0	2	3	4	3	2	4	3	0	2	3	4	3	2	4	3	0	2	3	4	3	2	40.2	40.2	40.2	18.974	169	169	0	17.629	34.3	24.3	0	13	19.5	29.6
CON__P02754	CON__P02754	7	7	7				1	7	7	7	4	4	2	1	6	3	2	5	4	4	2	1	6	3	2	5	4	4	2	1	6	3	2	5	43.2	43.2	43.2	18.281	162	162	0	31.795	25.3	25.3	9.9	8.6	30.9	20.4
CON__P02768-1;P02768	CON__P02768-1;P02768	10;10	4;4	4;4	Serum albumin	ALB	;sp|P02768|ALBU_HUMAN Serum albumin OS=Homo sapiens GN=ALB PE=1 SV=2	2	10	4	4	5	5	3	7	5	4	4	8	1	1	0	2	0	0	0	2	1	1	0	2	0	0	0	2	13.3	6.9	6.9	69.366	609	609;609	0	8.1116	6.7	6.7	3.9	8.5	5.3	5.1
CON__P02769	CON__P02769	54	54	48				1	54	54	48	40	41	26	43	37	40	32	50	40	41	26	43	37	40	32	50	36	37	23	38	32	36	28	44	75.3	75.3	72.8	69.293	607	607	0	323.31	62.8	64.1	48.8	67.2	58	65.6
CON__P04259	CON__P04259	54	1	0				1	54	1	0	31	34	24	32	38	44	38	47	1	1	1	1	1	0	1	1	0	0	0	0	0	0	0	0	66.3	3	0	59.998	564	564	0	11.254	51.6	45.6	37.6	46.3	53.2	57.1
CON__P05784	CON__P05784	14	1	1				1	14	1	1	8	6	6	6	10	12	10	13	0	0	1	0	0	0	0	0	0	0	1	0	0	0	0	0	26.5	5.4	5.4	47.538	423	423	1	-2	14.7	12.3	16.1	10.4	17.3	20.6
CON__P05787;P05787;CON__H-INV:HIT000292931;CON__Q9H552;CON__H-INV:HIT000016045;CON__REFSEQ:XP_092267	CON__P05787;P05787;CON__H-INV:HIT000292931	46;46;24;14;8;2	37;37;19;10;4;2	35;35;18;10;4;2	Keratin, type II cytoskeletal 8	KRT8	;sp|P05787|K2C8_HUMAN Keratin, type II cytoskeletal 8 OS=Homo sapiens GN=KRT8 PE=1 SV=7;	6	46	37	35	18	21	14	23	29	37	32	42	13	14	7	17	24	29	25	33	13	13	6	16	23	28	24	31	78.1	72.9	68.5	53.704	483	483;483;443;499;99;213	0	323.31	34.4	36	22.4	40.8	50.1	56.7
CON__P06868	CON__P06868	6	6	6				1	6	6	6	5	0	0	0	0	1	0	0	5	0	0	0	0	1	0	0	5	0	0	0	0	1	0	0	12.8	12.8	12.8	91.215	812	812	0	24.061	9	0	0	0	0	3.8
CON__P08727;P08727	CON__P08727;P08727	15;15	1;1	1;1	Keratin, type I cytoskeletal 19	KRT19	;sp|P08727|K1C19_HUMAN Keratin, type I cytoskeletal 19 OS=Homo sapiens GN=KRT19 PE=1 SV=4	2	15	1	1	9	10	8	9	12	13	13	13	1	1	1	1	1	1	1	1	1	1	1	1	1	1	1	1	22.8	2.2	2.2	44.091	400	400;400	0	5.4241	15.2	20.8	15	18.5	22.5	22.8
CON__P08729;CON__Q9DCV7;CON__Q9NSB2;CON__Q6ISB0;Q9NSB2;CON__Q61726	CON__P08729	45;8;4;4;4;2	40;3;0;0;0;0	4;0;0;0;0;0				6	45	40	4	18	26	15	25	38	39	39	41	16	23	11	22	36	36	36	36	0	1	1	1	3	3	4	4	69.3	61.6	2.1	51.417	469	469;457;600;600;600;479	0	323.31	42.4	50.7	27.5	51.4	57.1	58.6
CON__P08779;P08779;CON__Q9Z2K1;CON__Q3ZAW8	CON__P08779;P08779	41;41;14;14	21;21;3;3	18;18;3;3	Keratin, type I cytoskeletal 16	KRT16	;sp|P08779|K1C16_HUMAN Keratin, type I cytoskeletal 16 OS=Homo sapiens GN=KRT16 PE=1 SV=4	4	41	21	18	25	21	11	27	28	26	32	37	11	8	1	10	11	10	16	20	11	6	1	9	10	9	13	18	73.8	46.9	42.9	51.267	473	473;473;469;474	0	323.31	52.6	44	21.8	53.9	53.7	49.5
CON__P12763;P02765	CON__P12763	10;3	10;3	10;3				2	10	10	10	10	10	0	1	10	8	0	1	10	10	0	1	10	8	0	1	10	10	0	1	10	8	0	1	34.5	34.5	34.5	38.418	359	359;367	0	211.35	34.5	34.5	0	2.8	34.5	32.6
CON__P13645;P13645;CON__Q7Z3Y7;Q7Z3Y7;CON__Q7Z3Y8;CON__Q2M2I5;Q7Z3Y8;Q2M2I5;CON__Q7Z3Z0;Q7Z3Z0;CON__A2A5Y0;CON__A2AB72;CON__O76015;CON__Q7Z3Y9;CON__O76014;CON__REFSEQ:XP_986630;O76014;O76015;Q7Z3Y9	CON__P13645;P13645	33;33;5;5;4;4;4;4;2;2;1;1;1;1;1;1;1;1;1	27;27;1;1;1;1;1;1;1;1;0;0;0;0;0;0;0;0;0	18;18;0;0;0;0;0;0;0;0;0;0;0;0;0;0;0;0;0	Keratin, type I cytoskeletal 10	KRT10	;sp|P13645|K1C10_HUMAN Keratin, type I cytoskeletal 10 OS=Homo sapiens GN=KRT10 PE=1 SV=6	19	33	27	18	25	24	18	25	24	26	23	28	22	21	15	21	21	20	20	23	14	12	8	13	14	12	12	15	55.3	51.4	42.2	59.51	593	593;584;486;464;459;525;459;525;450;450;416;453;456;468;471;476;449;456;468	0	323.31	45.9	39.6	28.7	40.8	40	41
CON__P13646-1	CON__P13646-1	22	1	1				1	22	1	1	9	9	8	17	11	13	10	16	0	0	0	1	0	0	0	1	0	0	0	1	0	0	0	1	42.4	2	2	49.586	458	458	0.0093271	2.4388	15.5	13.5	15.1	33	15.9	17.7
CON__P13647;P13647	CON__P13647;P13647	56;56	35;35	9;9	Keratin, type II cytoskeletal 5	KRT5	;sp|P13647|K2C5_HUMAN Keratin, type II cytoskeletal 5 OS=Homo sapiens GN=KRT5 PE=1 SV=3	2	56	35	9	28	36	28	36	37	46	37	51	18	23	19	25	24	30	23	31	6	6	7	7	8	8	6	8	65.6	46.6	12.7	62.378	590	590;590	0	323.31	43.7	47.6	39.3	48.1	49.8	56.9
CON__P15497	CON__P15497	10	10	9				1	10	10	9	9	2	0	0	3	0	0	1	9	2	0	0	3	0	0	1	8	2	0	0	3	0	0	1	43.8	43.8	37.7	30.276	265	265	0	26.808	40.4	7.2	0	0	12.1	0
CON__P15636	CON__P15636	17	17	17				1	17	17	17	13	14	11	15	15	13	14	12	13	14	11	15	15	13	14	12	13	14	11	15	15	13	14	12	21.4	21.4	21.4	68.124	653	653	0	323.31	18.8	18.8	17.9	19.4	18.8	18.8
CON__P17690	CON__P17690	7	7	7				1	7	7	7	4	0	0	4	0	1	0	6	4	0	0	4	0	1	0	6	4	0	0	4	0	1	0	6	35.7	35.7	35.7	38.252	345	345	0	130.69	20.6	0	0	20.6	0	4.9
CON__P19012;P19012;CON__Q99456;Q99456	CON__P19012;P19012	42;41;5;5	34;33;4;4	19;18;1;1	Keratin, type I cytoskeletal 15	KRT15	;sp|P19012|K1C15_HUMAN Keratin, type I cytoskeletal 15 OS=Homo sapiens GN=KRT15 PE=1 SV=3	4	42	34	19	24	23	22	27	29	32	28	41	17	16	16	19	21	24	20	33	8	9	10	9	10	11	10	19	86	75.4	57.7	49.167	456	456;456;494;494	0	323.31	52.2	51.3	58.3	54.8	55.5	63.8
CON__P19013;P19013	CON__P19013;P19013	12;12	5;5	4;4	Keratin, type II cytoskeletal 4	KRT4	;sp|P19013|K2C4_HUMAN Keratin, type II cytoskeletal 4 OS=Homo sapiens GN=KRT4 PE=1 SV=4	2	12	5	4	3	4	2	8	3	5	4	7	0	0	0	3	0	0	0	2	0	0	0	3	0	0	0	1	19	9.8	7.7	63.91	594	594;534	0	15.615	4.2	5.9	2.7	12.3	4.2	5.9
CON__P20930;P20930	CON__P20930;P20930	3;3	3;3	3;3	Filaggrin	FLG	;sp|P20930|FILA_HUMAN Filaggrin OS=Homo sapiens GN=FLG PE=1 SV=3	2	3	3	3	1	0	0	1	1	0	0	0	1	0	0	1	1	0	0	0	1	0	0	1	1	0	0	0	2.3	2.3	2.3	435.16	4061	4061;4061	0	22.237	0.2	0	0	1.7	0.3	0
CON__P28800;P08697	CON__P28800	3;1	3;1	3;1				2	3	3	3	3	0	0	0	0	0	0	0	3	0	0	0	0	0	0	0	3	0	0	0	0	0	0	0	8.7	8.7	8.7	54.71	492	492;491	0	6.1773	8.7	0	0	0	0	0
CON__P34955	CON__P34955	12	12	12				1	12	12	12	8	7	0	0	8	3	0	1	8	7	0	0	8	3	0	1	8	7	0	0	8	3	0	1	24.3	24.3	24.3	46.103	416	416	0	49.579	16.3	16.6	0	0	17.8	8.4
CON__P41361	CON__P41361	6	6	3				1	6	6	3	1	1	0	1	1	1	0	3	1	1	0	1	1	1	0	3	0	1	0	1	1	1	0	1	12.3	12.3	6.5	52.347	465	465	0	9.6557	1.5	2.2	0	1.9	2.4	1.9
CON__P48668;P48668	CON__P48668;P48668	56;56	2;2	0;0	Keratin, type II cytoskeletal 6C	KRT6C	;sp|P48668|K2C6C_HUMAN Keratin, type II cytoskeletal 6C OS=Homo sapiens GN=KRT6C PE=1 SV=3	2	56	2	0	31	34	24	31	37	45	37	49	2	1	0	1	2	1	2	0	0	0	0	0	0	0	0	0	64.4	3.5	0	60.024	564	564;564	0	6.2384	51.6	45.6	37.6	43.6	50.5	58
CON__P67983;Q8N339;P80297;P04732;P02795;P13640	CON__P67983;Q8N339;P80297;P04732;P02795;P13640	1;1;1;1;1;1	1;1;1;1;1;1	1;1;1;1;1;1	Metallothionein-1M;Metallothionein-1X;Metallothionein-1E;Metallothionein-2;Metallothionein-1G	MT1M;MT1X;MT1E;MT2A;MT1G	;sp|Q8N339|MT1M_HUMAN Metallothionein-1M OS=Homo sapiens GN=MT1M PE=3 SV=2;sp|P80297|MT1X_HUMAN Metallothionein-1X OS=Homo sapiens GN=MT1X PE=1 SV=1;sp|P04732|MT1E_HUMAN Metallothionein-1E OS=Homo sapiens GN=MT1E PE=1 SV=1;sp|P02795|MT2_HUMAN Metallothione	6	1	1	1	1	1	1	0	1	1	0	1	1	1	1	0	1	1	0	1	1	1	1	0	1	1	0	1	19.7	19.7	19.7	5.9511	61	61;61;61;61;61;62	0	9.8455	19.7	19.7	19.7	0	19.7	19.7
CON__P78386;P78386	CON__P78386;P78386	4;4	1;1	1;1	Keratin, type II cuticular Hb5	KRT85	;sp|P78386|KRT85_HUMAN Keratin, type II cuticular Hb5 OS=Homo sapiens GN=KRT85 PE=1 SV=1	2	4	1	1	2	2	2	2	2	2	2	4	1	0	0	0	1	0	1	1	1	0	0	0	1	0	1	1	6.3	2.2	2.2	55.802	507	507;507	0.0043732	3.0446	3.9	1.8	1.8	1.8	3.9	1.8
CON__P81644	CON__P81644	1	1	1				1	1	1	1	1	1	0	0	0	0	0	0	1	1	0	0	0	0	0	0	1	1	0	0	0	0	0	0	10	10	10	11.202	100	100	0.0015291	3.4866	10	10	0	0	0	0
CON__Q04695;Q04695;CON__Q99PS0	CON__Q04695;Q04695	48;48;1	48;48;1	9;9;0	Keratin, type I cytoskeletal 17	KRT17	;sp|Q04695|K1C17_HUMAN Keratin, type I cytoskeletal 17 OS=Homo sapiens GN=KRT17 PE=1 SV=2	3	48	48	9	31	27	22	30	36	40	37	43	31	27	22	30	36	40	37	43	4	4	3	4	5	6	4	7	87.5	87.5	29.9	48.105	432	432;432;422	0	323.31	54.4	50	46.3	54.6	60.9	65.7
CON__Q29443;CON__Q0IIK2	CON__Q29443;CON__Q0IIK2	3;3	3;3	3;3			;	2	3	3	3	2	2	0	0	1	0	0	0	2	2	0	0	1	0	0	0	2	2	0	0	1	0	0	0	5.5	5.5	5.5	75.829	685	685;704	0	9.2618	3.4	3.9	0	0	1.6	0
CON__Q0V8M9	CON__Q0V8M9	2	2	2				1	2	2	2	2	0	0	0	0	0	0	0	2	0	0	0	0	0	0	0	2	0	0	0	0	0	0	0	2.9	2.9	2.9	99.536	891	891	0.001548	3.6442	2.9	0	0	0	0	0
CON__Q14525;Q14525;CON__O76011;CON__Q8IUT8;O76011	CON__Q14525;Q14525;CON__O76011;CON__Q8IUT8;O76011	4;4;3;3;3	1;1;1;1;1	1;1;1;1;1	Keratin, type I cuticular Ha3-II;Keratin, type I cuticular Ha4	KRT33B;KRT34	;sp|Q14525|KT33B_HUMAN Keratin, type I cuticular Ha3-II OS=Homo sapiens GN=KRT33B PE=1 SV=3;;;sp|O76011|KRT34_HUMAN Keratin, type I cuticular Ha4 OS=Homo sapiens GN=KRT34 PE=1 SV=2	5	4	1	1	1	1	2	1	1	1	1	3	0	0	1	0	0	0	0	0	0	0	1	0	0	0	0	0	8.4	2	2	46.213	404	404;404;394;436;436	0.0029895	3.2896	1.7	1.7	3.7	1.7	1.7	1.7
CON__Q14CN4-1;CON__Q6IME9;Q14CN4;CON__Q3SY84;Q3SY84	CON__Q14CN4-1;CON__Q6IME9;Q14CN4	9;9;9;4;4	2;2;2;2;2	0;0;0;0;0	Keratin, type II cytoskeletal 72	KRT72	;;sp|Q14CN4|K2C72_HUMAN Keratin, type II cytoskeletal 72 OS=Homo sapiens GN=KRT72 PE=1 SV=2	5	9	2	0	3	4	3	4	7	6	6	6	1	1	1	1	1	0	1	1	0	0	0	0	0	0	0	0	10	2.7	0	55.877	511	511;520;511;523;523	0	8.7631	5.9	7.6	5.5	8	8	7.2
CON__Q1A7A4	CON__Q1A7A4	4	2	2				1	4	2	2	0	0	0	0	1	1	0	4	0	0	0	0	1	0	0	2	0	0	0	0	1	0	0	2	2.4	1.2	1.2	188.74	1677	1677	0.0015106	3.3851	0	0	0	0	0.6	0.8
CON__Q1RMN8	CON__Q1RMN8	1	1	1				1	1	1	1	0	0	0	1	0	0	0	1	0	0	0	1	0	0	0	1	0	0	0	1	0	0	0	1	6.8	6.8	6.8	24.536	234	234	0	37.673	0	0	0	6.8	0	0
CON__Q29RQ1;P10643	CON__Q29RQ1	3;1	3;1	3;1				2	3	3	3	0	0	0	0	0	1	0	2	0	0	0	0	0	1	0	2	0	0	0	0	0	1	0	2	4.4	4.4	4.4	93.089	843	843;843	0	7.3665	0	0	0	0	0	1.8
CON__Q2KJF1	CON__Q2KJF1	5	5	5				1	5	5	5	5	1	0	0	0	1	0	0	5	1	0	0	0	1	0	0	5	1	0	0	0	1	0	0	18.1	18.1	18.1	53.553	503	503	0	37.337	18.1	5	0	0	0	5
CON__Q2UVX4	CON__Q2UVX4	9	9	8				1	9	9	8	8	1	0	0	0	0	0	0	8	1	0	0	0	0	0	0	7	1	0	0	0	0	0	0	7	7	6.5	187.37	1662	1662	0	20.308	5.5	1.5	0	0	0	0
CON__Q3KNV1;P08729	CON__Q3KNV1;P08729	42;42	2;2	2;2	Keratin, type II cytoskeletal 7	KRT7	;sp|P08729|K2C7_HUMAN Keratin, type II cytoskeletal 7 OS=Homo sapiens GN=KRT7 PE=1 SV=5	2	42	2	2	19	27	15	25	36	37	36	38	1	2	1	1	2	2	2	2	1	2	1	1	2	2	2	2	70.6	6	6	51.385	469	469;469	0	55.914	44.6	52	28.1	51.8	58.4	59.9
CON__Q3KUS7	CON__Q3KUS7	1	1	1				1	1	1	1	1	0	0	0	0	0	0	0	1	0	0	0	0	0	0	0	1	0	0	0	0	0	0	0	2.2	2.2	2.2	85.411	760	760	0.0093333	2.4415	2.2	0	0	0	0	0
CON__Q3MHN5	CON__Q3MHN5	11	2	2				1	11	2	2	7	1	0	1	4	1	0	8	2	0	0	1	2	0	0	1	2	0	0	1	2	0	0	1	36.3	3.8	3.8	53.341	474	474	0	4.2696	22.4	5.3	0	1.7	12.9	5.3
CON__Q3SX09;CON__P02070;P69892;P69891;P68871;P02100;P02042	CON__Q3SX09	6;2;1;1;1;1;1	6;2;1;1;1;1;1	6;2;1;1;1;1;1				7	6	6	6	6	2	0	0	2	0	0	0	6	2	0	0	2	0	0	0	6	2	0	0	2	0	0	0	36.8	36.8	36.8	22.06	201	201;145;147;147;147;147;147	0	20.647	36.8	10	0	0	10.4	0
CON__Q3SX14;P06396	CON__Q3SX14;P06396	3;3	3;3	3;3	Gelsolin	GSN	;sp|P06396|GELS_HUMAN Gelsolin OS=Homo sapiens GN=GSN PE=1 SV=1	2	3	3	3	2	0	0	1	0	0	0	0	2	0	0	1	0	0	0	0	2	0	0	1	0	0	0	0	5.4	5.4	5.4	85.686	781	781;782	0	7.8373	3.7	0	0	1.7	0	0
CON__Q3SX28	CON__Q3SX28	16	8	2				1	16	8	2	9	6	4	3	9	9	7	3	4	1	2	0	4	3	3	0	0	0	1	0	2	1	1	0	37.3	19	6.7	33.012	284	284	0	42.214	27.5	14.1	15.1	8.5	27.8	27.5
CON__Q3SZ57;P02771	CON__Q3SZ57	16;1	16;1	16;1				2	16	16	16	15	3	0	0	3	4	0	0	15	3	0	0	3	4	0	0	15	3	0	0	3	4	0	0	30.3	30.3	30.3	68.587	610	610;609	0	72.621	28.2	7.5	0	0	5.9	10.5
CON__Q3SZR3	CON__Q3SZR3	8	8	8				1	8	8	8	3	1	0	4	0	3	0	6	3	1	0	4	0	3	0	6	3	1	0	4	0	3	0	6	42.1	42.1	42.1	23.182	202	202	0	75.409	15.3	9.4	0	18.8	0	20.8
CON__Q3SZV7	CON__Q3SZV7	2	2	2				1	2	2	2	2	1	0	0	0	0	0	0	2	1	0	0	0	0	0	0	2	1	0	0	0	0	0	0	7.4	7.4	7.4	52.295	460	460	0.0015361	3.5508	7.4	2.4	0	0	0	0
CON__Q3T052	CON__Q3T052	4	4	4				1	4	4	4	3	0	0	0	0	0	0	1	3	0	0	0	0	0	0	1	3	0	0	0	0	0	0	1	5.3	5.3	5.3	101.51	916	916	0	7.2108	4.4	0	0	0	0	0
CON__Q3ZBD7;P06744	CON__Q3ZBD7;P06744	3;2	3;2	3;2	Glucose-6-phosphate isomerase	GPI	;sp|P06744|G6PI_HUMAN Glucose-6-phosphate isomerase OS=Homo sapiens GN=GPI PE=1 SV=4	2	3	3	3	2	0	0	0	0	1	0	0	2	0	0	0	0	1	0	0	2	0	0	0	0	1	0	0	7.9	7.9	7.9	62.87	557	557;558	0	13.708	5.4	0	0	0	0	2.5
CON__Q497I4;CON__Q9UE12;CON__Q15323;CON__Q92764;Q15323;Q92764;CON__Q6NTB9;CON__O76009;CON__Q14532;O76009;Q14532;CON__Q9D646	CON__Q497I4;CON__Q9UE12;CON__Q15323;CON__Q92764;Q15323;Q92764;CON__Q6NTB9;CON__O76009;CON__Q14532;O76009;Q14532	4;3;3;3;3;3;2;2;2;2;2;1	1;1;1;1;1;1;1;1;1;1;1;1	0;0;0;0;0;0;0;0;0;0;0;0	Keratin, type I cuticular Ha1;Keratin, type I cuticular Ha5;Keratin, type I cuticular Ha3-I;Keratin, type I cuticular Ha2	KRT31;KRT35;KRT33A;KRT32	;;;;sp|Q15323|K1H1_HUMAN Keratin, type I cuticular Ha1 OS=Homo sapiens GN=KRT31 PE=1 SV=3;sp|Q92764|KRT35_HUMAN Keratin, type I cuticular Ha5 OS=Homo sapiens GN=KRT35 PE=1 SV=5;;;;sp|O76009|KT33A_HUMAN Keratin, type I cuticular Ha3-I OS=Homo sapiens GN=KRT	12	4	1	0	2	2	2	2	2	2	2	4	0	0	0	0	0	0	0	1	0	0	0	0	0	0	0	0	7.7	2.6	0	50.529	455	455;416;416;425;416;455;404;404;448;404;448;392	0	4.647	3.5	3.5	3.5	3.5	3.5	3.5
CON__Q58D62	CON__Q58D62	5	5	5				1	5	5	5	4	4	0	0	2	1	0	0	4	4	0	0	2	1	0	0	4	4	0	0	2	1	0	0	18.9	18.9	18.9	42.663	387	387	0	27.396	16.3	16	0	0	11.1	8.3
CON__Q5D862;Q5D862	CON__Q5D862;Q5D862	8;8	8;8	8;8	Filaggrin-2	FLG2	;sp|Q5D862|FILA2_HUMAN Filaggrin-2 OS=Homo sapiens GN=FLG2 PE=1 SV=1	2	8	8	8	4	0	2	5	1	1	2	2	4	0	2	5	1	1	2	2	4	0	2	5	1	1	2	2	6.7	6.7	6.7	248.07	2391	2391;2391	0	95.717	2	0	1	5.2	0.5	0.5
CON__Q5XKE5;Q5XKE5	CON__Q5XKE5;Q5XKE5	13;13	1;1	1;1	Keratin, type II cytoskeletal 79	KRT79	;sp|Q5XKE5|K2C79_HUMAN Keratin, type II cytoskeletal 79 OS=Homo sapiens GN=KRT79 PE=1 SV=2	2	13	1	1	7	10	6	8	7	9	9	11	0	0	0	0	0	0	1	0	0	0	0	0	0	0	1	0	15.1	2.2	2.2	57.809	535	535;535	1	-2	11	12.5	7.9	9.9	12.5	12.5
CON__Q5XQN5;CON__P07744;CON__REFSEQ:XP_932229	CON__Q5XQN5	44;6;1	1;0;0	1;0;0				3	44	1	1	21	30	21	30	27	34	29	39	0	0	0	0	0	0	0	1	0	0	0	0	0	0	0	1	49.3	1.5	1.5	62.936	601	601;525;345	1	-2	27.1	34.8	25.5	37.1	33.9	39.9
CON__Q6KB66-1;Q6KB66	CON__Q6KB66-1;Q6KB66	3;3	2;2	2;2	Keratin, type II cytoskeletal 80	KRT80	;sp|Q6KB66|K2C80_HUMAN Keratin, type II cytoskeletal 80 OS=Homo sapiens GN=KRT80 PE=1 SV=2	2	3	2	2	1	0	0	1	0	0	0	1	1	0	0	1	0	0	0	0	1	0	0	1	0	0	0	0	7.3	4.6	4.6	50.525	452	452;452	0	4.3716	2.7	0	0	2	0	0
CON__Q8N1N4-2;CON__Q7RTT2;Q8N1N4	CON__Q8N1N4-2;CON__Q7RTT2;Q8N1N4	7;7;7	4;4;4	4;4;4	Keratin, type II cytoskeletal 78	KRT78	;;sp|Q8N1N4|K2C78_HUMAN Keratin, type II cytoskeletal 78 OS=Homo sapiens GN=KRT78 PE=1 SV=2	3	7	4	4	4	4	3	4	3	3	2	4	2	1	0	1	1	0	0	1	2	1	0	1	1	0	0	1	10.2	8.4	8.4	56.964	521	521;521;520	0	7.2235	7.7	5.6	3.3	5.4	5.4	3.3
CON__Q7Z794;Q7Z794	CON__Q7Z794;Q7Z794	9;9	4;4	4;4	Keratin, type II cytoskeletal 1b	KRT77	;sp|Q7Z794|K2C1B_HUMAN Keratin, type II cytoskeletal 1b OS=Homo sapiens GN=KRT77 PE=1 SV=3	2	9	4	4	5	4	4	6	4	5	4	5	2	0	0	2	1	0	0	0	2	0	0	2	1	0	0	0	12.5	7.4	7.4	61.802	578	578;578	0	6.5318	7.4	4.8	4.8	8.5	5.4	5
CON__Q86YZ3;Q86YZ3	CON__Q86YZ3;Q86YZ3	10;10	10;10	10;10	Hornerin	HRNR	;sp|Q86YZ3|HORN_HUMAN Hornerin OS=Homo sapiens GN=HRNR PE=1 SV=2	2	10	10	10	4	5	2	2	4	2	4	0	4	5	2	2	4	2	4	0	4	5	2	2	4	2	4	0	14.3	14.3	14.3	282.39	2850	2850;2850	0	201.75	3.9	9.3	4.5	4.5	5.9	3
CON__Q8BGZ7	CON__Q8BGZ7	15	1	1				1	15	1	1	8	11	10	11	9	12	11	14	0	1	0	0	0	0	1	0	0	1	0	0	0	0	1	0	19.2	1.8	1.8	59.74	551	551	0.0068918	2.6581	12.2	15.1	12.9	15.1	13.8	15.2
CON__Q95121;P36955	CON__Q95121;P36955	1;1	1;1	1;1	Pigment epithelium-derived factor	SERPINF1	;sp|P36955|PEDF_HUMAN Pigment epithelium-derived factor OS=Homo sapiens GN=SERPINF1 PE=1 SV=4	2	1	1	1	1	1	0	0	0	0	0	0	1	1	0	0	0	0	0	0	1	1	0	0	0	0	0	0	3.4	3.4	3.4	46.228	416	416;418	0.0050072	2.9068	3.4	3.4	0	0	0	0
CON__Q9QWL7	CON__Q9QWL7	38	1	1				1	38	1	1	25	22	18	24	29	32	31	35	0	0	0	0	1	1	1	1	0	0	0	0	1	1	1	1	57.5	3.2	3.2	48.161	433	433	0.0015736	3.9074	41.1	39.7	36.3	41.3	46.9	49
CON__Q9TRI1;P19823	CON__Q9TRI1	5;1	5;1	5;1				2	5	5	5	5	1	0	0	1	0	0	0	5	1	0	0	1	0	0	0	5	1	0	0	1	0	0	0	5.8	5.8	5.8	106.19	946	946;946	0	13.618	5.8	1.6	0	0	1.6	0
CON__REFSEQ:XP_585019	CON__REFSEQ:XP_585019	2	2	2				1	2	2	2	2	0	0	0	0	0	0	0	2	0	0	0	0	0	0	0	2	0	0	0	0	0	0	0	5.3	5.3	5.3	69.561	604	604	0	5.7922	5.3	0	0	0	0	0
CON__Streptavidin	CON__Streptavidin	4	4	4				1	4	4	4	4	4	4	4	4	4	4	4	4	4	4	4	4	4	4	4	4	4	4	4	4	4	4	4	43.1	43.1	43.1	16.622	160	160	0	194.55	43.1	43.1	43.1	43.1	43.1	43.1
Q13765;E9PAV3	Q13765;E9PAV3	3;3	3;3	3;3	Nascent polypeptide-associated complex subunit alpha;Nascent polypeptide-associated complex subunit alpha, muscle-specific form	NACA	sp|Q13765|NACA_HUMAN Nascent polypeptide-associated complex subunit alpha OS=Homo sapiens GN=NACA PE=1 SV=1;sp|E9PAV3|NACAM_HUMAN Nascent polypeptide-associated complex subunit alpha, muscle-specific form OS=Homo sapiens GN=NACA PE=1 SV=1	2	3	3	3	2	1	0	2	0	0	0	0	2	1	0	2	0	0	0	0	2	1	0	2	0	0	0	0	19.5	19.5	19.5	23.384	215	215;2078	0	15.244	13	6	0	12.6	0	0
E9PRG8	E9PRG8	2	2	2	Uncharacterized protein C11orf98	C11orf98	sp|E9PRG8|CK098_HUMAN Uncharacterized protein C11orf98 OS=Homo sapiens GN=C11orf98 PE=4 SV=1	1	2	2	2	2	2	0	1	1	2	2	2	2	2	0	1	1	2	2	2	2	2	0	1	1	2	2	2	17.2	17.2	17.2	13.798	122	122	0	8.7949	17.2	17.2	0	10.7	10.7	17.2
O00139;Q8N4N8;Q99661	O00139	10;1;1	10;1;1	10;1;1	Kinesin-like protein KIF2A	KIF2A	sp|O00139|KIF2A_HUMAN Kinesin-like protein KIF2A OS=Homo sapiens GN=KIF2A PE=1 SV=3	3	10	10	10	2	1	0	8	1	1	3	4	2	1	0	8	1	1	3	4	2	1	0	8	1	1	3	4	12.6	12.6	12.6	79.954	706	706;673;725	0	32.098	3	1.6	0	10.5	1.6	1.6
O00148;Q13838	O00148;Q13838	1;1	1;1	1;1	ATP-dependent RNA helicase DDX39A;Spliceosome RNA helicase DDX39B	DDX39A;DDX39B	sp|O00148|DX39A_HUMAN ATP-dependent RNA helicase DDX39A OS=Homo sapiens GN=DDX39A PE=1 SV=2;sp|Q13838|DX39B_HUMAN Spliceosome RNA helicase DDX39B OS=Homo sapiens GN=DDX39B PE=1 SV=1	2	1	1	1	1	0	0	0	0	0	0	0	1	0	0	0	0	0	0	0	1	0	0	0	0	0	0	0	2.3	2.3	2.3	49.129	427	427;428	0.0015444	3.6187	2.3	0	0	0	0	0
O00151	O00151	2	2	2	PDZ and LIM domain protein 1	PDLIM1	sp|O00151|PDLI1_HUMAN PDZ and LIM domain protein 1 OS=Homo sapiens GN=PDLIM1 PE=1 SV=4	1	2	2	2	1	0	0	1	0	0	0	0	1	0	0	1	0	0	0	0	1	0	0	1	0	0	0	0	7.9	7.9	7.9	36.071	329	329	0.0087366	2.4997	3	0	0	4.9	0	0
O00159	O00159	58	58	57	Unconventional myosin-Ic	MYO1C	sp|O00159|MYO1C_HUMAN Unconventional myosin-Ic OS=Homo sapiens GN=MYO1C PE=1 SV=4	1	58	58	57	30	21	8	37	27	28	35	51	30	21	8	37	27	28	35	51	29	21	8	36	26	27	34	51	57.1	57.1	56.4	121.68	1063	1063	0	323.31	31.8	22.7	6.6	35.8	26.1	29.8
O00161	O00161	1	1	1	Synaptosomal-associated protein 23	SNAP23	sp|O00161|SNP23_HUMAN Synaptosomal-associated protein 23 OS=Homo sapiens GN=SNAP23 PE=1 SV=1	1	1	1	1	0	0	0	0	1	0	0	0	0	0	0	0	1	0	0	0	0	0	0	0	1	0	0	0	5.7	5.7	5.7	23.354	211	211	0.0049645	2.8281	0	0	0	0	5.7	0
O00165	O00165	5	5	5	HCLS1-associated protein X-1	HAX1	sp|O00165|HAX1_HUMAN HCLS1-associated protein X-1 OS=Homo sapiens GN=HAX1 PE=1 SV=2	1	5	5	5	0	0	0	0	0	1	2	4	0	0	0	0	0	1	2	4	0	0	0	0	0	1	2	4	31.9	31.9	31.9	31.62	279	279	0	37.392	0	0	0	0	0	3.9
O00203;Q13367	O00203	4;1	4;1	4;1	AP-3 complex subunit beta-1	AP3B1	sp|O00203|AP3B1_HUMAN AP-3 complex subunit beta-1 OS=Homo sapiens GN=AP3B1 PE=1 SV=3	2	4	4	4	1	0	0	2	0	1	0	0	1	0	0	2	0	1	0	0	1	0	0	2	0	1	0	0	4.4	4.4	4.4	121.32	1094	1094;1082	0	10.585	0.9	0	0	2.7	0	0.7
O00231	O00231	1	1	1	26S proteasome non-ATPase regulatory subunit 11	PSMD11	sp|O00231|PSD11_HUMAN 26S proteasome non-ATPase regulatory subunit 11 OS=Homo sapiens GN=PSMD11 PE=1 SV=3	1	1	1	1	1	0	0	0	0	0	0	0	1	0	0	0	0	0	0	0	1	0	0	0	0	0	0	0	2.4	2.4	2.4	47.463	422	422	0.0093834	2.4822	2.4	0	0	0	0	0
O00257	O00257	6	6	6	E3 SUMO-protein ligase CBX4	CBX4	sp|O00257|CBX4_HUMAN E3 SUMO-protein ligase CBX4 OS=Homo sapiens GN=CBX4 PE=1 SV=3	1	6	6	6	0	0	0	2	1	0	0	5	0	0	0	2	1	0	0	5	0	0	0	2	1	0	0	5	17.3	17.3	17.3	61.367	560	560	0	23.735	0	0	0	5	2.3	0
O00268	O00268	2	2	2	Transcription initiation factor TFIID subunit 4	TAF4	sp|O00268|TAF4_HUMAN Transcription initiation factor TFIID subunit 4 OS=Homo sapiens GN=TAF4 PE=1 SV=2	1	2	2	2	2	0	0	1	0	1	0	0	2	0	0	1	0	1	0	0	2	0	0	1	0	1	0	0	2.4	2.4	2.4	110.11	1085	1085	0	11.132	2.4	0	0	1.1	0	1.1
O00299	O00299	2	2	2	Chloride intracellular channel protein 1	CLIC1	sp|O00299|CLIC1_HUMAN Chloride intracellular channel protein 1 OS=Homo sapiens GN=CLIC1 PE=1 SV=4	1	2	2	2	2	0	0	0	0	0	0	0	2	0	0	0	0	0	0	0	2	0	0	0	0	0	0	0	12.4	12.4	12.4	26.922	241	241	0	6.8851	12.4	0	0	0	0	0
O00410	O00410	1	1	1	Importin-5	IPO5	sp|O00410|IPO5_HUMAN Importin-5 OS=Homo sapiens GN=IPO5 PE=1 SV=4	1	1	1	1	0	0	0	0	0	0	0	1	0	0	0	0	0	0	0	1	0	0	0	0	0	0	0	1	1.8	1.8	1.8	123.63	1097	1097	0.0015094	3.3831	0	0	0	0	0	0
O00425	O00425	1	1	1	Insulin-like growth factor 2 mRNA-binding protein 3	IGF2BP3	sp|O00425|IF2B3_HUMAN Insulin-like growth factor 2 mRNA-binding protein 3 OS=Homo sapiens GN=IGF2BP3 PE=1 SV=2	1	1	1	1	0	0	0	0	0	0	0	1	0	0	0	0	0	0	0	1	0	0	0	0	0	0	0	1	2.4	2.4	2.4	63.704	579	579	0.0043796	3.0484	0	0	0	0	0	0
O00472	O00472	2	2	2	RNA polymerase II elongation factor ELL2	ELL2	sp|O00472|ELL2_HUMAN RNA polymerase II elongation factor ELL2 OS=Homo sapiens GN=ELL2 PE=1 SV=2	1	2	2	2	1	0	0	1	0	0	0	0	1	0	0	1	0	0	0	0	1	0	0	1	0	0	0	0	2	2	2	72.324	640	640	0.00437	3.0382	1.4	0	0	2	0	0
O00483	O00483	3	3	3	Cytochrome c oxidase subunit NDUFA4	NDUFA4	sp|O00483|NDUA4_HUMAN Cytochrome c oxidase subunit NDUFA4 OS=Homo sapiens GN=NDUFA4 PE=1 SV=1	1	3	3	3	2	0	1	1	1	2	2	2	2	0	1	1	1	2	2	2	2	0	1	1	1	2	2	2	37	37	37	9.3697	81	81	0	7.5571	22.2	0	9.9	9.9	9.9	22.2
O00488	O00488	4	4	4	Zinc finger protein 593	ZNF593	sp|O00488|ZN593_HUMAN Zinc finger protein 593 OS=Homo sapiens GN=ZNF593 PE=1 SV=2	1	4	4	4	3	1	0	3	0	0	0	3	3	1	0	3	0	0	0	3	3	1	0	3	0	0	0	3	31.3	31.3	31.3	15.199	134	134	0	18.803	24.6	10.4	0	31.3	0	0
O00541	O00541	7	7	7	Pescadillo homolog	PES1	sp|O00541|PESC_HUMAN Pescadillo homolog OS=Homo sapiens GN=PES1 PE=1 SV=1	1	7	7	7	4	2	2	6	0	0	0	0	4	2	2	6	0	0	0	0	4	2	2	6	0	0	0	0	16.8	16.8	16.8	68.002	588	588	0	27.461	10.5	4.1	2.7	15.5	0	0
O00560	O00560	2	2	2	Syntenin-1	SDCBP	sp|O00560|SDCB1_HUMAN Syntenin-1 OS=Homo sapiens GN=SDCBP PE=1 SV=1	1	2	2	2	1	0	0	1	0	0	0	0	1	0	0	1	0	0	0	0	1	0	0	1	0	0	0	0	6.7	6.7	6.7	32.444	298	298	0.0015198	3.421	3.4	0	0	3.4	0	0
O00566	O00566	5	5	5	U3 small nucleolar ribonucleoprotein protein MPP10	MPHOSPH10	sp|O00566|MPP10_HUMAN U3 small nucleolar ribonucleoprotein protein MPP10 OS=Homo sapiens GN=MPHOSPH10 PE=1 SV=2	1	5	5	5	2	3	1	1	0	2	1	1	2	3	1	1	0	2	1	1	2	3	1	1	0	2	1	1	12	12	12	78.863	681	681	0	19.369	4.6	6.6	2.1	1	0	2.9
O00567	O00567	18	18	18	Nucleolar protein 56	NOP56	sp|O00567|NOP56_HUMAN Nucleolar protein 56 OS=Homo sapiens GN=NOP56 PE=1 SV=4	1	18	18	18	11	7	3	13	4	4	6	10	11	7	3	13	4	4	6	10	11	7	3	13	4	4	6	10	48	48	48	66.049	594	594	0	104.42	27.3	14.6	5.6	31.1	6.9	8.4
O00571;O15523;Q9NQI0	O00571;O15523	19;12;1	18;11;1	18;11;1	ATP-dependent RNA helicase DDX3X;ATP-dependent RNA helicase DDX3Y	DDX3X;DDX3Y	sp|O00571|DDX3X_HUMAN ATP-dependent RNA helicase DDX3X OS=Homo sapiens GN=DDX3X PE=1 SV=3;sp|O15523|DDX3Y_HUMAN ATP-dependent RNA helicase DDX3Y OS=Homo sapiens GN=DDX3Y PE=1 SV=2	3	19	18	18	3	0	0	1	5	8	11	12	3	0	0	1	5	7	10	11	3	0	0	1	5	7	10	11	37.3	35.6	35.6	73.243	662	662;660;724	0	174.89	6.2	0	0	1.8	8.8	15
O00622	O00622	4	4	4	Protein CYR61	CYR61	sp|O00622|CYR61_HUMAN Protein CYR61 OS=Homo sapiens GN=CYR61 PE=1 SV=1	1	4	4	4	2	0	0	2	1	0	0	0	2	0	0	2	1	0	0	0	2	0	0	2	1	0	0	0	13.1	13.1	13.1	42.026	381	381	0	10.826	7.1	0	0	6	2.6	0
O00743	O00743	1	1	1	Serine/threonine-protein phosphatase 6 catalytic subunit;Serine/threonine-protein phosphatase 6 catalytic subunit, N-terminally processed	PPP6C	sp|O00743|PPP6_HUMAN Serine/threonine-protein phosphatase 6 catalytic subunit OS=Homo sapiens GN=PPP6C PE=1 SV=1	1	1	1	1	0	0	0	0	0	0	0	1	0	0	0	0	0	0	0	1	0	0	0	0	0	0	0	1	4.9	4.9	4.9	35.144	305	305	0.0015314	3.5031	0	0	0	0	0	0
O00763	O00763	19	4	4	Acetyl-CoA carboxylase 2;Biotin carboxylase	ACACB	sp|O00763|ACACB_HUMAN Acetyl-CoA carboxylase 2 OS=Homo sapiens GN=ACACB PE=1 SV=3	1	19	4	4	17	16	11	12	0	0	0	0	4	2	1	0	0	0	0	0	4	2	1	0	0	0	0	0	8.3	2.3	2.3	276.54	2458	2458	0	12.008	7.6	7.2	4.6	5.2	0	0
O14522	O14522	1	1	1	Receptor-type tyrosine-protein phosphatase T	PTPRT	sp|O14522|PTPRT_HUMAN Receptor-type tyrosine-protein phosphatase T OS=Homo sapiens GN=PTPRT PE=1 SV=6	1	1	1	1	0	0	0	0	0	1	1	1	0	0	0	0	0	1	1	1	0	0	0	0	0	1	1	1	0.8	0.8	0.8	162.13	1441	1441	0	10.501	0	0	0	0	0	0.8
O14545	O14545	2	2	2	TRAF-type zinc finger domain-containing protein 1	TRAFD1	sp|O14545|TRAD1_HUMAN TRAF-type zinc finger domain-containing protein 1 OS=Homo sapiens GN=TRAFD1 PE=1 SV=1	1	2	2	2	0	0	0	0	0	0	0	2	0	0	0	0	0	0	0	2	0	0	0	0	0	0	0	2	5.2	5.2	5.2	64.84	582	582	0	18.096	0	0	0	0	0	0
Q5IS41;O14594	Q5IS41;O14594	1;1	1;1	1;1	Neurocan core protein	NCAN	sp|Q5IS41|NCAN_PANTR Neurocan core protein OS=Pan troglodytes GN=NCAN PE=2 SV=1;sp|O14594|NCAN_HUMAN Neurocan core protein OS=Homo sapiens GN=NCAN PE=1 SV=3	2	1	1	1	1	0	0	0	0	0	0	0	1	0	0	0	0	0	0	0	1	0	0	0	0	0	0	0	1	1	1	142.87	1321	1321;1321	0.0050651	2.9867	1	0	0	0	0	0
O14617	O14617	26	26	26	AP-3 complex subunit delta-1	AP3D1	sp|O14617|AP3D1_HUMAN AP-3 complex subunit delta-1 OS=Homo sapiens GN=AP3D1 PE=1 SV=1	1	26	26	26	11	4	1	7	2	4	6	15	11	4	1	7	2	4	6	15	11	4	1	7	2	4	6	15	30	30	30	130.16	1153	1153	0	120.34	10.8	4.3	1	7.1	2	4.4
O14684	O14684	1	1	1	Prostaglandin E synthase	PTGES	sp|O14684|PTGES_HUMAN Prostaglandin E synthase OS=Homo sapiens GN=PTGES PE=1 SV=2	1	1	1	1	1	1	1	1	0	0	1	1	1	1	1	1	0	0	1	1	1	1	1	1	0	0	1	1	6.6	6.6	6.6	17.102	152	152	0	4.8949	6.6	6.6	6.6	6.6	0	0
O14744	O14744	12	12	12	Protein arginine N-methyltransferase 5;Protein arginine N-methyltransferase 5, N-terminally processed	PRMT5	sp|O14744|ANM5_HUMAN Protein arginine N-methyltransferase 5 OS=Homo sapiens GN=PRMT5 PE=1 SV=4	1	12	12	12	1	0	0	3	0	0	4	8	1	0	0	3	0	0	4	8	1	0	0	3	0	0	4	8	28.7	28.7	28.7	72.683	637	637	0	36.546	3.3	0	0	5.7	0	0
O14776;Q5VWI1	O14776	28;1	28;1	28;1	Transcription elongation regulator 1	TCERG1	sp|O14776|TCRG1_HUMAN Transcription elongation regulator 1 OS=Homo sapiens GN=TCERG1 PE=1 SV=2	2	28	28	28	7	4	1	25	0	0	0	7	7	4	1	25	0	0	0	7	7	4	1	25	0	0	0	7	25.5	25.5	25.5	123.9	1098	1098;586	0	94.936	7	4.8	0.8	21.9	0	0
O14880	O14880	4	4	4	Microsomal glutathione S-transferase 3	MGST3	sp|O14880|MGST3_HUMAN Microsomal glutathione S-transferase 3 OS=Homo sapiens GN=MGST3 PE=1 SV=1	1	4	4	4	0	0	0	2	0	0	0	3	0	0	0	2	0	0	0	3	0	0	0	2	0	0	0	3	32.9	32.9	32.9	16.516	152	152	0	22.382	0	0	0	24.3	0	0
O14893	O14893	1	1	1	Gem-associated protein 2	GEMIN2	sp|O14893|GEMI2_HUMAN Gem-associated protein 2 OS=Homo sapiens GN=GEMIN2 PE=1 SV=1	1	1	1	1	0	0	0	1	0	0	0	0	0	0	0	1	0	0	0	0	0	0	0	1	0	0	0	0	4.3	4.3	4.3	31.585	280	280	0.0093645	2.4705	0	0	0	4.3	0	0
O14925;Q5SRD1	O14925;Q5SRD1	1;1	1;1	1;1	Mitochondrial import inner membrane translocase subunit Tim23;Putative mitochondrial import inner membrane translocase subunit Tim23B	TIMM23;TIMM23B	sp|O14925|TIM23_HUMAN Mitochondrial import inner membrane translocase subunit Tim23 OS=Homo sapiens GN=TIMM23 PE=1 SV=1;sp|Q5SRD1|TI23B_HUMAN Putative mitochondrial import inner membrane translocase subunit Tim23B OS=Homo sapiens GN=TIMM23B PE=5 SV=2	2	1	1	1	1	0	0	1	1	1	1	1	1	0	0	1	1	1	1	1	1	0	0	1	1	1	1	1	8.1	8.1	8.1	21.943	209	209;257	0	16.699	8.1	0	0	8.1	8.1	8.1
O14949	O14949	2	2	2	Cytochrome b-c1 complex subunit 8	UQCRQ	sp|O14949|QCR8_HUMAN Cytochrome b-c1 complex subunit 8 OS=Homo sapiens GN=UQCRQ PE=1 SV=4	1	2	2	2	0	0	0	0	0	0	0	2	0	0	0	0	0	0	0	2	0	0	0	0	0	0	0	2	26.8	26.8	26.8	9.9062	82	82	0	9.1204	0	0	0	0	0	0
P19105;O14950;P24844	P19105;O14950;P24844	14;14;7	14;14;7	14;14;7	Myosin regulatory light chain 12A;Myosin regulatory light chain 12B;Myosin regulatory light polypeptide 9	MYL12A;MYL12B;MYL9	sp|P19105|ML12A_HUMAN Myosin regulatory light chain 12A OS=Homo sapiens GN=MYL12A PE=1 SV=2;sp|O14950|ML12B_HUMAN Myosin regulatory light chain 12B OS=Homo sapiens GN=MYL12B PE=1 SV=2;sp|P24844|MYL9_HUMAN Myosin regulatory light polypeptide 9 OS=Homo sapie	3	14	14	14	9	9	4	10	11	11	11	13	9	9	4	10	11	11	11	13	9	9	4	10	11	11	11	13	66.7	66.7	66.7	19.794	171	171;172;172	0	323.31	44.4	44.4	24	51.5	55	55
O14974	O14974	1	1	1	Protein phosphatase 1 regulatory subunit 12A	PPP1R12A	sp|O14974|MYPT1_HUMAN Protein phosphatase 1 regulatory subunit 12A OS=Homo sapiens GN=PPP1R12A PE=1 SV=1	1	1	1	1	0	0	0	0	0	0	1	1	0	0	0	0	0	0	1	1	0	0	0	0	0	0	1	1	1.1	1.1	1.1	115.28	1030	1030	0.0068776	2.6491	0	0	0	0	0	0
O14979	O14979	1	1	1	Heterogeneous nuclear ribonucleoprotein D-like	HNRNPDL	sp|O14979|HNRDL_HUMAN Heterogeneous nuclear ribonucleoprotein D-like OS=Homo sapiens GN=HNRNPDL PE=1 SV=3	1	1	1	1	0	0	0	0	1	1	1	1	0	0	0	0	1	1	1	1	0	0	0	0	1	1	1	1	3.8	3.8	3.8	46.437	420	420	0.0015117	3.3858	0	0	0	0	3.8	3.8
O14980	O14980	2	2	2	Exportin-1	XPO1	sp|O14980|XPO1_HUMAN Exportin-1 OS=Homo sapiens GN=XPO1 PE=1 SV=1	1	2	2	2	0	0	0	0	0	0	0	2	0	0	0	0	0	0	0	2	0	0	0	0	0	0	0	2	4.5	4.5	4.5	123.38	1071	1071	0	5.8425	0	0	0	0	0	0
O15013	O15013	1	1	1	Rho guanine nucleotide exchange factor 10	ARHGEF10	sp|O15013|ARHGA_HUMAN Rho guanine nucleotide exchange factor 10 OS=Homo sapiens GN=ARHGEF10 PE=1 SV=4	1	1	1	1	1	0	0	0	0	0	0	0	1	0	0	0	0	0	0	0	1	0	0	0	0	0	0	0	1.2	1.2	1.2	151.61	1369	1369	0.0093209	2.4344	1.2	0	0	0	0	0
O15014	O15014	2	2	2	Zinc finger protein 609	ZNF609	sp|O15014|ZN609_HUMAN Zinc finger protein 609 OS=Homo sapiens GN=ZNF609 PE=1 SV=2	1	2	2	2	0	0	0	2	0	0	0	0	0	0	0	2	0	0	0	0	0	0	0	2	0	0	0	0	2.2	2.2	2.2	151.19	1411	1411	0.00079365	4.0685	0	0	0	2.2	0	0
O15021;Q9Y2H9	O15021;Q9Y2H9	6;3	2;0	2;0	Microtubule-associated serine/threonine-protein kinase 4;Microtubule-associated serine/threonine-protein kinase 1	MAST4;MAST1	sp|O15021|MAST4_HUMAN Microtubule-associated serine/threonine-protein kinase 4 OS=Homo sapiens GN=MAST4 PE=1 SV=3;sp|Q9Y2H9|MAST1_HUMAN Microtubule-associated serine/threonine-protein kinase 1 OS=Homo sapiens GN=MAST1 PE=1 SV=2	2	6	2	2	0	0	0	0	5	3	3	0	0	0	0	0	1	1	1	0	0	0	0	0	1	1	1	0	3.3	1.3	1.3	284.37	2626	2626;1570	0	4.7346	0	0	0	0	2.6	2
O15027	O15027	47	47	47	Protein transport protein Sec16A	SEC16A	sp|O15027|SC16A_HUMAN Protein transport protein Sec16A OS=Homo sapiens GN=SEC16A PE=1 SV=3	1	47	47	47	0	0	0	0	18	20	29	32	0	0	0	0	18	20	29	32	0	0	0	0	18	20	29	32	37.1	37.1	37.1	233.51	2179	2179	0	323.31	0	0	0	0	13.3	15.2
O15042	O15042	32	32	32	U2 snRNP-associated SURP motif-containing protein	U2SURP	sp|O15042|SR140_HUMAN U2 snRNP-associated SURP motif-containing protein OS=Homo sapiens GN=U2SURP PE=1 SV=2	1	32	32	32	8	12	5	27	2	3	3	17	8	12	5	27	2	3	3	17	8	12	5	27	2	3	3	17	34.9	34.9	34.9	118.29	1029	1029	0	218.74	10.7	14.9	5.2	28.6	3.3	4.9
O15143	O15143	9	9	8	Actin-related protein 2/3 complex subunit 1B	ARPC1B	sp|O15143|ARC1B_HUMAN Actin-related protein 2/3 complex subunit 1B OS=Homo sapiens GN=ARPC1B PE=1 SV=3	1	9	9	8	2	2	1	4	5	3	2	9	2	2	1	4	5	3	2	9	2	2	1	4	5	3	2	8	32	32	30.1	40.949	372	372	0	78.539	7.3	8.6	3.8	14.2	21.2	13.2
O15144	O15144	8	8	8	Actin-related protein 2/3 complex subunit 2	ARPC2	sp|O15144|ARPC2_HUMAN Actin-related protein 2/3 complex subunit 2 OS=Homo sapiens GN=ARPC2 PE=1 SV=1	1	8	8	8	3	3	0	7	3	2	1	5	3	3	0	7	3	2	1	5	3	3	0	7	3	2	1	5	26.7	26.7	26.7	34.333	300	300	0	21.15	10.7	10.7	0	23.3	10.3	6.7
O15145	O15145	6	6	6	Actin-related protein 2/3 complex subunit 3	ARPC3	sp|O15145|ARPC3_HUMAN Actin-related protein 2/3 complex subunit 3 OS=Homo sapiens GN=ARPC3 PE=1 SV=3	1	6	6	6	5	3	1	3	4	2	4	6	5	3	1	3	4	2	4	6	5	3	1	3	4	2	4	6	43.8	43.8	43.8	20.546	178	178	0	40.366	29.2	18	4.5	18	21.9	13.5
O15211	O15211	1	1	1	Ral guanine nucleotide dissociation stimulator-like 2	RGL2	sp|O15211|RGL2_HUMAN Ral guanine nucleotide dissociation stimulator-like 2 OS=Homo sapiens GN=RGL2 PE=1 SV=1	1	1	1	1	1	0	0	0	0	0	0	1	1	0	0	0	0	0	0	1	1	0	0	0	0	0	0	1	1.8	1.8	1.8	83.548	777	777	0.0063247	2.7578	1.8	0	0	0	0	0
O15228	O15228	1	1	1	Dihydroxyacetone phosphate acyltransferase	GNPAT	sp|O15228|GNPAT_HUMAN Dihydroxyacetone phosphate acyltransferase OS=Homo sapiens GN=GNPAT PE=1 SV=1	1	1	1	1	0	1	0	1	0	1	1	1	0	1	0	1	0	1	1	1	0	1	0	1	0	1	1	1	2.2	2.2	2.2	77.187	680	680	0.004954	2.8223	0	2.2	0	2.2	0	2.2
O15235	O15235	5	5	5	28S ribosomal protein S12, mitochondrial	MRPS12	sp|O15235|RT12_HUMAN 28S ribosomal protein S12, mitochondrial OS=Homo sapiens GN=MRPS12 PE=1 SV=1	1	5	5	5	4	3	3	4	4	3	4	4	4	3	3	4	4	3	4	4	4	3	3	4	4	3	4	4	39.1	39.1	39.1	15.173	138	138	0	20.805	21	20.3	20.3	21	21	33.3
O15258	O15258	2	2	2	Protein RER1	RER1	sp|O15258|RER1_HUMAN Protein RER1 OS=Homo sapiens GN=RER1 PE=1 SV=1	1	2	2	2	1	0	0	2	0	0	1	2	1	0	0	2	0	0	1	2	1	0	0	2	0	0	1	2	15.8	15.8	15.8	22.958	196	196	0	12.743	9.2	0	0	15.8	0	0
O15260	O15260	2	2	2	Surfeit locus protein 4	SURF4	sp|O15260|SURF4_HUMAN Surfeit locus protein 4 OS=Homo sapiens GN=SURF4 PE=1 SV=3	1	2	2	2	0	0	0	1	0	0	0	1	0	0	0	1	0	0	0	1	0	0	0	1	0	0	0	1	10.4	10.4	10.4	30.394	269	269	0	8.9908	0	0	0	3.7	0	0
O15265	O15265	4	4	4	Ataxin-7	ATXN7	sp|O15265|ATX7_HUMAN Ataxin-7 OS=Homo sapiens GN=ATXN7 PE=1 SV=1	1	4	4	4	0	0	0	3	1	2	2	2	0	0	0	3	1	2	2	2	0	0	0	3	1	2	2	2	5.6	5.6	5.6	95.45	892	892	0	10.48	0	0	0	4.6	1.8	3.5
O15371	O15371	2	2	2	Eukaryotic translation initiation factor 3 subunit D	EIF3D	sp|O15371|EIF3D_HUMAN Eukaryotic translation initiation factor 3 subunit D OS=Homo sapiens GN=EIF3D PE=1 SV=1	1	2	2	2	1	0	0	0	1	0	0	0	1	0	0	0	1	0	0	0	1	0	0	0	1	0	0	0	4	4	4	63.972	548	548	0.0015723	3.9025	1.8	0	0	0	2.2	0
O15409	O15409	1	1	1	Forkhead box protein P2	FOXP2	sp|O15409|FOXP2_HUMAN Forkhead box protein P2 OS=Homo sapiens GN=FOXP2 PE=1 SV=2	1	1	1	1	0	0	0	0	0	0	1	0	0	0	0	0	0	0	1	0	0	0	0	0	0	0	1	0	1.5	1.5	1.5	79.918	715	715	1	-2	0	0	0	0	0	0
O15427	O15427	6	6	6	Monocarboxylate transporter 4	SLC16A3	sp|O15427|MOT4_HUMAN Monocarboxylate transporter 4 OS=Homo sapiens GN=SLC16A3 PE=1 SV=1	1	6	6	6	3	2	3	6	4	2	3	2	3	2	3	6	4	2	3	2	3	2	3	6	4	2	3	2	14.4	14.4	14.4	49.469	465	465	0	25.295	8.4	5.6	8.4	14.4	11	5.6
O15446	O15446	6	6	6	DNA-directed RNA polymerase I subunit RPA34	CD3EAP	sp|O15446|RPA34_HUMAN DNA-directed RNA polymerase I subunit RPA34 OS=Homo sapiens GN=CD3EAP PE=1 SV=1	1	6	6	6	2	0	0	4	0	0	0	1	2	0	0	4	0	0	0	1	2	0	0	4	0	0	0	1	24.3	24.3	24.3	54.985	510	510	0	33.936	9.2	0	0	15.1	0	0
O15460	O15460	1	1	1	Prolyl 4-hydroxylase subunit alpha-2	P4HA2	sp|O15460|P4HA2_HUMAN Prolyl 4-hydroxylase subunit alpha-2 OS=Homo sapiens GN=P4HA2 PE=1 SV=1	1	1	1	1	0	0	0	0	1	0	1	0	0	0	0	0	1	0	1	0	0	0	0	0	1	0	1	0	2.6	2.6	2.6	60.901	535	535	0.0087601	2.5127	0	0	0	0	2.6	0
O15511	O15511	3	3	3	Actin-related protein 2/3 complex subunit 5	ARPC5	sp|O15511|ARPC5_HUMAN Actin-related protein 2/3 complex subunit 5 OS=Homo sapiens GN=ARPC5 PE=1 SV=3	1	3	3	3	1	1	0	3	1	0	2	3	1	1	0	3	1	0	2	3	1	1	0	3	1	0	2	3	36.4	36.4	36.4	16.32	151	151	0	74.035	7.9	7.9	0	36.4	7.9	0
O43143;O60231;Q14562	O43143	18;1;1	18;1;1	18;1;1	Pre-mRNA-splicing factor ATP-dependent RNA helicase DHX15	DHX15	sp|O43143|DHX15_HUMAN Pre-mRNA-splicing factor ATP-dependent RNA helicase DHX15 OS=Homo sapiens GN=DHX15 PE=1 SV=2	3	18	18	18	11	4	0	14	1	2	2	12	11	4	0	14	1	2	2	12	11	4	0	14	1	2	2	12	26.4	26.4	26.4	90.932	795	795;1041;1220	0	49.668	17	5.7	0	20.4	1.6	3.1
O43172	O43172	5	5	5	U4/U6 small nuclear ribonucleoprotein Prp4	PRPF4	sp|O43172|PRP4_HUMAN U4/U6 small nuclear ribonucleoprotein Prp4 OS=Homo sapiens GN=PRPF4 PE=1 SV=2	1	5	5	5	0	0	0	3	0	0	0	2	0	0	0	3	0	0	0	2	0	0	0	3	0	0	0	2	11.9	11.9	11.9	58.449	522	522	0	10.653	0	0	0	7.9	0	0
O43175	O43175	3	3	3	D-3-phosphoglycerate dehydrogenase	PHGDH	sp|O43175|SERA_HUMAN D-3-phosphoglycerate dehydrogenase OS=Homo sapiens GN=PHGDH PE=1 SV=4	1	3	3	3	0	0	0	0	1	0	1	1	0	0	0	0	1	0	1	1	0	0	0	0	1	0	1	1	5.4	5.4	5.4	56.65	533	533	0	5.381	0	0	0	0	2.3	0
O43290	O43290	26	26	26	U4/U6.U5 tri-snRNP-associated protein 1	SART1	sp|O43290|SNUT1_HUMAN U4/U6.U5 tri-snRNP-associated protein 1 OS=Homo sapiens GN=SART1 PE=1 SV=1	1	26	26	26	13	11	5	12	7	9	11	19	13	11	5	12	7	9	11	19	13	11	5	12	7	9	11	19	43.9	43.9	43.9	90.254	800	800	0	224.73	24.6	18.6	7.8	20.6	12.4	18.2
O43324	O43324	2	2	2	Eukaryotic translation elongation factor 1 epsilon-1	EEF1E1	sp|O43324|MCA3_HUMAN Eukaryotic translation elongation factor 1 epsilon-1 OS=Homo sapiens GN=EEF1E1 PE=1 SV=1	1	2	2	2	1	0	0	1	0	0	1	1	1	0	0	1	0	0	1	1	1	0	0	1	0	0	1	1	12.1	12.1	12.1	19.81	174	174	0	5.7962	6.3	0	0	5.7	0	0
O43395	O43395	5	5	5	U4/U6 small nuclear ribonucleoprotein Prp3	PRPF3	sp|O43395|PRPF3_HUMAN U4/U6 small nuclear ribonucleoprotein Prp3 OS=Homo sapiens GN=PRPF3 PE=1 SV=2	1	5	5	5	0	0	0	4	0	0	0	1	0	0	0	4	0	0	0	1	0	0	0	4	0	0	0	1	9.7	9.7	9.7	77.528	683	683	0	9.0422	0	0	0	7.9	0	0
O43592	O43592	4	4	4	Exportin-T	XPOT	sp|O43592|XPOT_HUMAN Exportin-T OS=Homo sapiens GN=XPOT PE=1 SV=2	1	4	4	4	1	0	0	0	0	1	2	4	1	0	0	0	0	1	2	4	1	0	0	0	0	1	2	4	5.7	5.7	5.7	109.96	962	962	0	13.189	1.9	0	0	0	0	1.9
O43660	O43660	2	2	2	Pleiotropic regulator 1	PLRG1	sp|O43660|PLRG1_HUMAN Pleiotropic regulator 1 OS=Homo sapiens GN=PLRG1 PE=1 SV=1	1	2	2	2	2	0	0	1	0	0	0	0	2	0	0	1	0	0	0	0	2	0	0	1	0	0	0	0	6	6	6	57.193	514	514	0	4.2525	6	0	0	2.3	0	0
O43684	O43684	2	2	2	Mitotic checkpoint protein BUB3	BUB3	sp|O43684|BUB3_HUMAN Mitotic checkpoint protein BUB3 OS=Homo sapiens GN=BUB3 PE=1 SV=1	1	2	2	2	0	0	0	2	0	0	0	0	0	0	0	2	0	0	0	0	0	0	0	2	0	0	0	0	8.2	8.2	8.2	37.154	328	328	0	4.3583	0	0	0	8.2	0	0
O43707;P35609;Q08043	O43707	19;4;4	19;4;4	11;0;0	Alpha-actinin-4	ACTN4	sp|O43707|ACTN4_HUMAN Alpha-actinin-4 OS=Homo sapiens GN=ACTN4 PE=1 SV=2	3	19	19	11	14	0	1	0	7	4	1	2	14	0	1	0	7	4	1	2	8	0	1	0	5	2	1	0	24.8	24.8	15.6	104.85	911	911;894;901	0	51.716	18	0	1.2	0	10.3	5.8
O43747	O43747	4	4	4	AP-1 complex subunit gamma-1	AP1G1	sp|O43747|AP1G1_HUMAN AP-1 complex subunit gamma-1 OS=Homo sapiens GN=AP1G1 PE=1 SV=5	1	4	4	4	1	0	0	0	0	0	3	0	1	0	0	0	0	0	3	0	1	0	0	0	0	0	3	0	6.4	6.4	6.4	91.35	822	822	0	6.9304	1.1	0	0	0	0	0
O43795;Q8N1T3	O43795	48;1	48;1	44;1	Unconventional myosin-Ib	MYO1B	sp|O43795|MYO1B_HUMAN Unconventional myosin-Ib OS=Homo sapiens GN=MYO1B PE=1 SV=3	2	48	48	44	26	34	20	33	30	36	33	39	26	34	20	33	30	36	33	39	24	31	20	31	29	33	31	36	46.7	46.7	42.6	131.98	1136	1136;1032	0	323.31	26.6	33.9	17.6	31	28.7	36.8
O43822;REV__O75691	O43822	5;1	5;1	5;1	Protein C21orf2	C21orf2	sp|O43822|CU002_HUMAN Protein C21orf2 OS=Homo sapiens GN=C21orf2 PE=1 SV=1	2	5	5	5	0	0	0	0	3	1	4	4	0	0	0	0	3	1	4	4	0	0	0	0	3	1	4	4	26.2	26.2	26.2	28.34	256	256;2785	0	49.994	0	0	0	0	16.8	5.1
O43823	O43823	6	6	6	A-kinase anchor protein 8	AKAP8	sp|O43823|AKAP8_HUMAN A-kinase anchor protein 8 OS=Homo sapiens GN=AKAP8 PE=1 SV=1	1	6	6	6	0	0	0	0	1	2	1	5	0	0	0	0	1	2	1	5	0	0	0	0	1	2	1	5	20.5	20.5	20.5	76.107	692	692	0	97.687	0	0	0	0	1.6	8.5
O43824	O43824	9	9	9	Putative GTP-binding protein 6	GTPBP6	sp|O43824|GTPB6_HUMAN Putative GTP-binding protein 6 OS=Homo sapiens GN=GTPBP6 PE=2 SV=3	1	9	9	9	4	2	2	8	2	2	1	4	4	2	2	8	2	2	1	4	4	2	2	8	2	2	1	4	22.5	22.5	22.5	56.883	516	516	0	53.541	12	5.8	4.1	20.3	5.8	7.8
O43852	O43852	14	14	14	Calumenin	CALU	sp|O43852|CALU_HUMAN Calumenin OS=Homo sapiens GN=CALU PE=1 SV=2	1	14	14	14	4	2	0	4	6	4	7	12	4	2	0	4	6	4	7	12	4	2	0	4	6	4	7	12	54.6	54.6	54.6	37.106	315	315	0	136.78	10.8	5.4	0	16.5	22.9	14.9
O60244	O60244	2	2	2	Mediator of RNA polymerase II transcription subunit 14	MED14	sp|O60244|MED14_HUMAN Mediator of RNA polymerase II transcription subunit 14 OS=Homo sapiens GN=MED14 PE=1 SV=2	1	2	2	2	1	0	0	2	0	0	0	0	1	0	0	2	0	0	0	0	1	0	0	2	0	0	0	0	1.4	1.4	1.4	160.6	1454	1454	0	4.4883	0.6	0	0	1.4	0	0
O60264	O60264	12	12	12	SWI/SNF-related matrix-associated actin-dependent regulator of chromatin subfamily A member 5	SMARCA5	sp|O60264|SMCA5_HUMAN SWI/SNF-related matrix-associated actin-dependent regulator of chromatin subfamily A member 5 OS=Homo sapiens GN=SMARCA5 PE=1 SV=1	1	12	12	12	6	3	4	9	0	1	2	5	6	3	4	9	0	1	2	5	6	3	4	9	0	1	2	5	13.9	13.9	13.9	121.9	1052	1052	0	65.32	7.3	4	4	10.8	0	1.4
O60293	O60293	3	3	3	Zinc finger C3H1 domain-containing protein	ZFC3H1	sp|O60293|ZC3H1_HUMAN Zinc finger C3H1 domain-containing protein OS=Homo sapiens GN=ZFC3H1 PE=1 SV=3	1	3	3	3	1	0	0	2	0	0	0	0	1	0	0	2	0	0	0	0	1	0	0	2	0	0	0	0	1.8	1.8	1.8	226.35	1989	1989	0	8.0447	0.5	0	0	1.3	0	0
O60307;Q15418;P51812;Q9UK32;Q96GX5	O60307;Q15418;P51812;Q9UK32;Q96GX5	2;1;1;1;1	1;0;0;0;0	1;0;0;0;0	Microtubule-associated serine/threonine-protein kinase 3;Ribosomal protein S6 kinase alpha-1;Ribosomal protein S6 kinase alpha-3;Ribosomal protein S6 kinase alpha-6;Serine/threonine-protein kinase greatwall	MAST3;RPS6KA1;RPS6KA3;RPS6KA6;MASTL	sp|O60307|MAST3_HUMAN Microtubule-associated serine/threonine-protein kinase 3 OS=Homo sapiens GN=MAST3 PE=1 SV=2;sp|Q15418|KS6A1_HUMAN Ribosomal protein S6 kinase alpha-1 OS=Homo sapiens GN=RPS6KA1 PE=1 SV=2;sp|P51812|KS6A3_HUMAN Ribosomal protein S6 kina	5	2	1	1	1	1	1	1	2	1	1	1	1	1	1	1	1	1	1	1	1	1	1	1	1	1	1	1	1.2	0.6	0.6	143.14	1309	1309;735;740;745;879	0.0022489	3.306	0.6	0.6	0.6	0.6	1.2	0.6
O60318	O60318	22	22	22	Germinal-center associated nuclear protein	MCM3AP	sp|O60318|GANP_HUMAN Germinal-center associated nuclear protein OS=Homo sapiens GN=MCM3AP PE=1 SV=2	1	22	22	22	0	0	0	1	2	0	3	19	0	0	0	1	2	0	3	19	0	0	0	1	2	0	3	19	20.3	20.3	20.3	218.4	1980	1980	0	170.85	0	0	0	0.6	1.4	0
O60336	O60336	5	5	5	Mitogen-activated protein kinase-binding protein 1	MAPKBP1	sp|O60336|MABP1_HUMAN Mitogen-activated protein kinase-binding protein 1 OS=Homo sapiens GN=MAPKBP1 PE=1 SV=4	1	5	5	5	0	0	0	0	0	0	0	5	0	0	0	0	0	0	0	5	0	0	0	0	0	0	0	5	4.9	4.9	4.9	163.82	1514	1514	0	11.773	0	0	0	0	0	0
O60506	O60506	1	1	1	Heterogeneous nuclear ribonucleoprotein Q	SYNCRIP	sp|O60506|HNRPQ_HUMAN Heterogeneous nuclear ribonucleoprotein Q OS=Homo sapiens GN=SYNCRIP PE=1 SV=2	1	1	1	1	1	0	0	1	0	0	0	0	1	0	0	1	0	0	0	0	1	0	0	1	0	0	0	0	2.1	2.1	2.1	69.602	623	623	0.007483	2.5776	2.1	0	0	2.1	0	0
O60524	O60524	9	9	9	Nuclear export mediator factor NEMF	NEMF	sp|O60524|NEMF_HUMAN Nuclear export mediator factor NEMF OS=Homo sapiens GN=NEMF PE=1 SV=4	1	9	9	9	1	1	1	8	0	0	0	0	1	1	1	8	0	0	0	0	1	1	1	8	0	0	0	0	10.8	10.8	10.8	122.95	1076	1076	0	23.051	2.1	1.3	1.3	9.5	0	0
O60645	O60645	3	3	3	Exocyst complex component 3	EXOC3	sp|O60645|EXOC3_HUMAN Exocyst complex component 3 OS=Homo sapiens GN=EXOC3 PE=1 SV=2	1	3	3	3	0	0	0	3	0	0	0	0	0	0	0	3	0	0	0	0	0	0	0	3	0	0	0	0	4.5	4.5	4.5	86.844	756	756	0	4.3356	0	0	0	4.5	0	0
O60669	O60669	1	1	1	Monocarboxylate transporter 2	SLC16A7	sp|O60669|MOT2_HUMAN Monocarboxylate transporter 2 OS=Homo sapiens GN=SLC16A7 PE=1 SV=2	1	1	1	1	0	0	0	1	0	0	0	0	0	0	0	1	0	0	0	0	0	0	0	1	0	0	0	0	3.1	3.1	3.1	52.2	478	478	0	47.159	0	0	0	3.1	0	0
O60762	O60762	9	9	9	Dolichol-phosphate mannosyltransferase subunit 1	DPM1	sp|O60762|DPM1_HUMAN Dolichol-phosphate mannosyltransferase subunit 1 OS=Homo sapiens GN=DPM1 PE=1 SV=1	1	9	9	9	3	1	0	2	5	5	6	5	3	1	0	2	5	5	6	5	3	1	0	2	5	5	6	5	41.5	41.5	41.5	29.634	260	260	0	25.31	14.6	4.2	0	8.8	21.9	21.9
Q99880;Q99879;Q99877;Q93079;Q5QNW6;P62807;P58876;P57053;O60814;Q96A08	Q99880;Q99879;Q99877;Q93079;Q5QNW6;P62807;P58876;P57053;O60814;Q96A08	6;6;6;6;6;6;6;6;6;3	6;6;6;6;6;6;6;6;6;3	2;2;2;2;2;2;2;2;2;0	Histone H2B type 1-L;Histone H2B type 1-M;Histone H2B type 1-N;Histone H2B type 1-H;Histone H2B type 2-F;Histone H2B type 1-C/E/F/G/I;Histone H2B type 1-D;Histone H2B type F-S;Histone H2B type 1-K;Histone H2B type 1-A	HIST1H2BL;HIST1H2BM;HIST1H2BN;HIST1H2BH;HIST2H2BF;HIST1H2BC;HIST1H2BD;H2BFS;HIST1H2BK;HIST1H2BA	sp|Q99880|H2B1L_HUMAN Histone H2B type 1-L OS=Homo sapiens GN=HIST1H2BL PE=1 SV=3;sp|Q99879|H2B1M_HUMAN Histone H2B type 1-M OS=Homo sapiens GN=HIST1H2BM PE=1 SV=3;sp|Q99877|H2B1N_HUMAN Histone H2B type 1-N OS=Homo sapiens GN=HIST1H2BN PE=1 SV=3;sp|Q93079|	10	6	6	2	5	4	2	6	3	2	5	4	5	4	2	6	3	2	5	4	2	1	0	2	2	0	1	1	41.3	41.3	7.9	13.952	126	126;126;126;126;126;126;126;126;126;127	0	58.263	32.5	33.3	14.3	41.3	19.8	17.5
O60832	O60832	6	6	6	H/ACA ribonucleoprotein complex subunit 4	DKC1	sp|O60832|DKC1_HUMAN H/ACA ribonucleoprotein complex subunit 4 OS=Homo sapiens GN=DKC1 PE=1 SV=3	1	6	6	6	1	1	0	4	0	1	1	2	1	1	0	4	0	1	1	2	1	1	0	4	0	1	1	2	14.4	14.4	14.4	57.673	514	514	0	24.852	1.9	1.9	0	9.5	0	1.9
O60841	O60841	34	34	34	Eukaryotic translation initiation factor 5B	EIF5B	sp|O60841|IF2P_HUMAN Eukaryotic translation initiation factor 5B OS=Homo sapiens GN=EIF5B PE=1 SV=4	1	34	34	34	25	15	8	20	1	2	4	16	25	15	8	20	1	2	4	16	25	15	8	20	1	2	4	16	33.4	33.4	33.4	138.83	1220	1220	0	245.93	23.3	16.1	8	19.2	1.1	2.7
O60884	O60884	10	10	10	DnaJ homolog subfamily A member 2	DNAJA2	sp|O60884|DNJA2_HUMAN DnaJ homolog subfamily A member 2 OS=Homo sapiens GN=DNAJA2 PE=1 SV=1	1	10	10	10	6	4	2	8	0	0	2	6	6	4	2	8	0	0	2	6	6	4	2	8	0	0	2	6	35	35	35	45.745	412	412	0	59.311	23.3	9.7	5.1	27.2	0	0
O60942	O60942	2	2	2	mRNA-capping enzyme;Polynucleotide 5-triphosphatase;mRNA guanylyltransferase	RNGTT	sp|O60942|MCE1_HUMAN mRNA-capping enzyme OS=Homo sapiens GN=RNGTT PE=1 SV=1	1	2	2	2	0	0	0	0	0	0	1	1	0	0	0	0	0	0	1	1	0	0	0	0	0	0	1	1	4.7	4.7	4.7	68.556	597	597	0.0075188	2.6329	0	0	0	0	0	0
O75083	O75083	2	2	2	WD repeat-containing protein 1	WDR1	sp|O75083|WDR1_HUMAN WD repeat-containing protein 1 OS=Homo sapiens GN=WDR1 PE=1 SV=4	1	2	2	2	2	0	0	0	0	0	0	0	2	0	0	0	0	0	0	0	2	0	0	0	0	0	0	0	3	3	3	66.193	606	606	0.0069589	2.7087	3	0	0	0	0	0
O75190;Q8WWF6	O75190	4;1	4;1	4;1	DnaJ homolog subfamily B member 6	DNAJB6	sp|O75190|DNJB6_HUMAN DnaJ homolog subfamily B member 6 OS=Homo sapiens GN=DNAJB6 PE=1 SV=2	2	4	4	4	4	1	0	1	1	2	1	2	4	1	0	1	1	2	1	2	4	1	0	1	1	2	1	2	17.2	17.2	17.2	36.087	326	326;145	0	18.059	17.2	4	0	4	4	7.4
O75319	O75319	2	2	2	RNA/RNP complex-1-interacting phosphatase	DUSP11	sp|O75319|DUS11_HUMAN RNA/RNP complex-1-interacting phosphatase OS=Homo sapiens GN=DUSP11 PE=1 SV=1	1	2	2	2	0	0	0	0	0	1	1	2	0	0	0	0	0	1	1	2	0	0	0	0	0	1	1	2	10.3	10.3	10.3	38.938	330	330	0	8.0028	0	0	0	0	0	4.5
O75367;Q9P0M6	O75367	7;1	7;1	7;1	Core histone macro-H2A.1	H2AFY	sp|O75367|H2AY_HUMAN Core histone macro-H2A.1 OS=Homo sapiens GN=H2AFY PE=1 SV=4	2	7	7	7	2	1	0	5	0	0	0	1	2	1	0	5	0	0	0	1	2	1	0	5	0	0	0	1	27.4	27.4	27.4	39.617	372	372;372	0	19.197	8.9	5.9	0	19.1	0	0
O75369;Q14315	O75369	18;5	15;2	15;2	Filamin-B	FLNB	sp|O75369|FLNB_HUMAN Filamin-B OS=Homo sapiens GN=FLNB PE=1 SV=2	2	18	15	15	16	0	0	0	0	3	0	0	13	0	0	0	0	3	0	0	13	0	0	0	0	3	0	0	10.7	9.6	9.6	278.16	2602	2602;2725	0	71.785	9	0	0	0	0	2.6
O75390	O75390	2	2	2	Citrate synthase, mitochondrial	CS	sp|O75390|CISY_HUMAN Citrate synthase, mitochondrial OS=Homo sapiens GN=CS PE=1 SV=2	1	2	2	2	1	0	0	0	0	0	0	1	1	0	0	0	0	0	0	1	1	0	0	0	0	0	0	1	4.3	4.3	4.3	51.712	466	466	0.0015396	3.5816	2.4	0	0	0	0	0
O75400	O75400	9	9	9	Pre-mRNA-processing factor 40 homolog A	PRPF40A	sp|O75400|PR40A_HUMAN Pre-mRNA-processing factor 40 homolog A OS=Homo sapiens GN=PRPF40A PE=1 SV=2	1	9	9	9	4	1	0	7	0	0	0	1	4	1	0	7	0	0	0	1	4	1	0	7	0	0	0	1	8.3	8.3	8.3	108.8	957	957	0	19.83	4.6	1.1	0	6.4	0	0
O75477	O75477	2	1	1	Erlin-1	ERLIN1	sp|O75477|ERLN1_HUMAN Erlin-1 OS=Homo sapiens GN=ERLIN1 PE=1 SV=1	1	2	1	1	1	0	0	1	1	0	1	1	1	0	0	1	1	0	0	0	1	0	0	1	1	0	0	0	7.5	4	4	38.925	346	346	0	7.134	4	0	0	4	4	0
O75486	O75486	3	3	3	Transcription initiation protein SPT3 homolog	SUPT3H	sp|O75486|SUPT3_HUMAN Transcription initiation protein SPT3 homolog OS=Homo sapiens GN=SUPT3H PE=1 SV=2	1	3	3	3	0	0	0	0	1	1	0	2	0	0	0	0	1	1	0	2	0	0	0	0	1	1	0	2	9.3	9.3	9.3	44.361	399	399	0	11.12	0	0	0	0	2.8	2.8
O75506	O75506	2	2	2	Heat shock factor-binding protein 1	HSBP1	sp|O75506|HSBP1_HUMAN Heat shock factor-binding protein 1 OS=Homo sapiens GN=HSBP1 PE=1 SV=1	1	2	2	2	0	0	0	0	1	1	1	1	0	0	0	0	1	1	1	1	0	0	0	0	1	1	1	1	39.5	39.5	39.5	8.5435	76	76	0	21.939	0	0	0	0	14.5	25
O75528	O75528	8	8	8	Transcriptional adapter 3	TADA3	sp|O75528|TADA3_HUMAN Transcriptional adapter 3 OS=Homo sapiens GN=TADA3 PE=1 SV=1	1	8	8	8	0	0	0	4	2	3	3	7	0	0	0	4	2	3	3	7	0	0	0	4	2	3	3	7	29.9	29.9	29.9	48.902	432	432	0	62.497	0	0	0	11.3	5.6	7.6
O75529	O75529	11	11	11	TAF5-like RNA polymerase II p300/CBP-associated factor-associated factor 65 kDa subunit 5L	TAF5L	sp|O75529|TAF5L_HUMAN TAF5-like RNA polymerase II p300/CBP-associated factor-associated factor 65 kDa subunit 5L OS=Homo sapiens GN=TAF5L PE=1 SV=1	1	11	11	11	0	0	0	5	3	1	3	7	0	0	0	5	3	1	3	7	0	0	0	5	3	1	3	7	26.7	26.7	26.7	66.155	589	589	0	52.393	0	0	0	9.5	5.9	1.7
O75533	O75533	24	24	24	Splicing factor 3B subunit 1	SF3B1	sp|O75533|SF3B1_HUMAN Splicing factor 3B subunit 1 OS=Homo sapiens GN=SF3B1 PE=1 SV=3	1	24	24	24	2	1	0	21	0	0	0	3	2	1	0	21	0	0	0	3	2	1	0	21	0	0	0	3	21.5	21.5	21.5	145.83	1304	1304	0	88.989	1.9	1.2	0	19.8	0	0
O75592	O75592	39	39	39	E3 ubiquitin-protein ligase MYCBP2	MYCBP2	sp|O75592|MYCB2_HUMAN E3 ubiquitin-protein ligase MYCBP2 OS=Homo sapiens GN=MYCBP2 PE=1 SV=3	1	39	39	39	0	0	0	8	12	11	19	21	0	0	0	8	12	11	19	21	0	0	0	8	12	11	19	21	11.7	11.7	11.7	510.08	4640	4640	0	210.4	0	0	0	2.6	3.1	3.4
O75607	O75607	1	1	1	Nucleoplasmin-3	NPM3	sp|O75607|NPM3_HUMAN Nucleoplasmin-3 OS=Homo sapiens GN=NPM3 PE=1 SV=3	1	1	1	1	1	0	0	0	0	0	0	0	1	0	0	0	0	0	0	0	1	0	0	0	0	0	0	0	9	9	9	19.343	178	178	0	14.258	9	0	0	0	0	0
O75643	O75643	29	29	29	U5 small nuclear ribonucleoprotein 200 kDa helicase	SNRNP200	sp|O75643|U520_HUMAN U5 small nuclear ribonucleoprotein 200 kDa helicase OS=Homo sapiens GN=SNRNP200 PE=1 SV=2	1	29	29	29	7	5	1	21	1	1	2	10	7	5	1	21	1	1	2	10	7	5	1	21	1	1	2	10	17.5	17.5	17.5	244.5	2136	2136	0	123.1	3.8	2.8	0.4	11.3	0.4	0.4
O75683	O75683	15	15	15	Surfeit locus protein 6	SURF6	sp|O75683|SURF6_HUMAN Surfeit locus protein 6 OS=Homo sapiens GN=SURF6 PE=1 SV=3	1	15	15	15	10	10	8	12	3	4	6	8	10	10	8	12	3	4	6	8	10	10	8	12	3	4	6	8	44	44	44	41.45	361	361	0	223.77	32.1	30.2	21.1	29.9	8	11.4
O75691	O75691	3	3	3	Small subunit processome component 20 homolog	UTP20	sp|O75691|UTP20_HUMAN Small subunit processome component 20 homolog OS=Homo sapiens GN=UTP20 PE=1 SV=3	1	3	3	3	0	0	2	3	0	0	0	0	0	0	2	3	0	0	0	0	0	0	2	3	0	0	0	0	1.1	1.1	1.1	318.38	2785	2785	0	7.9257	0	0	0.6	1.1	0	0
O75746	O75746	13	11	11	Calcium-binding mitochondrial carrier protein Aralar1	SLC25A12	sp|O75746|CMC1_HUMAN Calcium-binding mitochondrial carrier protein Aralar1 OS=Homo sapiens GN=SLC25A12 PE=1 SV=2	1	13	11	11	3	1	0	5	3	3	4	9	2	0	0	4	1	1	2	8	2	0	0	4	1	1	2	8	24.9	22.4	22.4	74.761	678	678	0	47.935	5.6	1.2	0	6.9	4.4	5.2
O75818	O75818	2	2	2	Ribonuclease P protein subunit p40	RPP40	sp|O75818|RPP40_HUMAN Ribonuclease P protein subunit p40 OS=Homo sapiens GN=RPP40 PE=1 SV=3	1	2	2	2	0	0	0	1	0	0	0	1	0	0	0	1	0	0	0	1	0	0	0	1	0	0	0	1	7.4	7.4	7.4	41.833	363	363	0.00079618	4.1168	0	0	0	3.9	0	0
O75886;Q92783	O75886;Q92783	1;1	1;1	1;1	Signal transducing adapter molecule 2;Signal transducing adapter molecule 1	STAM2;STAM	sp|O75886|STAM2_HUMAN Signal transducing adapter molecule 2 OS=Homo sapiens GN=STAM2 PE=1 SV=1;sp|Q92783|STAM1_HUMAN Signal transducing adapter molecule 1 OS=Homo sapiens GN=STAM PE=1 SV=3	2	1	1	1	1	0	0	0	1	0	0	0	1	0	0	0	1	0	0	0	1	0	0	0	1	0	0	0	1.9	1.9	1.9	58.164	525	525;540	0.0087483	2.5016	1.9	0	0	0	1.9	0
O75909	O75909	1	1	1	Cyclin-K	CCNK	sp|O75909|CCNK_HUMAN Cyclin-K OS=Homo sapiens GN=CCNK PE=1 SV=2	1	1	1	1	0	0	0	1	0	0	0	0	0	0	0	1	0	0	0	0	0	0	0	1	0	0	0	0	3.3	3.3	3.3	64.239	580	580	0.004415	3.107	0	0	0	3.3	0	0
O75934	O75934	3	3	3	Pre-mRNA-splicing factor SPF27	BCAS2	sp|O75934|SPF27_HUMAN Pre-mRNA-splicing factor SPF27 OS=Homo sapiens GN=BCAS2 PE=1 SV=1	1	3	3	3	0	0	0	3	0	0	0	0	0	0	0	3	0	0	0	0	0	0	0	3	0	0	0	0	16.9	16.9	16.9	26.131	225	225	0	15.993	0	0	0	16.9	0	0
O75964	O75964	1	1	1	ATP synthase subunit g, mitochondrial	ATP5L	sp|O75964|ATP5L_HUMAN ATP synthase subunit g, mitochondrial OS=Homo sapiens GN=ATP5L PE=1 SV=3	1	1	1	1	0	0	0	1	0	0	0	1	0	0	0	1	0	0	0	1	0	0	0	1	0	0	0	1	10.7	10.7	10.7	11.428	103	103	0.0075394	2.6403	0	0	0	10.7	0	0
O76021	O76021	5	5	5	Ribosomal L1 domain-containing protein 1	RSL1D1	sp|O76021|RL1D1_HUMAN Ribosomal L1 domain-containing protein 1 OS=Homo sapiens GN=RSL1D1 PE=1 SV=3	1	5	5	5	1	0	0	5	0	0	0	0	1	0	0	5	0	0	0	0	1	0	0	5	0	0	0	0	12.7	12.7	12.7	54.972	490	490	0	11.11	3.5	0	0	12.7	0	0
O76094	O76094	14	14	14	Signal recognition particle subunit SRP72	SRP72	sp|O76094|SRP72_HUMAN Signal recognition particle subunit SRP72 OS=Homo sapiens GN=SRP72 PE=1 SV=3	1	14	14	14	4	2	0	11	0	0	1	4	4	2	0	11	0	0	1	4	4	2	0	11	0	0	1	4	27.7	27.7	27.7	74.605	671	671	0	67.797	9.2	4.2	0	20.4	0	0
Q9QBG0;Q8V518;Q77TL8;P20498;O93117	Q9QBG0;Q8V518;Q77TL8;P20498;O93117	1;1;1;1;1	1;1;1;1;1	1;1;1;1;1			sp|Q9QBG0|I1_VACCP Telomere-binding protein I1 OS=Vaccinia virus (strain L-IVP) PE=2 SV=1;sp|Q8V518|I1_MONPZ Telomere-binding protein I1 OS=Monkeypox virus (strain Zaire-96-I-16) GN=I1L PE=2 SV=1;sp|Q77TL8|I1_VACCT Telomere-binding protein I1 OS=Vaccinia v	5	1	1	1	1	0	0	0	0	0	1	0	1	0	0	0	0	0	1	0	1	0	0	0	0	0	1	0	4.8	4.8	4.8	35.901	312	312;312;312;312;312	0	4.1924	4.8	0	0	0	0	0
O94760	O94760	3	3	3	N(G),N(G)-dimethylarginine dimethylaminohydrolase 1	DDAH1	sp|O94760|DDAH1_HUMAN N(G),N(G)-dimethylarginine dimethylaminohydrolase 1 OS=Homo sapiens GN=DDAH1 PE=1 SV=3	1	3	3	3	2	1	0	0	2	0	0	0	2	1	0	0	2	0	0	0	2	1	0	0	2	0	0	0	12.6	12.6	12.6	31.121	285	285	0	8.8209	7	3.5	0	0	9.1	0
O94776	O94776	12	12	11	Metastasis-associated protein MTA2	MTA2	sp|O94776|MTA2_HUMAN Metastasis-associated protein MTA2 OS=Homo sapiens GN=MTA2 PE=1 SV=1	1	12	12	11	3	2	0	11	2	1	2	1	3	2	0	11	2	1	2	1	3	2	0	10	2	1	2	1	20.2	20.2	18.7	75.022	668	668	0	43.635	4.9	4.8	0	18.7	3.1	3
O94813	O94813	4	4	4	Slit homolog 2 protein;Slit homolog 2 protein N-product;Slit homolog 2 protein C-product	SLIT2	sp|O94813|SLIT2_HUMAN Slit homolog 2 protein OS=Homo sapiens GN=SLIT2 PE=1 SV=1	1	4	4	4	2	1	1	0	0	1	0	0	2	1	1	0	0	1	0	0	2	1	1	0	0	1	0	0	4.8	4.8	4.8	169.87	1529	1529	0	11.535	3	0.9	0.9	0	0	0.9
O94822	O94822	4	4	4	E3 ubiquitin-protein ligase listerin	LTN1	sp|O94822|LTN1_HUMAN E3 ubiquitin-protein ligase listerin OS=Homo sapiens GN=LTN1 PE=1 SV=6	1	4	4	4	0	0	0	4	0	0	0	0	0	0	0	4	0	0	0	0	0	0	0	4	0	0	0	0	3.6	3.6	3.6	200.55	1766	1766	0	13.304	0	0	0	3.6	0	0
O94832;B0I1T2	O94832	59;2	59;2	59;2	Unconventional myosin-Id	MYO1D	sp|O94832|MYO1D_HUMAN Unconventional myosin-Id OS=Homo sapiens GN=MYO1D PE=1 SV=2	2	59	59	59	31	26	12	27	31	30	32	45	31	26	12	27	31	30	32	45	31	26	12	27	31	30	32	45	63.5	63.5	63.5	116.2	1006	1006;1018	0	298.5	32.5	29.2	10.7	29.5	33.4	33
O94864	O94864	6	6	6	STAGA complex 65 subunit gamma	SUPT7L	sp|O94864|ST65G_HUMAN STAGA complex 65 subunit gamma OS=Homo sapiens GN=SUPT7L PE=1 SV=1	1	6	6	6	0	0	0	1	2	3	5	6	0	0	0	1	2	3	5	6	0	0	0	1	2	3	5	6	19.1	19.1	19.1	46.192	414	414	0	24.838	0	0	0	3.4	4.6	8.2
O94874	O94874	2	2	2	E3 UFM1-protein ligase 1	UFL1	sp|O94874|UFL1_HUMAN E3 UFM1-protein ligase 1 OS=Homo sapiens GN=UFL1 PE=1 SV=2	1	2	2	2	0	0	0	2	0	0	0	0	0	0	0	2	0	0	0	0	0	0	0	2	0	0	0	0	2.5	2.5	2.5	89.594	794	794	0.0069493	2.706	0	0	0	2.5	0	0
O94887	O94887	12	12	12	FERM, RhoGEF and pleckstrin domain-containing protein 2	FARP2	sp|O94887|FARP2_HUMAN FERM, ARHGEF and pleckstrin domain-containing protein 2 OS=Homo sapiens GN=FARP2 PE=1 SV=3	1	12	12	12	0	0	0	0	1	1	3	9	0	0	0	0	1	1	3	9	0	0	0	0	1	1	3	9	15.4	15.4	15.4	119.89	1054	1054	0	27.681	0	0	0	0	1.1	1.3
O94905	O94905	4	4	3	Erlin-2	ERLIN2	sp|O94905|ERLN2_HUMAN Erlin-2 OS=Homo sapiens GN=ERLIN2 PE=1 SV=1	1	4	4	3	1	0	0	1	0	0	1	3	1	0	0	1	0	0	1	3	1	0	0	1	0	0	0	2	18.9	18.9	15.3	37.839	339	339	0	13.578	4.4	0	0	4.4	0	0
O94906	O94906	13	13	13	Pre-mRNA-processing factor 6	PRPF6	sp|O94906|PRP6_HUMAN Pre-mRNA-processing factor 6 OS=Homo sapiens GN=PRPF6 PE=1 SV=1	1	13	13	13	5	1	2	9	1	0	0	3	5	1	2	9	1	0	0	3	5	1	2	9	1	0	0	3	15.6	15.6	15.6	106.92	941	941	0	39.028	5.8	1.1	2.3	10	1.2	0
O94929	O94929	19	19	19	Actin-binding LIM protein 3	ABLIM3	sp|O94929|ABLM3_HUMAN Actin-binding LIM protein 3 OS=Homo sapiens GN=ABLIM3 PE=1 SV=3	1	19	19	19	0	0	0	4	8	11	7	17	0	0	0	4	8	11	7	17	0	0	0	4	8	11	7	17	36.7	36.7	36.7	77.801	683	683	0	228.35	0	0	0	7.8	12	18.2
O94964	O94964	39	39	38	Protein SOGA1;N-terminal form;C-terminal 80 kDa form	SOGA1	sp|O94964|SOGA1_HUMAN Protein SOGA1 OS=Homo sapiens GN=SOGA1 PE=1 SV=2	1	39	39	38	0	0	0	1	19	22	26	15	0	0	0	1	19	22	26	15	0	0	0	1	19	21	25	14	33.3	33.3	32.7	159.76	1423	1423	0	191.89	0	0	0	0.8	16.3	20.4
O94973	O94973	15	10	10	AP-2 complex subunit alpha-2	AP2A2	sp|O94973|AP2A2_HUMAN AP-2 complex subunit alpha-2 OS=Homo sapiens GN=AP2A2 PE=1 SV=2	1	15	10	10	7	3	4	5	2	2	1	6	4	1	3	3	1	1	0	3	4	1	3	3	1	1	0	3	22.7	16.4	16.4	103.96	939	939	0	33.221	7.3	3.3	5.9	6	2.2	2.2
O95168	O95168	1	1	1	NADH dehydrogenase [ubiquinone] 1 beta subcomplex subunit 4	NDUFB4	sp|O95168|NDUB4_HUMAN NADH dehydrogenase [ubiquinone] 1 beta subcomplex subunit 4 OS=Homo sapiens GN=NDUFB4 PE=1 SV=3	1	1	1	1	0	0	0	0	1	1	0	0	0	0	0	0	1	1	0	0	0	0	0	0	1	1	0	0	7.8	7.8	7.8	15.208	129	129	0.00693	2.6945	0	0	0	0	7.8	7.8
O95232	O95232	11	11	11	Luc7-like protein 3	LUC7L3	sp|O95232|LC7L3_HUMAN Luc7-like protein 3 OS=Homo sapiens GN=LUC7L3 PE=1 SV=2	1	11	11	11	8	6	3	7	4	5	3	5	8	6	3	7	4	5	3	5	8	6	3	7	4	5	3	5	26.2	26.2	26.2	51.466	432	432	0	117	20.1	15.5	7.9	19.2	10	15.5
O95248	O95248	16	16	16	Myotubularin-related protein 5	SBF1	sp|O95248|MTMR5_HUMAN Myotubularin-related protein 5 OS=Homo sapiens GN=SBF1 PE=1 SV=3	1	16	16	16	0	0	0	5	0	1	0	13	0	0	0	5	0	1	0	13	0	0	0	5	0	1	0	13	14.9	14.9	14.9	208.31	1867	1867	0	68.283	0	0	0	4.2	0	1
O95295	O95295	1	1	1	SNARE-associated protein Snapin	SNAPIN	sp|O95295|SNAPN_HUMAN SNARE-associated protein Snapin OS=Homo sapiens GN=SNAPIN PE=1 SV=1	1	1	1	1	0	0	0	0	0	0	1	0	0	0	0	0	0	0	1	0	0	0	0	0	0	0	1	0	15.4	15.4	15.4	14.874	136	136	0	20.887	0	0	0	0	0	0
O95365	O95365	1	1	1	Zinc finger and BTB domain-containing protein 7A	ZBTB7A	sp|O95365|ZBT7A_HUMAN Zinc finger and BTB domain-containing protein 7A OS=Homo sapiens GN=ZBTB7A PE=1 SV=1	1	1	1	1	0	0	0	1	0	0	0	0	0	0	0	1	0	0	0	0	0	0	0	1	0	0	0	0	4.8	4.8	4.8	61.438	584	584	0.0075085	2.6252	0	0	0	4.8	0	0
O95391	O95391	3	3	3	Pre-mRNA-splicing factor SLU7	SLU7	sp|O95391|SLU7_HUMAN Pre-mRNA-splicing factor SLU7 OS=Homo sapiens GN=SLU7 PE=1 SV=2	1	3	3	3	0	0	0	0	3	0	2	0	0	0	0	0	3	0	2	0	0	0	0	0	3	0	2	0	6.5	6.5	6.5	68.386	586	586	0	16.027	0	0	0	0	6.5	0
O95400	O95400	2	2	2	CD2 antigen cytoplasmic tail-binding protein 2	CD2BP2	sp|O95400|CD2B2_HUMAN CD2 antigen cytoplasmic tail-binding protein 2 OS=Homo sapiens GN=CD2BP2 PE=1 SV=1	1	2	2	2	0	0	0	2	0	0	0	0	0	0	0	2	0	0	0	0	0	0	0	2	0	0	0	0	7	7	7	37.646	341	341	0.0015528	3.6895	0	0	0	7	0	0
O95425	O95425	3	3	3	Supervillin	SVIL	sp|O95425|SVIL_HUMAN Supervillin OS=Homo sapiens GN=SVIL PE=1 SV=2	1	3	3	3	0	0	0	0	0	0	0	3	0	0	0	0	0	0	0	3	0	0	0	0	0	0	0	3	2	2	2	247.74	2214	2214	0	19.252	0	0	0	0	0	0
O95470	O95470	15	15	15	Sphingosine-1-phosphate lyase 1	SGPL1	sp|O95470|SGPL1_HUMAN Sphingosine-1-phosphate lyase 1 OS=Homo sapiens GN=SGPL1 PE=1 SV=3	1	15	15	15	5	3	1	9	2	1	1	10	5	3	1	9	2	1	1	10	5	3	1	9	2	1	1	10	30.6	30.6	30.6	63.523	568	568	0	86.132	11.1	7.4	1.9	16.2	5.5	2.6
O95639	O95639	7	7	7	Cleavage and polyadenylation specificity factor subunit 4	CPSF4	sp|O95639|CPSF4_HUMAN Cleavage and polyadenylation specificity factor subunit 4 OS=Homo sapiens GN=CPSF4 PE=1 SV=1	1	7	7	7	0	0	0	1	3	4	3	6	0	0	0	1	3	4	3	6	0	0	0	1	3	4	3	6	39.4	39.4	39.4	30.255	269	269	0	52.396	0	0	0	8.2	16	22.7
O95684	O95684	3	3	3	FGFR1 oncogene partner	FGFR1OP	sp|O95684|FR1OP_HUMAN FGFR1 oncogene partner OS=Homo sapiens GN=FGFR1OP PE=1 SV=1	1	3	3	3	0	0	0	2	0	1	1	3	0	0	0	2	0	1	1	3	0	0	0	2	0	1	1	3	14.3	14.3	14.3	43.064	399	399	0	51.512	0	0	0	8.3	0	3.8
O95707	O95707	3	3	3	Ribonuclease P protein subunit p29	POP4	sp|O95707|RPP29_HUMAN Ribonuclease P protein subunit p29 OS=Homo sapiens GN=POP4 PE=1 SV=2	1	3	3	3	0	0	0	3	0	0	0	0	0	0	0	3	0	0	0	0	0	0	0	3	0	0	0	0	19.1	19.1	19.1	25.424	220	220	0	46.625	0	0	0	19.1	0	0
O95714	O95714	2	2	2	E3 ubiquitin-protein ligase HERC2	HERC2	sp|O95714|HERC2_HUMAN E3 ubiquitin-protein ligase HERC2 OS=Homo sapiens GN=HERC2 PE=1 SV=2	1	2	2	2	0	0	0	0	0	0	1	1	0	0	0	0	0	0	1	1	0	0	0	0	0	0	1	1	0.8	0.8	0.8	527.22	4834	4834	0	9.2403	0	0	0	0	0	0
O95782	O95782	21	21	16	AP-2 complex subunit alpha-1	AP2A1	sp|O95782|AP2A1_HUMAN AP-2 complex subunit alpha-1 OS=Homo sapiens GN=AP2A1 PE=1 SV=3	1	21	21	16	8	5	2	8	4	1	7	12	8	5	2	8	4	1	7	12	5	3	1	6	3	0	6	9	30.5	30.5	24.5	107.54	977	977	0	71.367	9.3	5.1	2	8.5	4.6	0.9
O95785	O95785	4	4	4	Protein Wiz	WIZ	sp|O95785|WIZ_HUMAN Protein Wiz OS=Homo sapiens GN=WIZ PE=1 SV=2	1	4	4	4	0	0	0	0	2	0	1	3	0	0	0	0	2	0	1	3	0	0	0	0	2	0	1	3	3.8	3.8	3.8	178.67	1651	1651	0	9.7433	0	0	0	0	1.4	0
O95810	O95810	27	27	27	Serum deprivation-response protein	SDPR	sp|O95810|CAVN2_HUMAN Caveolae-associated protein 2 OS=Homo sapiens GN=CAVIN2 PE=1 SV=3	1	27	27	27	16	18	10	18	6	5	7	14	16	18	10	18	6	5	7	14	16	18	10	18	6	5	7	14	61.9	61.9	61.9	47.173	425	425	0	323.31	34.6	39.8	20	43.3	16.9	14.1
O95816	O95816	10	10	10	BAG family molecular chaperone regulator 2	BAG2	sp|O95816|BAG2_HUMAN BAG family molecular chaperone regulator 2 OS=Homo sapiens GN=BAG2 PE=1 SV=1	1	10	10	10	4	1	1	6	4	4	6	8	4	1	1	6	4	4	6	8	4	1	1	6	4	4	6	8	46	46	46	23.772	211	211	0	80.355	23.7	5.2	4.7	29.4	18.5	21.3
O95817	O95817	1	1	1	BAG family molecular chaperone regulator 3	BAG3	sp|O95817|BAG3_HUMAN BAG family molecular chaperone regulator 3 OS=Homo sapiens GN=BAG3 PE=1 SV=3	1	1	1	1	0	0	0	0	0	0	0	1	0	0	0	0	0	0	0	1	0	0	0	0	0	0	0	1	2.3	2.3	2.3	61.594	575	575	0.0050615	2.9856	0	0	0	0	0	0
O95819;Q9UKE5	O95819	28;9	28;9	17;2	Mitogen-activated protein kinase kinase kinase kinase 4	MAP4K4	sp|O95819|M4K4_HUMAN Mitogen-activated protein kinase kinase kinase kinase 4 OS=Homo sapiens GN=MAP4K4 PE=1 SV=2	2	28	28	17	0	0	0	0	12	9	16	18	0	0	0	0	12	9	16	18	0	0	0	0	10	5	11	8	31.6	31.6	22.3	142.1	1239	1239;1360	0	246.23	0	0	0	0	14.9	9
O95831	O95831	2	2	2	Apoptosis-inducing factor 1, mitochondrial	AIFM1	sp|O95831|AIFM1_HUMAN Apoptosis-inducing factor 1, mitochondrial OS=Homo sapiens GN=AIFM1 PE=1 SV=1	1	2	2	2	1	0	1	1	1	0	1	2	1	0	1	1	1	0	1	2	1	0	1	1	1	0	1	2	4.6	4.6	4.6	66.9	613	613	0	28.786	2.4	0	2.4	2.4	2.4	0
O96019;O94805	O96019	6;1	6;1	6;1	Actin-like protein 6A	ACTL6A	sp|O96019|ACL6A_HUMAN Actin-like protein 6A OS=Homo sapiens GN=ACTL6A PE=1 SV=1	2	6	6	6	3	3	0	4	1	1	1	3	3	3	0	4	1	1	1	3	3	3	0	4	1	1	1	3	22.6	22.6	22.6	47.46	429	429;426	0	21.148	9.1	10.3	0	11.4	3.3	2.8
O96028	O96028	1	1	1	Histone-lysine N-methyltransferase NSD2	WHSC1	sp|O96028|NSD2_HUMAN Histone-lysine N-methyltransferase NSD2 OS=Homo sapiens GN=NSD2 PE=1 SV=1	1	1	1	1	0	0	0	1	0	0	0	0	0	0	0	1	0	0	0	0	0	0	0	1	0	0	0	0	1.2	1.2	1.2	152.26	1365	1365	0.0050287	2.9434	0	0	0	1.2	0	0
P00338	P00338	8	7	7	L-lactate dehydrogenase A chain	LDHA	sp|P00338|LDHA_HUMAN L-lactate dehydrogenase A chain OS=Homo sapiens GN=LDHA PE=1 SV=2	1	8	7	7	6	4	2	1	2	2	2	2	5	3	2	1	1	2	2	2	5	3	2	1	1	2	2	2	23.8	20.2	20.2	36.688	332	332	0	22.761	17.8	13	6.6	3	6.3	7.2
P00367;P49448	P00367;P49448	3;2	3;2	3;2	Glutamate dehydrogenase 1, mitochondrial;Glutamate dehydrogenase 2, mitochondrial	GLUD1;GLUD2	sp|P00367|DHE3_HUMAN Glutamate dehydrogenase 1, mitochondrial OS=Homo sapiens GN=GLUD1 PE=1 SV=2;sp|P49448|DHE4_HUMAN Glutamate dehydrogenase 2, mitochondrial OS=Homo sapiens GN=GLUD2 PE=1 SV=2	2	3	3	3	0	0	0	1	0	1	2	0	0	0	0	1	0	1	2	0	0	0	0	1	0	1	2	0	8.4	8.4	8.4	61.397	558	558;558	0	7.1393	0	0	0	2.9	0	2.2
P00403	P00403	3	3	3	Cytochrome c oxidase subunit 2	MT-CO2	sp|P00403|COX2_HUMAN Cytochrome c oxidase subunit 2 OS=Homo sapiens GN=MT-CO2 PE=1 SV=1	1	3	3	3	0	0	0	1	0	0	0	2	0	0	0	1	0	0	0	2	0	0	0	1	0	0	0	2	17.6	17.6	17.6	25.565	227	227	0	8.8477	0	0	0	4.4	0	0
P00558;P07205	P00558	11;4	11;4	11;4	Phosphoglycerate kinase 1	PGK1	sp|P00558|PGK1_HUMAN Phosphoglycerate kinase 1 OS=Homo sapiens GN=PGK1 PE=1 SV=3	2	11	11	11	9	0	0	0	0	6	1	0	9	0	0	0	0	6	1	0	9	0	0	0	0	6	1	0	36.5	36.5	36.5	44.614	417	417;417	0	44.893	30.9	0	0	0	0	19.9
P00747	P00747	2	2	2	Plasminogen;Plasmin heavy chain A;Activation peptide;Angiostatin;Plasmin heavy chain A, short form;Plasmin light chain B	PLG	sp|P00747|PLMN_HUMAN Plasminogen OS=Homo sapiens GN=PLG PE=1 SV=2	1	2	2	2	0	0	0	0	0	0	2	1	0	0	0	0	0	0	2	1	0	0	0	0	0	0	2	1	2.2	2.2	2.2	90.568	810	810	0	4.1605	0	0	0	0	0	0
P01008	P01008	4	1	1	Antithrombin-III	SERPINC1	sp|P01008|ANT3_HUMAN Antithrombin-III OS=Homo sapiens GN=SERPINC1 PE=1 SV=1	1	4	1	1	1	0	0	0	0	0	1	3	0	0	0	0	0	0	1	1	0	0	0	0	0	0	1	1	8.6	2.8	2.8	52.602	464	464	0	5.139	1.5	0	0	0	0	0
P01031	P01031	6	6	4	Complement C5;Complement C5 beta chain;Complement C5 alpha chain;C5a anaphylatoxin;Complement C5 alpha chain	C5	sp|P01031|CO5_HUMAN Complement C5 OS=Homo sapiens GN=C5 PE=1 SV=4	1	6	6	4	0	0	0	0	1	3	1	5	0	0	0	0	1	3	1	5	0	0	0	0	1	2	1	3	3.8	3.8	2.6	188.3	1676	1676	0	16.861	0	0	0	0	0.7	2.1
P01040	P01040	2	2	2	Cystatin-A;Cystatin-A, N-terminally processed	CSTA	sp|P01040|CYTA_HUMAN Cystatin-A OS=Homo sapiens GN=CSTA PE=1 SV=1	1	2	2	2	2	1	0	1	0	0	2	1	2	1	0	1	0	0	2	1	2	1	0	1	0	0	2	1	30.6	30.6	30.6	11.006	98	98	0	8.7985	30.6	12.2	0	12.2	0	0
P02452;CON__Q862S4	P02452	3;1	3;1	3;1	Collagen alpha-1(I) chain	COL1A1	sp|P02452|CO1A1_HUMAN Collagen alpha-1(I) chain OS=Homo sapiens GN=COL1A1 PE=1 SV=5	2	3	3	3	3	0	0	0	0	0	0	0	3	0	0	0	0	0	0	0	3	0	0	0	0	0	0	0	3.1	3.1	3.1	138.94	1464	1464;114	0	57.77	3.1	0	0	0	0	0
P02545;Q03252	P02545	22;1	22;1	21;0	Prelamin-A/C;Lamin-A/C	LMNA	sp|P02545|LMNA_HUMAN Prelamin-A/C OS=Homo sapiens GN=LMNA PE=1 SV=1	2	22	22	21	14	0	2	3	5	4	6	10	14	0	2	3	5	4	6	10	13	0	2	3	4	4	6	10	35.4	35.4	34.2	74.139	664	664;620	0	63.459	19.7	0	3.6	4.2	8.1	6.9
P02647	P02647	2	1	1	Apolipoprotein A-I;Proapolipoprotein A-I;Truncated apolipoprotein A-I	APOA1	sp|P02647|APOA1_HUMAN Apolipoprotein A-I OS=Homo sapiens GN=APOA1 PE=1 SV=1	1	2	1	1	1	0	0	0	1	1	1	0	0	0	0	0	1	1	1	0	0	0	0	0	1	1	1	0	9.7	3.7	3.7	30.777	267	267	0.0074728	2.5638	6	0	0	0	3.7	3.7
P02748;CON__Q3MHN2	P02748;CON__Q3MHN2	4;3	4;3	4;3	Complement component C9;Complement component C9a;Complement component C9b	C9	sp|P02748|CO9_HUMAN Complement component C9 OS=Homo sapiens GN=C9 PE=1 SV=2;	2	4	4	4	3	2	2	3	4	3	3	4	3	2	2	3	4	3	3	4	3	2	2	3	4	3	3	4	5.5	5.5	5.5	63.173	559	559;548	0	15.304	5.4	3.8	3.2	3.9	5.5	5.5
P02751	P02751	2	2	2	Fibronectin;Anastellin;Ugl-Y1;Ugl-Y2;Ugl-Y3	FN1	sp|P02751|FINC_HUMAN Fibronectin OS=Homo sapiens GN=FN1 PE=1 SV=4	1	2	2	2	1	0	0	1	0	0	1	0	1	0	0	1	0	0	1	0	1	0	0	1	0	0	1	0	1.1	1.1	1.1	262.62	2386	2386	0	5.8628	0.6	0	0	0.5	0	0
P04004;CON__Q3ZBS7	P04004;CON__Q3ZBS7	2;1	2;1	2;1	Vitronectin;Vitronectin V65 subunit;Vitronectin V10 subunit;Somatomedin-B	VTN	sp|P04004|VTNC_HUMAN Vitronectin OS=Homo sapiens GN=VTN PE=1 SV=1;	2	2	2	2	2	1	0	2	1	2	2	1	2	1	0	2	1	2	2	1	2	1	0	2	1	2	2	1	4.4	4.4	4.4	54.305	478	478;484	0	10.348	4.4	2.5	0	4.4	1.9	4.4
P04075	P04075	12	12	11	Fructose-bisphosphate aldolase A	ALDOA	sp|P04075|ALDOA_HUMAN Fructose-bisphosphate aldolase A OS=Homo sapiens GN=ALDOA PE=1 SV=2	1	12	12	11	11	2	0	1	3	4	0	1	11	2	0	1	3	4	0	1	10	2	0	1	3	4	0	1	40.9	40.9	33.5	39.42	364	364	0	145.84	40.9	10.4	0	6.3	12.6	12.6
P04083	P04083	7	7	7	Annexin A1	ANXA1	sp|P04083|ANXA1_HUMAN Annexin A1 OS=Homo sapiens GN=ANXA1 PE=1 SV=2	1	7	7	7	5	0	0	2	0	0	0	1	5	0	0	2	0	0	0	1	5	0	0	2	0	0	0	1	22.3	22.3	22.3	38.714	346	346	0	15.21	16.5	0	0	6.1	0	0
P04183	P04183	1	1	1	Thymidine kinase, cytosolic	TK1	sp|P04183|KITH_HUMAN Thymidine kinase, cytosolic OS=Homo sapiens GN=TK1 PE=1 SV=2	1	1	1	1	0	0	0	0	0	0	1	0	0	0	0	0	0	0	1	0	0	0	0	0	0	0	1	0	6.4	6.4	6.4	25.468	234	234	0.0099469	2.4094	0	0	0	0	0	0
P04259	P04259	54	2	1	Keratin, type II cytoskeletal 6B	KRT6B	sp|P04259|K2C6B_HUMAN Keratin, type II cytoskeletal 6B OS=Homo sapiens GN=KRT6B PE=1 SV=5	1	54	2	1	31	33	23	30	36	44	36	46	2	1	1	1	1	1	1	1	1	0	0	0	0	0	0	0	67.9	3.4	1.6	60.066	564	564	0	6.904	51.6	45.6	36	44.5	51.6	57.1
P04264;CON__P04264	P04264;CON__P04264	48;47	39;38	30;29	Keratin, type II cytoskeletal 1	KRT1	sp|P04264|K2C1_HUMAN Keratin, type II cytoskeletal 1 OS=Homo sapiens GN=KRT1 PE=1 SV=6;	2	48	39	30	38	40	25	37	33	38	35	40	31	32	19	30	27	30	28	31	23	24	13	22	20	23	20	23	64.3	58.9	48.8	66.038	644	644;644	0	323.31	56.5	53.9	31.7	53.4	47.2	51.4
P04350	P04350	22	1	0	Tubulin beta-4A chain	TUBB4A	sp|P04350|TBB4A_HUMAN Tubulin beta-4A chain OS=Homo sapiens GN=TUBB4A PE=1 SV=2	1	22	1	0	12	10	2	10	10	11	10	21	0	0	0	0	0	0	0	0	0	0	0	0	0	0	0	0	60.8	3.8	0	49.585	444	444	1	-2	29.7	26.6	5	25.5	25.5	32.7
P04406;O14556	P04406	14;1	14;1	14;1	Glyceraldehyde-3-phosphate dehydrogenase	GAPDH	sp|P04406|G3P_HUMAN Glyceraldehyde-3-phosphate dehydrogenase OS=Homo sapiens GN=GAPDH PE=1 SV=3	2	14	14	14	11	4	0	7	3	2	4	6	11	4	0	7	3	2	4	6	11	4	0	7	3	2	4	6	50.4	50.4	50.4	36.053	335	335;408	0	82.271	40	17.3	0	24.8	14.9	9.3
P04632	P04632	1	1	1	Calpain small subunit 1	CAPNS1	sp|P04632|CPNS1_HUMAN Calpain small subunit 1 OS=Homo sapiens GN=CAPNS1 PE=1 SV=1	1	1	1	1	1	0	0	0	0	0	0	0	1	0	0	0	0	0	0	0	1	0	0	0	0	0	0	0	3.4	3.4	3.4	28.315	268	268	0.0081191	2.535	3.4	0	0	0	0	0
P04733	P04733	1	1	1	Metallothionein-1F	MT1F	sp|P04733|MT1F_HUMAN Metallothionein-1F OS=Homo sapiens GN=MT1F PE=1 SV=1	1	1	1	1	1	0	0	0	1	1	0	0	1	0	0	0	1	1	0	0	1	0	0	0	1	1	0	0	19.7	19.7	19.7	6.0863	61	61	0	6.3514	19.7	0	0	0	19.7	19.7
P04792	P04792	13	13	13	Heat shock protein beta-1	HSPB1	sp|P04792|HSPB1_HUMAN Heat shock protein beta-1 OS=Homo sapiens GN=HSPB1 PE=1 SV=2	1	13	13	13	3	3	0	6	4	4	7	12	3	3	0	6	4	4	7	12	3	3	0	6	4	4	7	12	85.9	85.9	85.9	22.782	205	205	0	285.29	30.7	21	0	35.1	25.9	25.9
P04843	P04843	3	3	3	Dolichyl-diphosphooligosaccharide--protein glycosyltransferase subunit 1	RPN1	sp|P04843|RPN1_HUMAN Dolichyl-diphosphooligosaccharide--protein glycosyltransferase subunit 1 OS=Homo sapiens GN=RPN1 PE=1 SV=1	1	3	3	3	2	0	0	1	0	0	0	1	2	0	0	1	0	0	0	1	2	0	0	1	0	0	0	1	6.4	6.4	6.4	68.569	607	607	0	15.75	4.4	0	0	2	0	0
P04844	P04844	3	3	3	Dolichyl-diphosphooligosaccharide--protein glycosyltransferase subunit 2	RPN2	sp|P04844|RPN2_HUMAN Dolichyl-diphosphooligosaccharide--protein glycosyltransferase subunit 2 OS=Homo sapiens GN=RPN2 PE=1 SV=3	1	3	3	3	2	0	0	2	0	0	0	1	2	0	0	2	0	0	0	1	2	0	0	2	0	0	0	1	7.6	7.6	7.6	69.283	631	631	0	16.614	4.9	0	0	5.4	0	0
P04899;P63096;P08754;P11488;P19087;P09471;A8MTJ3;P38405;P63092;Q5JWF2	P04899;P63096;P08754	4;2;2;1;1;1;1;1;1;1	4;2;2;1;1;1;1;1;1;1	4;2;2;1;1;1;1;1;1;1	Guanine nucleotide-binding protein G(i) subunit alpha-2;Guanine nucleotide-binding protein G(i) subunit alpha-1;Guanine nucleotide-binding protein G(k) subunit alpha	GNAI2;GNAI1;GNAI3	sp|P04899|GNAI2_HUMAN Guanine nucleotide-binding protein G(i) subunit alpha-2 OS=Homo sapiens GN=GNAI2 PE=1 SV=3;sp|P63096|GNAI1_HUMAN Guanine nucleotide-binding protein G(i) subunit alpha-1 OS=Homo sapiens GN=GNAI1 PE=1 SV=2;sp|P08754|GNAI3_HUMAN Guanine	10	4	4	4	2	0	0	1	4	2	3	0	2	0	0	1	4	2	3	0	2	0	0	1	4	2	3	0	13	13	13	40.45	355	355;354;354;350;354;354;354;381;394;1037	0	19.701	7.3	0	0	3.1	13	6.8
Q99878;Q96KK5;Q9BTM1;Q16777;Q93077;Q7L7L0;Q6FI13;P20671;P0C0S8;P04908;Q96QV6;P16104	Q99878;Q96KK5;Q9BTM1;Q16777;Q93077;Q7L7L0;Q6FI13;P20671;P0C0S8;P04908;Q96QV6;P16104	4;4;4;4;4;4;4;4;4;4;3;3	4;4;4;4;4;4;4;4;4;4;3;3	2;2;2;2;2;2;2;2;2;2;1;1	Histone H2A type 1-J;Histone H2A type 1-H;Histone H2A.J;Histone H2A type 2-C;Histone H2A type 1-C;Histone H2A type 3;Histone H2A type 2-A;Histone H2A type 1-D;Histone H2A type 1;Histone H2A type 1-B/E;Histone H2A type 1-A;Histone H2AX	HIST1H2AJ;HIST1H2AH;H2AFJ;HIST2H2AC;HIST1H2AC;HIST3H2A;HIST2H2AA3;HIST1H2AD;HIST1H2AG;HIST1H2AB;HIST1H2AA;H2AFX	sp|Q99878|H2A1J_HUMAN Histone H2A type 1-J OS=Homo sapiens GN=HIST1H2AJ PE=1 SV=3;sp|Q96KK5|H2A1H_HUMAN Histone H2A type 1-H OS=Homo sapiens GN=HIST1H2AH PE=1 SV=3;sp|Q9BTM1|H2AJ_HUMAN Histone H2A.J OS=Homo sapiens GN=H2AFJ PE=1 SV=1;sp|Q16777|H2A2C_HUMAN	12	4	4	2	2	2	2	3	1	2	3	4	2	2	2	3	1	2	3	4	1	1	0	2	0	1	1	2	32.8	32.8	25.8	13.936	128	128;128;129;129;130;130;130;130;130;130;131;143	0	24.021	21.9	21.9	12.5	32.8	7	21.9
P05023;P13637;P50993;Q13733;P20648;P54707	P05023	20;9;9;5;3;3	20;9;9;5;3;3	20;9;9;5;3;3	Sodium/potassium-transporting ATPase subunit alpha-1	ATP1A1	sp|P05023|AT1A1_HUMAN Sodium/potassium-transporting ATPase subunit alpha-1 OS=Homo sapiens GN=ATP1A1 PE=1 SV=1	6	20	20	20	11	8	1	16	2	1	4	13	11	8	1	16	2	1	4	13	11	8	1	16	2	1	4	13	24.3	24.3	24.3	112.89	1023	1023;1013;1020;1029;1035;1039	0	125.63	14.9	9.5	1.5	20	2.3	1.6
Q5IS80;P05067	Q5IS80;P05067	6;6	6;6	6;6	Amyloid beta A4 protein;N-APP;Soluble APP-alpha;Soluble APP-beta;C99;Beta-amyloid protein 42;Beta-amyloid protein 40;C83;P3(42);P3(40);C80;Gamma-secretase C-terminal fragment 59;Gamma-secretase C-terminal fragment 57;Gamma-secretase C-terminal fragment 50;C31	APP	sp|Q5IS80|A4_PANTR Amyloid-beta A4 protein OS=Pan troglodytes GN=APP PE=2 SV=1;sp|P05067|A4_HUMAN Amyloid-beta A4 protein OS=Homo sapiens GN=APP PE=1 SV=3	2	6	6	6	4	0	0	0	0	2	0	0	4	0	0	0	0	2	0	0	4	0	0	0	0	2	0	0	11.6	11.6	11.6	86.97	770	770;770	0	30.171	7.9	0	0	0	0	3.6
P05109	P05109	3	3	3	Protein S100-A8;Protein S100-A8, N-terminally processed	S100A8	sp|P05109|S10A8_HUMAN Protein S100-A8 OS=Homo sapiens GN=S100A8 PE=1 SV=1	1	3	3	3	3	1	0	0	0	0	0	0	3	1	0	0	0	0	0	0	3	1	0	0	0	0	0	0	24.7	24.7	24.7	10.834	93	93	0	8.1831	24.7	11.8	0	0	0	0
P05141;Q9H0C2	P05141	17;3	17;3	8;0	ADP/ATP translocase 2;ADP/ATP translocase 2, N-terminally processed	SLC25A5	sp|P05141|ADT2_HUMAN ADP/ATP translocase 2 OS=Homo sapiens GN=SLC25A5 PE=1 SV=7	2	17	17	8	12	14	8	16	12	15	12	14	12	14	8	16	12	15	12	14	6	7	2	8	6	8	5	7	40.9	40.9	20.1	32.852	298	298;315	0	86.456	34.9	37.6	23.5	40.9	34.6	37.6
P05165	P05165	35	35	35	Propionyl-CoA carboxylase alpha chain, mitochondrial	PCCA	sp|P05165|PCCA_HUMAN Propionyl-CoA carboxylase alpha chain, mitochondrial OS=Homo sapiens GN=PCCA PE=1 SV=4	1	35	35	35	29	26	9	16	0	0	0	0	29	26	9	16	0	0	0	0	29	26	9	16	0	0	0	0	49.2	49.2	49.2	80.058	728	728	0	175.46	45.3	41.2	11.8	24.6	0	0
P05166	P05166	18	18	18	Propionyl-CoA carboxylase beta chain, mitochondrial	PCCB	sp|P05166|PCCB_HUMAN Propionyl-CoA carboxylase beta chain, mitochondrial OS=Homo sapiens GN=PCCB PE=1 SV=3	1	18	18	18	15	12	11	4	0	0	0	0	15	12	11	4	0	0	0	0	15	12	11	4	0	0	0	0	42.7	42.7	42.7	58.215	539	539	0	110.68	37.7	30.1	23.7	9.6	0	0
P05198	P05198	16	16	16	Eukaryotic translation initiation factor 2 subunit 1	EIF2S1	sp|P05198|IF2A_HUMAN Eukaryotic translation initiation factor 2 subunit 1 OS=Homo sapiens GN=EIF2S1 PE=1 SV=3	1	16	16	16	11	5	5	13	0	0	1	7	11	5	5	13	0	0	1	7	11	5	5	13	0	0	1	7	60	60	60	36.112	315	315	0	75.625	34	15.9	17.5	40.6	0	0
P05386	P05386	2	2	2	60S acidic ribosomal protein P1	RPLP1	sp|P05386|RLA1_HUMAN 60S acidic ribosomal protein P1 OS=Homo sapiens GN=RPLP1 PE=1 SV=1	1	2	2	2	1	0	0	0	0	1	2	2	1	0	0	0	0	1	2	2	1	0	0	0	0	1	2	2	51.8	51.8	51.8	11.514	114	114	0	29.692	37.7	0	0	0	0	14
P05387	P05387	4	4	4	60S acidic ribosomal protein P2	RPLP2	sp|P05387|RLA2_HUMAN 60S acidic ribosomal protein P2 OS=Homo sapiens GN=RPLP2 PE=1 SV=1	1	4	4	4	2	0	0	4	3	4	3	3	2	0	0	4	3	4	3	3	2	0	0	4	3	4	3	3	60	60	60	11.665	115	115	0	49.743	42.6	0	0	60	49.6	60
P05388;Q8NHW5	P05388;Q8NHW5	6;5	6;5	6;5	60S acidic ribosomal protein P0;60S acidic ribosomal protein P0-like	RPLP0;RPLP0P6	sp|P05388|RLA0_HUMAN 60S acidic ribosomal protein P0 OS=Homo sapiens GN=RPLP0 PE=1 SV=1;sp|Q8NHW5|RLA0L_HUMAN 60S acidic ribosomal protein P0-like OS=Homo sapiens GN=RPLP0P6 PE=5 SV=1	2	6	6	6	3	2	0	4	1	1	1	4	3	2	0	4	1	1	1	4	3	2	0	4	1	1	1	4	31.5	31.5	31.5	34.273	317	317;317	0	45.028	19.9	12.9	0	23.3	3.2	9.8
P05556	P05556	2	2	2	Integrin beta-1	ITGB1	sp|P05556|ITB1_HUMAN Integrin beta-1 OS=Homo sapiens GN=ITGB1 PE=1 SV=2	1	2	2	2	1	0	0	1	0	0	0	0	1	0	0	1	0	0	0	0	1	0	0	1	0	0	0	0	2.4	2.4	2.4	88.414	798	798	0.0069541	2.7065	1.1	0	0	1.3	0	0
P05783;CON__H-INV:HIT000015463	P05783	41;3	40;3	27;2	Keratin, type I cytoskeletal 18	KRT18	sp|P05783|K1C18_HUMAN Keratin, type I cytoskeletal 18 OS=Homo sapiens GN=KRT18 PE=1 SV=2	2	41	40	27	23	20	12	19	32	36	29	39	22	19	11	18	31	35	28	38	15	14	7	13	22	23	19	25	84	82.3	61.4	48.057	430	430;295	0	323.31	51.6	49.5	32.1	45.1	60.2	69.5
P05976;P08590	P05976;P08590	1;1	1;1	1;1	Myosin light chain 1/3, skeletal muscle isoform;Myosin light chain 3	MYL1;MYL3	sp|P05976|MYL1_HUMAN Myosin light chain 1/3, skeletal muscle isoform OS=Homo sapiens GN=MYL1 PE=2 SV=3;sp|P08590|MYL3_HUMAN Myosin light chain 3 OS=Homo sapiens GN=MYL3 PE=1 SV=3	2	1	1	1	1	1	1	1	1	1	1	1	1	1	1	1	1	1	1	1	1	1	1	1	1	1	1	1	6.2	6.2	6.2	21.145	194	194;195	0.0015674	3.8393	6.2	6.2	6.2	6.2	6.2	6.2
P05997	P05997	1	1	1	Collagen alpha-2(V) chain	COL5A2	sp|P05997|CO5A2_HUMAN Collagen alpha-2(V) chain OS=Homo sapiens GN=COL5A2 PE=1 SV=3	1	1	1	1	1	0	0	0	0	0	0	0	1	0	0	0	0	0	0	0	1	0	0	0	0	0	0	0	1.3	1.3	1.3	144.91	1499	1499	0	37.346	1.3	0	0	0	0	0
P06454	P06454	1	1	1	Prothymosin alpha;Prothymosin alpha, N-terminally processed;Thymosin alpha-1	PTMA	sp|P06454|PTMA_HUMAN Prothymosin alpha OS=Homo sapiens GN=PTMA PE=1 SV=2	1	1	1	1	1	0	1	0	0	0	0	0	1	0	1	0	0	0	0	0	1	0	1	0	0	0	0	0	12.6	12.6	12.6	12.203	111	111	0	6.9327	12.6	0	12.6	0	0	0
P06576	P06576	8	8	8	ATP synthase subunit beta, mitochondrial	ATP5B	sp|P06576|ATPB_HUMAN ATP synthase subunit beta, mitochondrial OS=Homo sapiens GN=ATP5B PE=1 SV=3	1	8	8	8	5	0	0	1	0	1	0	3	5	0	0	1	0	1	0	3	5	0	0	1	0	1	0	3	21.2	21.2	21.2	56.559	529	529	0	21.785	11.3	0	0	3.6	0	3.6
P06702	P06702	3	3	3	Protein S100-A9	S100A9	sp|P06702|S10A9_HUMAN Protein S100-A9 OS=Homo sapiens GN=S100A9 PE=1 SV=1	1	3	3	3	3	0	0	1	0	0	0	0	3	0	0	1	0	0	0	0	3	0	0	1	0	0	0	0	30.7	30.7	30.7	13.242	114	114	0	33.65	30.7	0	0	6.1	0	0
P06703	P06703	2	2	2	Protein S100-A6	S100A6	sp|P06703|S10A6_HUMAN Protein S100-A6 OS=Homo sapiens GN=S100A6 PE=1 SV=1	1	2	2	2	2	0	0	1	0	0	1	0	2	0	0	1	0	0	1	0	2	0	0	1	0	0	1	0	16.7	16.7	16.7	10.18	90	90	0	5.1963	16.7	0	0	8.9	0	0
P06733	P06733	14	14	13	Alpha-enolase	ENO1	sp|P06733|ENOA_HUMAN Alpha-enolase OS=Homo sapiens GN=ENO1 PE=1 SV=2	1	14	14	13	12	4	2	6	3	3	3	1	12	4	2	6	3	3	3	1	11	4	2	6	3	2	3	1	40.6	40.6	40.6	47.168	434	434	0	109.48	35.9	12.4	5.3	19.4	11.1	10.8
P06737	P06737	3	1	1	Glycogen phosphorylase, liver form	PYGL	sp|P06737|PYGL_HUMAN Glycogen phosphorylase, liver form OS=Homo sapiens GN=PYGL PE=1 SV=4	1	3	1	1	1	0	0	1	0	0	0	2	1	0	0	0	0	0	0	0	1	0	0	0	0	0	0	0	4	1.7	1.7	97.147	847	847	0.0049964	2.8937	1.7	0	0	1.4	0	0
P06748	P06748	2	2	2	Nucleophosmin	NPM1	sp|P06748|NPM_HUMAN Nucleophosmin OS=Homo sapiens GN=NPM1 PE=1 SV=2	1	2	2	2	1	0	0	0	0	0	1	1	1	0	0	0	0	0	1	1	1	0	0	0	0	0	1	1	10.2	10.2	10.2	32.575	294	294	0	10.791	7.1	0	0	0	0	0
P06753	P06753	14	5	5	Tropomyosin alpha-3 chain	TPM3	sp|P06753|TPM3_HUMAN Tropomyosin alpha-3 chain OS=Homo sapiens GN=TPM3 PE=1 SV=2	1	14	5	5	7	10	4	4	10	8	6	7	3	4	2	1	4	3	3	4	3	4	2	1	4	3	3	4	33	13	13	32.95	285	285	0	28.955	23.5	26	15.1	13	28.8	18.9
Q16778;P33778;P23527;P06899;Q8N257;Q6DRA6;Q6DN03	Q16778;P33778;P23527;P06899;Q8N257	5;5;5;5;4;1;1	1;1;1;1;1;1;1	1;1;1;1;1;1;1	Histone H2B type 2-E;Histone H2B type 1-B;Histone H2B type 1-O;Histone H2B type 1-J;Histone H2B type 3-B	HIST2H2BE;HIST1H2BB;HIST1H2BO;HIST1H2BJ;HIST3H2BB	sp|Q16778|H2B2E_HUMAN Histone H2B type 2-E OS=Homo sapiens GN=HIST2H2BE PE=1 SV=3;sp|P33778|H2B1B_HUMAN Histone H2B type 1-B OS=Homo sapiens GN=HIST1H2BB PE=1 SV=2;sp|P23527|H2B1O_HUMAN Histone H2B type 1-O OS=Homo sapiens GN=HIST1H2BO PE=1 SV=3;sp|P06899|	7	5	1	1	4	3	2	5	2	2	5	4	1	0	0	1	1	0	1	1	1	0	0	1	1	0	1	1	40.5	7.1	7.1	13.92	126	126;126;126;126;126;164;193	1	-2	31.7	26.2	14.3	40.5	19	17.5
P07195;Q6ZMR3;P07864	P07195	8;1;1	8;1;1	7;0;0	L-lactate dehydrogenase B chain	LDHB	sp|P07195|LDHB_HUMAN L-lactate dehydrogenase B chain OS=Homo sapiens GN=LDHB PE=1 SV=2	3	8	8	7	7	2	0	0	2	2	0	0	7	2	0	0	2	2	0	0	6	1	0	0	1	2	0	0	28.7	28.7	25.1	36.638	334	334;332;332	0	29.808	23.7	6.6	0	0	6.6	8.1
P07237	P07237	12	12	12	Protein disulfide-isomerase	P4HB	sp|P07237|PDIA1_HUMAN Protein disulfide-isomerase OS=Homo sapiens GN=P4HB PE=1 SV=3	1	12	12	12	3	0	0	4	5	5	7	10	3	0	0	4	5	5	7	10	3	0	0	4	5	5	7	10	32.9	32.9	32.9	57.116	508	508	0	130.1	5.9	0	0	9.8	11.4	11.4
P07305	P07305	7	7	7	Histone H1.0;Histone H1.0, N-terminally processed	H1F0	sp|P07305|H10_HUMAN Histone H1.0 OS=Homo sapiens GN=H1F0 PE=1 SV=3	1	7	7	7	5	5	4	4	3	2	2	6	5	5	4	4	3	2	2	6	5	5	4	4	3	2	2	6	27.3	27.3	27.3	20.863	194	194	0	35.122	21.1	22.2	20.1	17	17.5	11.9
P07355;A6NMY6	P07355;A6NMY6	11;7	11;7	11;7	Annexin A2;Putative annexin A2-like protein	ANXA2;ANXA2P2	sp|P07355|ANXA2_HUMAN Annexin A2 OS=Homo sapiens GN=ANXA2 PE=1 SV=2;sp|A6NMY6|AXA2L_HUMAN Putative annexin A2-like protein OS=Homo sapiens GN=ANXA2P2 PE=5 SV=2	2	11	11	11	10	4	1	4	2	2	5	4	10	4	1	4	2	2	5	4	10	4	1	4	2	2	5	4	37.2	37.2	37.2	38.604	339	339;339	0	50.04	34.5	12.1	3.5	12.4	5.9	7.7
P07357	P07357	1	1	1	Complement component C8 alpha chain	C8A	sp|P07357|CO8A_HUMAN Complement component C8 alpha chain OS=Homo sapiens GN=C8A PE=1 SV=2	1	1	1	1	0	0	0	0	0	0	0	1	0	0	0	0	0	0	0	1	0	0	0	0	0	0	0	1	3.1	3.1	3.1	65.163	584	584	0	12.218	0	0	0	0	0	0
P07358	P07358	4	4	4	Complement component C8 beta chain	C8B	sp|P07358|CO8B_HUMAN Complement component C8 beta chain OS=Homo sapiens GN=C8B PE=1 SV=3	1	4	4	4	0	0	0	0	2	1	3	4	0	0	0	0	2	1	3	4	0	0	0	0	2	1	3	4	9.8	9.8	9.8	67.046	591	591	0	45.728	0	0	0	0	3.9	1.9
P07360	P07360	1	1	1	Complement component C8 gamma chain	C8G	sp|P07360|CO8G_HUMAN Complement component C8 gamma chain OS=Homo sapiens GN=C8G PE=1 SV=3	1	1	1	1	0	0	0	0	0	0	0	1	0	0	0	0	0	0	0	1	0	0	0	0	0	0	0	1	4.5	4.5	4.5	22.277	202	202	0.0050578	2.9829	0	0	0	0	0	0
P07384	P07384	2	2	2	Calpain-1 catalytic subunit	CAPN1	sp|P07384|CAN1_HUMAN Calpain-1 catalytic subunit OS=Homo sapiens GN=CAPN1 PE=1 SV=1	1	2	2	2	0	0	0	0	0	0	0	2	0	0	0	0	0	0	0	2	0	0	0	0	0	0	0	2	3.9	3.9	3.9	81.889	714	714	0	5.5008	0	0	0	0	0	0
P07437;A6NNZ2	P07437	22;7	5;0	4;0	Tubulin beta chain	TUBB	sp|P07437|TBB5_HUMAN Tubulin beta chain OS=Homo sapiens GN=TUBB PE=1 SV=2	2	22	5	4	13	9	3	10	11	13	9	21	4	2	0	3	3	3	3	5	3	1	0	2	2	2	2	4	61.9	19.4	16	49.67	444	444;444	0	89.238	34.7	25	7.7	26.6	28.4	33.8
P07737	P07737	3	3	2	Profilin-1	PFN1	sp|P07737|PROF1_HUMAN Profilin-1 OS=Homo sapiens GN=PFN1 PE=1 SV=2	1	3	3	2	3	1	1	0	1	0	0	0	3	1	1	0	1	0	0	0	2	0	1	0	0	0	0	0	28.6	28.6	20	15.054	140	140	0	11.083	28.6	8.6	10	0	8.6	0
P07814	P07814	19	19	19	Bifunctional glutamate/proline--tRNA ligase;Glutamate--tRNA ligase;Proline--tRNA ligase	EPRS	sp|P07814|SYEP_HUMAN Bifunctional glutamate/proline--tRNA ligase OS=Homo sapiens GN=EPRS PE=1 SV=5	1	19	19	19	2	0	0	18	0	0	0	2	2	0	0	18	0	0	0	2	2	0	0	18	0	0	0	2	16.6	16.6	16.6	170.59	1512	1512	0	67.177	1.3	0	0	15.5	0	0
P07858	P07858	2	2	2	Cathepsin B;Cathepsin B light chain;Cathepsin B heavy chain	CTSB	sp|P07858|CATB_HUMAN Cathepsin B OS=Homo sapiens GN=CTSB PE=1 SV=3	1	2	2	2	0	0	0	0	0	0	0	2	0	0	0	0	0	0	0	2	0	0	0	0	0	0	0	2	7.4	7.4	7.4	37.821	339	339	0	92.259	0	0	0	0	0	0
P07900;Q14568;Q58FG0	P07900	11;3;1	5;1;0	5;1;0	Heat shock protein HSP 90-alpha	HSP90AA1	sp|P07900|HS90A_HUMAN Heat shock protein HSP 90-alpha OS=Homo sapiens GN=HSP90AA1 PE=1 SV=5	3	11	5	5	7	3	3	6	3	4	5	6	5	2	1	2	0	1	2	2	5	2	1	2	0	1	2	2	17.6	8.1	8.1	84.659	732	732;343;334	0	20.872	11.2	4.5	4.1	9.3	4.8	7.4
P07910;P0DMR1;O60812;B7ZW38;B2RXH8	P07910;P0DMR1;O60812;B7ZW38;B2RXH8	5;4;4;4;4	5;4;4;4;4	5;4;4;4;4	Heterogeneous nuclear ribonucleoproteins C1/C2;Heterogeneous nuclear ribonucleoprotein C-like 4;Heterogeneous nuclear ribonucleoprotein C-like 1;Heterogeneous nuclear ribonucleoprotein C-like 3;Heterogeneous nuclear ribonucleoprotein C-like 2	HNRNPC;HNRNPCL4;HNRNPCL1;HNRNPCL3;HNRNPCL2	sp|P07910|HNRPC_HUMAN Heterogeneous nuclear ribonucleoproteins C1/C2 OS=Homo sapiens GN=HNRNPC PE=1 SV=4;sp|P0DMR1|HNRC4_HUMAN Heterogeneous nuclear ribonucleoprotein C-like 4 OS=Homo sapiens GN=HNRNPCL4 PE=3 SV=1;sp|O60812|HNRC1_HUMAN Heterogeneous nuclea	5	5	5	5	3	1	0	4	0	0	0	2	3	1	0	4	0	0	0	2	3	1	0	4	0	0	0	2	14.1	14.1	14.1	33.67	306	306;293;293;293;293	0	14.692	10.5	3.3	0	13.7	0	0
P07942	P07942	1	1	1	Laminin subunit beta-1	LAMB1	sp|P07942|LAMB1_HUMAN Laminin subunit beta-1 OS=Homo sapiens GN=LAMB1 PE=1 SV=2	1	1	1	1	0	0	0	1	0	0	0	1	0	0	0	1	0	0	0	1	0	0	0	1	0	0	0	1	1	1	1	198.04	1786	1786	0	5.7302	0	0	0	1	0	0
P07996;CON__Q28194;P35442	P07996;CON__Q28194	7;6;1	7;6;1	7;6;1	Thrombospondin-1	THBS1	sp|P07996|TSP1_HUMAN Thrombospondin-1 OS=Homo sapiens GN=THBS1 PE=1 SV=2;	3	7	7	7	6	1	0	0	1	0	0	1	6	1	0	0	1	0	0	1	6	1	0	0	1	0	0	1	6.3	6.3	6.3	129.38	1170	1170;1170;1172	0	17.861	6.2	1	0	0	1	0
P08048;P17010	P08048;P17010	2;2	2;2	2;2	Zinc finger Y-chromosomal protein;Zinc finger X-chromosomal protein	ZFY;ZFX	sp|P08048|ZFY_HUMAN Zinc finger Y-chromosomal protein OS=Homo sapiens GN=ZFY PE=1 SV=3;sp|P17010|ZFX_HUMAN Zinc finger X-chromosomal protein OS=Homo sapiens GN=ZFX PE=2 SV=2	2	2	2	2	1	0	0	1	0	0	0	0	1	0	0	1	0	0	0	0	1	0	0	1	0	0	0	0	2.6	2.6	2.6	90.504	801	801;805	0.0015588	3.7259	1.1	0	0	1.5	0	0
P08195	P08195	5	5	5	4F2 cell-surface antigen heavy chain	SLC3A2	sp|P08195|4F2_HUMAN 4F2 cell-surface antigen heavy chain OS=Homo sapiens GN=SLC3A2 PE=1 SV=3	1	5	5	5	2	0	0	5	0	0	0	0	2	0	0	5	0	0	0	0	2	0	0	5	0	0	0	0	13.2	13.2	13.2	67.993	630	630	0	19.095	6.2	0	0	13.2	0	0
P08238;Q58FF8;Q58FF7	P08238	12;3;3	12;3;3	6;1;1	Heat shock protein HSP 90-beta	HSP90AB1	sp|P08238|HS90B_HUMAN Heat shock protein HSP 90-beta OS=Homo sapiens GN=HSP90AB1 PE=1 SV=4	3	12	12	6	4	2	3	6	3	3	6	5	4	2	3	6	3	3	6	5	2	1	1	2	0	0	3	1	22.9	22.9	13.3	83.263	724	724;381;597	0	50.543	8.8	3.5	4.1	8.6	4.8	5.4
P08574	P08574	3	3	3	Cytochrome c1, heme protein, mitochondrial	CYC1	sp|P08574|CY1_HUMAN Cytochrome c1, heme protein, mitochondrial OS=Homo sapiens GN=CYC1 PE=1 SV=3	1	3	3	3	0	0	0	0	0	0	0	3	0	0	0	0	0	0	0	3	0	0	0	0	0	0	0	3	13.5	13.5	13.5	35.422	325	325	0	14.127	0	0	0	0	0	0
P08670;P41219;P17661;Q16352;P07196;P07197	P08670	47;3;3;1;1;1	45;3;3;1;1;1	42;2;1;0;0;0	Vimentin	VIM	sp|P08670|VIME_HUMAN Vimentin OS=Homo sapiens GN=VIM PE=1 SV=4	6	47	45	42	18	15	8	19	21	31	23	38	17	13	6	17	20	29	22	36	17	12	5	16	20	28	21	34	77	75.1	69.7	53.651	466	466;470;470;499;543;916	0	323.31	38.6	31.1	19.1	43.3	48.5	58.6
P08708	P08708	11	11	11	40S ribosomal protein S17	RPS17	sp|P08708|RS17_HUMAN 40S ribosomal protein S17 OS=Homo sapiens GN=RPS17 PE=1 SV=2	1	11	11	11	8	7	1	5	4	9	7	7	8	7	1	5	4	9	7	7	8	7	1	5	4	9	7	7	63	63	63	15.55	135	135	0	211.36	50.4	40	8.1	39.3	25.9	62.2
P08865	P08865	4	4	4	40S ribosomal protein SA	RPSA	sp|P08865|RSSA_HUMAN 40S ribosomal protein SA OS=Homo sapiens GN=RPSA PE=1 SV=4	1	4	4	4	3	1	0	3	0	1	1	1	3	1	0	3	0	1	1	1	3	1	0	3	0	1	1	1	16.9	16.9	16.9	32.854	295	295	0	30.176	12.5	4.4	0	13.6	0	5.8
P09104	P09104	2	1	1	Gamma-enolase	ENO2	sp|P09104|ENOG_HUMAN Gamma-enolase OS=Homo sapiens GN=ENO2 PE=1 SV=3	1	2	1	1	2	0	0	0	0	2	0	0	1	0	0	0	0	1	0	0	1	0	0	0	0	1	0	0	7.1	3	3	47.268	434	434	0.0069252	2.6902	7.1	0	0	0	0	7.1
P09211	P09211	3	3	3	Glutathione S-transferase P	GSTP1	sp|P09211|GSTP1_HUMAN Glutathione S-transferase P OS=Homo sapiens GN=GSTP1 PE=1 SV=2	1	3	3	3	3	1	0	0	0	0	0	0	3	1	0	0	0	0	0	0	3	1	0	0	0	0	0	0	22.9	22.9	22.9	23.356	210	210	0	42.711	22.9	6.2	0	0	0	0
P09382	P09382	6	6	6	Galectin-1	LGALS1	sp|P09382|LEG1_HUMAN Galectin-1 OS=Homo sapiens GN=LGALS1 PE=1 SV=2	1	6	6	6	3	1	2	3	1	2	5	1	3	1	2	3	1	2	5	1	3	1	2	3	1	2	5	1	46.7	46.7	46.7	14.716	135	135	0	16.946	23.7	5.9	13.3	23.7	8.9	14.8
P09486	P09486	7	7	7	SPARC	SPARC	sp|P09486|SPRC_HUMAN SPARC OS=Homo sapiens GN=SPARC PE=1 SV=1	1	7	7	7	6	3	0	0	5	6	0	0	6	3	0	0	5	6	0	0	6	3	0	0	5	6	0	0	22.4	22.4	22.4	34.632	303	303	0	22.534	22.4	11.6	0	0	18.5	18.5
P09493	P09493	15	5	5	Tropomyosin alpha-1 chain	TPM1	sp|P09493|TPM1_HUMAN Tropomyosin alpha-1 chain OS=Homo sapiens GN=TPM1 PE=1 SV=2	1	15	5	5	7	4	1	2	8	9	5	3	2	0	0	0	3	4	2	1	2	0	0	0	3	4	2	1	31	14.1	14.1	32.708	284	284	0	23.028	22.5	7.7	3.9	5.3	23.2	26.8
P09497	P09497	1	1	1	Clathrin light chain B	CLTB	sp|P09497|CLCB_HUMAN Clathrin light chain B OS=Homo sapiens GN=CLTB PE=1 SV=1	1	1	1	1	1	0	0	0	0	0	0	0	1	0	0	0	0	0	0	0	1	0	0	0	0	0	0	0	4.4	4.4	4.4	25.19	229	229	0.0074627	2.5562	4.4	0	0	0	0	0
P09543	P09543	5	5	5	2,3-cyclic-nucleotide 3-phosphodiesterase	CNP	sp|P09543|CN37_HUMAN 2,3-cyclic-nucleotide 3-phosphodiesterase OS=Homo sapiens GN=CNP PE=1 SV=2	1	5	5	5	0	0	0	3	0	0	0	2	0	0	0	3	0	0	0	2	0	0	0	3	0	0	0	2	15.7	15.7	15.7	47.578	421	421	0	18.638	0	0	0	10.2	0	0
P09651;Q32P51	P09651;Q32P51	2;1	2;1	2;1	Heterogeneous nuclear ribonucleoprotein A1;Heterogeneous nuclear ribonucleoprotein A1, N-terminally processed;Heterogeneous nuclear ribonucleoprotein A1-like 2	HNRNPA1;HNRNPA1L2	sp|P09651|ROA1_HUMAN Heterogeneous nuclear ribonucleoprotein A1 OS=Homo sapiens GN=HNRNPA1 PE=1 SV=5;sp|Q32P51|RA1L2_HUMAN Heterogeneous nuclear ribonucleoprotein A1-like 2 OS=Homo sapiens GN=HNRNPA1L2 PE=2 SV=2	2	2	2	2	2	0	0	0	1	0	0	0	2	0	0	0	1	0	0	0	2	0	0	0	1	0	0	0	5.9	5.9	5.9	38.746	372	372;320	0	4.8891	5.9	0	0	0	2.7	0
P09661	P09661	2	2	2	U2 small nuclear ribonucleoprotein A	SNRPA1	sp|P09661|RU2A_HUMAN U2 small nuclear ribonucleoprotein A OS=Homo sapiens GN=SNRPA1 PE=1 SV=2	1	2	2	2	0	0	0	2	0	0	0	0	0	0	0	2	0	0	0	0	0	0	0	2	0	0	0	0	9.8	9.8	9.8	28.415	255	255	0	4.4863	0	0	0	9.8	0	0
P09874	P09874	49	49	49	Poly [ADP-ribose] polymerase 1	PARP1	sp|P09874|PARP1_HUMAN Poly [ADP-ribose] polymerase 1 OS=Homo sapiens GN=PARP1 PE=1 SV=4	1	49	49	49	31	29	13	32	24	21	23	38	31	29	13	32	24	21	23	38	31	29	13	32	24	21	23	38	52.3	52.3	52.3	113.08	1014	1014	0	323.31	36.3	31.7	12.5	34.5	27.8	25.4
P09936	P09936	2	2	2	Ubiquitin carboxyl-terminal hydrolase isozyme L1	UCHL1	sp|P09936|UCHL1_HUMAN Ubiquitin carboxyl-terminal hydrolase isozyme L1 OS=Homo sapiens GN=UCHL1 PE=1 SV=2	1	2	2	2	1	0	0	0	0	1	0	0	1	0	0	0	0	1	0	0	1	0	0	0	0	1	0	0	14.8	14.8	14.8	24.824	223	223	0.0044412	3.1723	4.9	0	0	0	0	9.9
P09972	P09972	3	2	2	Fructose-bisphosphate aldolase C	ALDOC	sp|P09972|ALDOC_HUMAN Fructose-bisphosphate aldolase C OS=Homo sapiens GN=ALDOC PE=1 SV=2	1	3	2	2	3	0	0	0	0	0	0	0	2	0	0	0	0	0	0	0	2	0	0	0	0	0	0	0	17.6	10.2	10.2	39.455	364	364	0	14.499	17.6	0	0	0	0	0
Q71UI9;P0C0S5	Q71UI9;P0C0S5	4;4	2;2	2;2	Histone H2A.V;Histone H2A.Z	H2AFV;H2AFZ	sp|Q71UI9|H2AV_HUMAN Histone H2A.V OS=Homo sapiens GN=H2AFV PE=1 SV=3;sp|P0C0S5|H2AZ_HUMAN Histone H2A.Z OS=Homo sapiens GN=H2AFZ PE=1 SV=2	2	4	2	2	3	1	2	3	3	2	4	4	2	0	0	2	2	1	2	2	2	0	0	2	2	1	2	2	31.2	18.8	18.8	13.509	128	128;128	0	4.6295	25.8	7	12.5	25.8	25.8	18
P0C2W1	P0C2W1	3	3	3	F-box/SPRY domain-containing protein 1	FBXO45	sp|P0C2W1|FBSP1_HUMAN F-box/SPRY domain-containing protein 1 OS=Homo sapiens GN=FBXO45 PE=1 SV=1	1	3	3	3	0	0	0	0	1	0	2	1	0	0	0	0	1	0	2	1	0	0	0	0	1	0	2	1	12.2	12.2	12.2	30.632	286	286	0	6.7288	0	0	0	0	4.5	0
P0C7P0	P0C7P0	2	2	2	CDGSH iron-sulfur domain-containing protein 3, mitochondrial	CISD3	sp|P0C7P0|CISD3_HUMAN CDGSH iron-sulfur domain-containing protein 3, mitochondrial OS=Homo sapiens GN=CISD3 PE=1 SV=1	1	2	2	2	0	0	0	0	1	1	1	2	0	0	0	0	1	1	1	2	0	0	0	0	1	1	1	2	16.5	16.5	16.5	14.215	127	127	0	4.3896	0	0	0	0	6.3	6.3
P0DI83	P0DI83	2	2	2	Ras-related protein Rab-34, isoform NARR	RAB34	sp|P0DI83|NARR_HUMAN Ras-related protein Rab-34, isoform NARR OS=Homo sapiens GN=RAB34 PE=1 SV=1	1	2	2	2	0	0	0	0	2	1	2	0	0	0	0	0	2	1	2	0	0	0	0	0	2	1	2	0	18.2	18.2	18.2	21.118	198	198	0	16.14	0	0	0	0	18.2	9.1
Q01105;P0DME0	Q01105;P0DME0	1;1	1;1	1;1	Protein SET;Protein SETSIP	SET;SETSIP	sp|Q01105|SET_HUMAN Protein SET OS=Homo sapiens GN=SET PE=1 SV=3;sp|P0DME0|SETLP_HUMAN Protein SETSIP OS=Homo sapiens GN=SETSIP PE=1 SV=1	2	1	1	1	1	0	0	0	0	0	0	0	1	0	0	0	0	0	0	0	1	0	0	0	0	0	0	0	3.4	3.4	3.4	33.488	290	290;302	0.0093771	2.4719	3.4	0	0	0	0	0
P0DMV9;P0DMV8	P0DMV9;P0DMV8	25;25	22;22	11;11	Heat shock 70 kDa protein 1B;Heat shock 70 kDa protein 1A	HSPA1B;HSPA1A	sp|P0DMV9|HS71B_HUMAN Heat shock 70 kDa protein 1B OS=Homo sapiens GN=HSPA1B PE=1 SV=1;sp|P0DMV8|HS71A_HUMAN Heat shock 70 kDa protein 1A OS=Homo sapiens GN=HSPA1A PE=1 SV=1	2	25	22	11	9	8	5	10	12	14	12	19	9	6	3	8	11	11	10	17	5	3	2	5	6	5	5	8	52.6	48.4	26.1	70.051	641	641;641	0	323.31	18.1	15.9	8.7	19.8	23.7	25.9
P0DN76;Q01081;Q8WU68	P0DN76;Q01081;Q8WU68	3;3;2	3;3;2	3;3;2	Splicing factor U2AF 35 kDa subunit;Splicing factor U2AF 26 kDa subunit	U2AF1;U2AF1L4	sp|P0DN76|U2AF5_HUMAN Splicing factor U2AF 35 kDa subunit-like protein OS=Homo sapiens GN=U2AF1L5 PE=1 SV=1;sp|Q01081|U2AF1_HUMAN Splicing factor U2AF 35 kDa subunit OS=Homo sapiens GN=U2AF1 PE=1 SV=3;sp|Q8WU68|U2AF4_HUMAN Splicing factor U2AF 26 kDa subun	3	3	3	3	2	0	1	1	0	0	0	1	2	0	1	1	0	0	0	1	2	0	1	1	0	0	0	1	12.1	12.1	12.1	27.872	240	240;240;220	0	11.015	7.1	0	3.8	3.8	0	0
P0DP25;P0DP24;P0DP23;P02585	P0DP25;P0DP24;P0DP23	10;10;10;1	10;10;10;1	8;8;8;0			sp|P0DP25|CALM3_HUMAN Calmodulin-3 OS=Homo sapiens GN=CALM3 PE=1 SV=1;sp|P0DP24|CALM2_HUMAN Calmodulin-2 OS=Homo sapiens GN=CALM2 PE=1 SV=1;sp|P0DP23|CALM1_HUMAN Calmodulin-1 OS=Homo sapiens GN=CALM1 PE=1 SV=1	4	10	10	8	7	7	6	7	7	8	8	8	7	7	6	7	7	8	8	8	5	6	4	5	5	6	6	6	63.8	63.8	53.7	16.837	149	149;149;149;160	0	289.31	36.9	38.3	35.6	36.9	36.9	43
P0DP91;Q8N328	P0DP91	5;2	5;2	2;2			sp|P0DP91|ERPG3_HUMAN Chimeric ERCC6-PGBD3 protein OS=Homo sapiens GN=CSB-PGBD3 PE=1 SV=1	2	5	5	2	0	0	0	5	0	0	0	0	0	0	0	5	0	0	0	0	0	0	0	2	0	0	0	0	6.5	6.5	2.2	119.49	1061	1061;593	0	27.904	0	0	0	6.5	0	0
P10412;P22492	P10412	9;2	1;0	1;0	Histone H1.4	HIST1H1E	sp|P10412|H14_HUMAN Histone H1.4 OS=Homo sapiens GN=HIST1H1E PE=1 SV=2	2	9	1	1	8	7	5	5	5	2	3	4	1	1	1	1	1	0	0	1	1	1	1	1	1	0	0	1	27.9	7.3	7.3	21.865	219	219;207	0	4.9741	23.7	23.7	22.8	22.8	18.7	9.6
P10586;P23468;Q13332	P10586;P23468;Q13332	2;1;1	2;1;1	2;1;1	Receptor-type tyrosine-protein phosphatase F;Receptor-type tyrosine-protein phosphatase delta;Receptor-type tyrosine-protein phosphatase S	PTPRF;PTPRD;PTPRS	sp|P10586|PTPRF_HUMAN Receptor-type tyrosine-protein phosphatase F OS=Homo sapiens GN=PTPRF PE=1 SV=2;sp|P23468|PTPRD_HUMAN Receptor-type tyrosine-protein phosphatase delta OS=Homo sapiens GN=PTPRD PE=1 SV=2;sp|Q13332|PTPRS_HUMAN Receptor-type tyrosine-pro	3	2	2	2	0	1	0	1	1	1	1	1	0	1	0	1	1	1	1	1	0	1	0	1	1	1	1	1	1.8	1.8	1.8	212.88	1907	1907;1912;1948	0.0015516	3.6849	0	1.3	0	0.6	0.6	0.6
P10599	P10599	3	3	3	Thioredoxin	TXN	sp|P10599|THIO_HUMAN Thioredoxin OS=Homo sapiens GN=TXN PE=1 SV=3	1	3	3	3	2	0	1	2	1	0	1	1	2	0	1	2	1	0	1	1	2	0	1	2	1	0	1	1	29.5	29.5	29.5	11.737	105	105	0	7.4161	21	0	8.6	21	12.4	0
P10620	P10620	2	2	2	Microsomal glutathione S-transferase 1	MGST1	sp|P10620|MGST1_HUMAN Microsomal glutathione S-transferase 1 OS=Homo sapiens GN=MGST1 PE=1 SV=1	1	2	2	2	1	1	0	1	1	1	1	2	1	1	0	1	1	1	1	2	1	1	0	1	1	1	1	2	16.1	16.1	16.1	17.598	155	155	0	4.4556	8.4	8.4	0	8.4	8.4	8.4
P10644	P10644	1	1	1	cAMP-dependent protein kinase type I-alpha regulatory subunit;cAMP-dependent protein kinase type I-alpha regulatory subunit, N-terminally processed	PRKAR1A	sp|P10644|KAP0_HUMAN cAMP-dependent protein kinase type I-alpha regulatory subunit OS=Homo sapiens GN=PRKAR1A PE=1 SV=1	1	1	1	1	0	0	0	0	0	0	1	0	0	0	0	0	0	0	1	0	0	0	0	0	0	0	1	0	4.5	4.5	4.5	42.981	381	381	0	5.3021	0	0	0	0	0	0
P10646	P10646	1	1	1	Tissue factor pathway inhibitor	TFPI	sp|P10646|TFPI1_HUMAN Tissue factor pathway inhibitor OS=Homo sapiens GN=TFPI PE=1 SV=1	1	1	1	1	0	1	0	1	0	0	0	1	0	1	0	1	0	0	0	1	0	1	0	1	0	0	0	1	4.6	4.6	4.6	35.015	304	304	0	11.108	0	4.6	0	4.6	0	0
P10809	P10809	12	12	12	60 kDa heat shock protein, mitochondrial	HSPD1	sp|P10809|CH60_HUMAN 60 kDa heat shock protein, mitochondrial OS=Homo sapiens GN=HSPD1 PE=1 SV=2	1	12	12	12	10	2	2	8	2	2	2	7	10	2	2	8	2	2	2	7	10	2	2	8	2	2	2	7	30.5	30.5	30.5	61.054	573	573	0	145.22	26	3.7	3.7	18.7	6.5	6.5
P11021	P11021	20	19	19	78 kDa glucose-regulated protein	HSPA5	sp|P11021|GRP78_HUMAN 78 kDa glucose-regulated protein OS=Homo sapiens GN=HSPA5 PE=1 SV=2	1	20	19	19	12	8	2	17	9	9	14	12	11	7	2	16	8	8	13	11	11	7	2	16	8	8	13	11	34.3	31.8	31.8	72.332	654	654	0	84.95	24.9	16.7	3.7	30.9	19.3	14.4
P11047	P11047	3	3	3	Laminin subunit gamma-1	LAMC1	sp|P11047|LAMC1_HUMAN Laminin subunit gamma-1 OS=Homo sapiens GN=LAMC1 PE=1 SV=3	1	3	3	3	0	0	0	2	0	0	0	1	0	0	0	2	0	0	0	1	0	0	0	2	0	0	0	1	2.7	2.7	2.7	177.6	1609	1609	0	12.884	0	0	0	1.8	0	0
P11142;P54652	P11142	30;10	30;10	25;6	Heat shock cognate 71 kDa protein	HSPA8	sp|P11142|HSP7C_HUMAN Heat shock cognate 71 kDa protein OS=Homo sapiens GN=HSPA8 PE=1 SV=1	2	30	30	25	17	19	7	19	19	24	20	23	17	19	7	19	19	24	20	23	15	15	5	15	16	19	16	19	55.9	55.9	50.3	70.897	646	646;639	0	323.31	34.2	35.4	11.1	33.7	31.7	42.3
P11166	P11166	2	2	2	Solute carrier family 2, facilitated glucose transporter member 1	SLC2A1	sp|P11166|GTR1_HUMAN Solute carrier family 2, facilitated glucose transporter member 1 OS=Homo sapiens GN=SLC2A1 PE=1 SV=2	1	2	2	2	1	0	0	1	0	0	1	1	1	0	0	1	0	0	1	1	1	0	0	1	0	0	1	1	4.7	4.7	4.7	54.083	492	492	0	6.8574	3	0	0	3	0	0
P11177	P11177	1	1	1	Pyruvate dehydrogenase E1 component subunit beta, mitochondrial	PDHB	sp|P11177|ODPB_HUMAN Pyruvate dehydrogenase E1 component subunit beta, mitochondrial OS=Homo sapiens GN=PDHB PE=1 SV=3	1	1	1	1	1	0	0	0	0	0	0	0	1	0	0	0	0	0	0	0	1	0	0	0	0	0	0	0	4.5	4.5	4.5	39.233	359	359	0.0015186	3.42	4.5	0	0	0	0	0
P11216;P11217	P11216	5;2	5;2	3;0	Glycogen phosphorylase, brain form	PYGB	sp|P11216|PYGB_HUMAN Glycogen phosphorylase, brain form OS=Homo sapiens GN=PYGB PE=1 SV=5	2	5	5	3	3	0	0	1	0	0	0	2	3	0	0	1	0	0	0	2	3	0	0	0	0	0	0	0	6.9	6.9	4.5	96.695	843	843;842	0	9.8752	4.5	0	0	1.4	0	0
P11387;Q969P6	P11387	22;3	22;3	22;3	DNA topoisomerase 1	TOP1	sp|P11387|TOP1_HUMAN DNA topoisomerase 1 OS=Homo sapiens GN=TOP1 PE=1 SV=2	2	22	22	22	14	10	5	6	5	10	13	1	14	10	5	6	5	10	13	1	14	10	5	6	5	10	13	1	31	31	31	90.725	765	765;601	0	86.847	20.7	15.4	7.5	9.4	8	15.8
P11498	P11498	63	63	63	Pyruvate carboxylase, mitochondrial	PC	sp|P11498|PYC_HUMAN Pyruvate carboxylase, mitochondrial OS=Homo sapiens GN=PC PE=1 SV=2	1	63	63	63	54	55	37	46	8	9	22	8	54	55	37	46	8	9	22	8	54	55	37	46	8	9	22	8	59.9	59.9	59.9	129.63	1178	1178	0	323.31	50.2	52	32.9	42	8.9	11.4
P11940;Q9H361;Q4VXU2;Q96DU9	P11940	27;13;5;1	27;13;5;1	17;10;2;1	Polyadenylate-binding protein 1	PABPC1	sp|P11940|PABP1_HUMAN Polyadenylate-binding protein 1 OS=Homo sapiens GN=PABPC1 PE=1 SV=2	4	27	27	17	3	0	0	5	17	18	18	17	3	0	0	5	17	18	18	17	1	0	0	1	12	12	11	10	51.7	51.7	34.9	70.67	636	636;631;614;382	0	230.54	5.8	0	0	8.6	28.6	31.9
P12004	P12004	1	1	1	Proliferating cell nuclear antigen	PCNA	sp|P12004|PCNA_HUMAN Proliferating cell nuclear antigen OS=Homo sapiens GN=PCNA PE=1 SV=1	1	1	1	1	1	0	0	0	0	0	0	0	1	0	0	0	0	0	0	0	1	0	0	0	0	0	0	0	7.3	7.3	7.3	28.768	261	261	0.0015468	3.6402	7.3	0	0	0	0	0
P12035;CON__P12035	P12035;CON__P12035	19;18	3;2	2;2	Keratin, type II cytoskeletal 3	KRT3	sp|P12035|K2C3_HUMAN Keratin, type II cytoskeletal 3 OS=Homo sapiens GN=KRT3 PE=1 SV=3;	2	19	3	2	8	9	8	11	8	13	8	13	1	0	0	2	1	1	1	0	1	0	0	1	1	1	1	0	16.1	5.1	3.8	64.416	628	628;629	0	5.6999	8.1	7.6	7.2	11.1	8.1	10.7
P12235	P12235	16	5	5	ADP/ATP translocase 1	SLC25A4	sp|P12235|ADT1_HUMAN ADP/ATP translocase 1 OS=Homo sapiens GN=SLC25A4 PE=1 SV=4	1	16	5	5	9	8	6	12	7	12	9	12	2	0	0	3	2	3	2	3	2	0	0	3	2	3	2	3	53	17.1	17.1	33.064	298	298	0	13.02	31.2	26.2	17.4	36.2	22.5	33.2
P12236	P12236	16	7	3	ADP/ATP translocase 3;ADP/ATP translocase 3, N-terminally processed	SLC25A6	sp|P12236|ADT3_HUMAN ADP/ATP translocase 3 OS=Homo sapiens GN=SLC25A6 PE=1 SV=4	1	16	7	3	10	10	7	13	9	12	11	13	4	3	1	5	3	5	4	6	2	1	0	2	2	2	2	2	49.7	25.5	7.7	32.866	298	298	0	70.764	30.2	32.6	20.5	35.9	29.2	34.2
P12270	P12270	1	1	1	Nucleoprotein TPR	TPR	sp|P12270|TPR_HUMAN Nucleoprotein TPR OS=Homo sapiens GN=TPR PE=1 SV=3	1	1	1	1	1	0	0	0	0	0	0	0	1	0	0	0	0	0	0	0	1	0	0	0	0	0	0	0	0.4	0.4	0.4	267.29	2363	2363	0.002994	3.2932	0.4	0	0	0	0	0
P12277;P06732	P12277	13;2	13;2	13;2	Creatine kinase B-type	CKB	sp|P12277|KCRB_HUMAN Creatine kinase B-type OS=Homo sapiens GN=CKB PE=1 SV=1	2	13	13	13	9	5	0	0	4	11	0	0	9	5	0	0	4	11	0	0	9	5	0	0	4	11	0	0	42.8	42.8	42.8	42.644	381	381;381	0	148.67	34.9	21	0	0	16.3	37.3
P12532;P17540	P12532;P17540	1;1	1;1	1;1	Creatine kinase U-type, mitochondrial;Creatine kinase S-type, mitochondrial	CKMT1A;CKMT2	sp|P12532|KCRU_HUMAN Creatine kinase U-type, mitochondrial OS=Homo sapiens GN=CKMT1A PE=1 SV=1;sp|P17540|KCRS_HUMAN Creatine kinase S-type, mitochondrial OS=Homo sapiens GN=CKMT2 PE=1 SV=2	2	1	1	1	0	0	0	0	0	1	0	0	0	0	0	0	0	1	0	0	0	0	0	0	0	1	0	0	2.9	2.9	2.9	47.036	417	417;419	1	-2	0	0	0	0	0	2.9
P12814	P12814	17	9	9	Alpha-actinin-1	ACTN1	sp|P12814|ACTN1_HUMAN Alpha-actinin-1 OS=Homo sapiens GN=ACTN1 PE=1 SV=2	1	17	9	9	12	0	0	0	4	4	2	2	6	0	0	0	2	2	2	0	6	0	0	0	2	2	2	0	24.1	14.7	14.7	103.06	892	892	0	51.643	17.2	0	0	0	5.3	6.2
P12956	P12956	2	2	2	X-ray repair cross-complementing protein 6	XRCC6	sp|P12956|XRCC6_HUMAN X-ray repair cross-complementing protein 6 OS=Homo sapiens GN=XRCC6 PE=1 SV=2	1	2	2	2	1	0	0	0	0	0	0	1	1	0	0	0	0	0	0	1	1	0	0	0	0	0	0	1	4.9	4.9	4.9	69.842	609	609	0	6.6142	1.8	0	0	0	0	0
P13010	P13010	2	2	2	X-ray repair cross-complementing protein 5	XRCC5	sp|P13010|XRCC5_HUMAN X-ray repair cross-complementing protein 5 OS=Homo sapiens GN=XRCC5 PE=1 SV=3	1	2	2	2	1	0	0	1	0	0	0	0	1	0	0	1	0	0	0	0	1	0	0	1	0	0	0	0	4	4	4	82.704	732	732	0	4.9587	1.2	0	0	2.7	0	0
P13639	P13639	9	8	8	Elongation factor 2	EEF2	sp|P13639|EF2_HUMAN Elongation factor 2 OS=Homo sapiens GN=EEF2 PE=1 SV=4	1	9	8	8	7	1	1	0	3	0	2	1	6	1	1	0	3	0	2	1	6	1	1	0	3	0	2	1	12.7	11.5	11.5	95.337	858	858	0	21.041	8.7	1.4	1	0	4	0
P13646;CON__ENSEMBL:ENSP00000377550	P13646;CON__ENSEMBL:ENSP00000377550	22;20	8;7	0;0	Keratin, type I cytoskeletal 13	KRT13	sp|P13646|K1C13_HUMAN Keratin, type I cytoskeletal 13 OS=Homo sapiens GN=KRT13 PE=1 SV=4;	2	22	8	0	10	10	9	17	12	14	11	16	0	0	0	5	0	0	0	3	0	0	0	0	0	0	0	0	41.9	22.7	0	49.588	458	458;420	0	33.229	17	15.1	16.6	32.5	17.5	19.2
P13671	P13671	4	4	4	Complement component C6	C6	sp|P13671|CO6_HUMAN Complement component C6 OS=Homo sapiens GN=C6 PE=1 SV=3	1	4	4	4	0	0	0	1	2	1	2	4	0	0	0	1	2	1	2	4	0	0	0	1	2	1	2	4	5.2	5.2	5.2	104.79	934	934	0	12.92	0	0	0	1.2	2.4	1.4
P13674	P13674	16	16	16	Prolyl 4-hydroxylase subunit alpha-1	P4HA1	sp|P13674|P4HA1_HUMAN Prolyl 4-hydroxylase subunit alpha-1 OS=Homo sapiens GN=P4HA1 PE=1 SV=2	1	16	16	16	7	7	3	6	10	9	10	12	7	7	3	6	10	9	10	12	7	7	3	6	10	9	10	12	38.2	38.2	38.2	61.049	534	534	0	126.12	16.7	16.7	7.3	13.9	21.9	22.5
Q56UQ5;P13693	Q56UQ5;P13693	1;1	1;1	1;1	TPT1-like protein;Translationally-controlled tumor protein	TPT1	sp|Q56UQ5|TPT1L_HUMAN TPT1-like protein OS=Homo sapiens PE=2 SV=2;sp|P13693|TCTP_HUMAN Translationally-controlled tumor protein OS=Homo sapiens GN=TPT1 PE=1 SV=1	2	1	1	1	0	0	0	0	0	1	0	0	0	0	0	0	0	1	0	0	0	0	0	0	0	1	0	0	9.3	9.3	9.3	15.757	140	140;172	0.004428	3.137	0	0	0	0	0	9.3
P13861	P13861	6	6	6	cAMP-dependent protein kinase type II-alpha regulatory subunit	PRKAR2A	sp|P13861|KAP2_HUMAN cAMP-dependent protein kinase type II-alpha regulatory subunit OS=Homo sapiens GN=PRKAR2A PE=1 SV=2	1	6	6	6	1	1	0	1	1	2	3	4	1	1	0	1	1	2	3	4	1	1	0	1	1	2	3	4	22	22	22	45.518	404	404	0	37.495	3	3	0	5	2.7	7.9
P13929	P13929	2	1	1	Beta-enolase	ENO3	sp|P13929|ENOB_HUMAN Beta-enolase OS=Homo sapiens GN=ENO3 PE=1 SV=5	1	2	1	1	1	0	0	0	0	2	0	0	0	0	0	0	0	1	0	0	0	0	0	0	0	1	0	0	11.1	6.9	6.9	46.986	434	434	0	12.736	4.1	0	0	0	0	11.1
P13987	P13987	3	3	3	CD59 glycoprotein	CD59	sp|P13987|CD59_HUMAN CD59 glycoprotein OS=Homo sapiens GN=CD59 PE=1 SV=1	1	3	3	3	0	0	0	0	3	2	3	2	0	0	0	0	3	2	3	2	0	0	0	0	3	2	3	2	25	25	25	14.177	128	128	0	12.052	0	0	0	0	25	18.8
P14174	P14174	1	1	1	Macrophage migration inhibitory factor	MIF	sp|P14174|MIF_HUMAN Macrophage migration inhibitory factor OS=Homo sapiens GN=MIF PE=1 SV=4	1	1	1	1	1	0	0	0	1	0	1	0	1	0	0	0	1	0	1	0	1	0	0	0	1	0	1	0	9.6	9.6	9.6	12.476	115	115	0	6.1426	9.6	0	0	0	9.6	0
P14550	P14550	1	1	1	Alcohol dehydrogenase [NADP(+)]	AKR1A1	sp|P14550|AK1A1_HUMAN Alcohol dehydrogenase [NADP(+)] OS=Homo sapiens GN=AKR1A1 PE=1 SV=3	1	1	1	1	1	0	0	0	0	0	0	0	1	0	0	0	0	0	0	0	1	0	0	0	0	0	0	0	4.6	4.6	4.6	36.573	325	325	0.0043636	3.0274	4.6	0	0	0	0	0
P14618;P30613	P14618	9;1	9;1	9;1	Pyruvate kinase PKM	PKM	sp|P14618|KPYM_HUMAN Pyruvate kinase PKM OS=Homo sapiens GN=PKM PE=1 SV=4	2	9	9	9	8	3	0	4	3	2	4	2	8	3	0	4	3	2	4	2	8	3	0	4	3	2	4	2	29.4	29.4	29.4	57.936	531	531;574	0	44.418	26.4	8.7	0	11.1	8.7	5.8
P14625	P14625	3	3	3	Endoplasmin	HSP90B1	sp|P14625|ENPL_HUMAN Endoplasmin OS=Homo sapiens GN=HSP90B1 PE=1 SV=1	1	3	3	3	1	0	0	2	0	0	0	0	1	0	0	2	0	0	0	0	1	0	0	2	0	0	0	0	6.7	6.7	6.7	92.468	803	803	0	25.021	3	0	0	3.7	0	0
P14649	P14649	5	3	3	Myosin light chain 6B	MYL6B	sp|P14649|MYL6B_HUMAN Myosin light chain 6B OS=Homo sapiens GN=MYL6B PE=1 SV=1	1	5	3	3	4	3	2	3	4	3	3	4	2	1	0	1	2	1	1	2	2	1	0	1	2	1	1	2	26	14.4	14.4	22.764	208	208	0	5.6621	18.8	15.4	11.5	15.4	18.8	18.8
P14678;P63162	P14678;P63162	2;1	2;1	2;1	Small nuclear ribonucleoprotein-associated proteins B and B;Small nuclear ribonucleoprotein-associated protein N	SNRPB;SNRPN	sp|P14678|RSMB_HUMAN Small nuclear ribonucleoprotein-associated proteins B and B OS=Homo sapiens GN=SNRPB PE=1 SV=2;sp|P63162|RSMN_HUMAN Small nuclear ribonucleoprotein-associated protein N OS=Homo sapiens GN=SNRPN PE=1 SV=1	2	2	2	2	1	0	0	1	0	0	1	0	1	0	0	1	0	0	1	0	1	0	0	1	0	0	1	0	8.8	8.8	8.8	24.61	240	240;240	0	4.2267	2.9	0	0	5.8	0	0
P14868	P14868	6	6	6	Aspartate--tRNA ligase, cytoplasmic	DARS	sp|P14868|SYDC_HUMAN Aspartate--tRNA ligase, cytoplasmic OS=Homo sapiens GN=DARS PE=1 SV=2	1	6	6	6	0	0	0	6	0	0	0	0	0	0	0	6	0	0	0	0	0	0	0	6	0	0	0	0	15.4	15.4	15.4	57.136	501	501	0	23.069	0	0	0	15.4	0	0
P14923;P35222	P14923	21;3	21;3	21;3	Junction plakoglobin	JUP	sp|P14923|PLAK_HUMAN Junction plakoglobin OS=Homo sapiens GN=JUP PE=1 SV=3	2	21	21	21	12	2	2	6	11	7	11	11	12	2	2	6	11	7	11	11	12	2	2	6	11	7	11	11	41.1	41.1	41.1	81.744	745	745;781	0	122.7	22.1	4.3	3.1	9.1	17.3	11.3
P15104	P15104	1	1	1	Glutamine synthetase	GLUL	sp|P15104|GLNA_HUMAN Glutamine synthetase OS=Homo sapiens GN=GLUL PE=1 SV=4	1	1	1	1	0	0	0	0	0	0	0	1	0	0	0	0	0	0	0	1	0	0	0	0	0	0	0	1	2.7	2.7	2.7	42.064	373	373	0.0015492	3.6652	0	0	0	0	0	0
P15144	P15144	12	12	12	Aminopeptidase N	ANPEP	sp|P15144|AMPN_HUMAN Aminopeptidase N OS=Homo sapiens GN=ANPEP PE=1 SV=4	1	12	12	12	1	0	0	5	7	7	8	1	1	0	0	5	7	7	8	1	1	0	0	5	7	7	8	1	12.9	12.9	12.9	109.54	967	967	0	49.703	1	0	0	4.8	8.4	8.8
P15311	P15311	11	5	5	Ezrin	EZR	sp|P15311|EZRI_HUMAN Ezrin OS=Homo sapiens GN=EZR PE=1 SV=4	1	11	5	5	8	2	0	10	0	3	0	0	2	1	0	4	0	1	0	0	2	1	0	4	0	1	0	0	18.4	10.4	10.4	69.412	586	586	0	14.345	12.8	3.2	0	17.1	0	6.5
P15531;P22392;O60361	P15531;P22392	3;2;1	3;2;1	3;2;1	Nucleoside diphosphate kinase A;Nucleoside diphosphate kinase B	NME1;NME2	sp|P15531|NDKA_HUMAN Nucleoside diphosphate kinase A OS=Homo sapiens GN=NME1 PE=1 SV=1;sp|P22392|NDKB_HUMAN Nucleoside diphosphate kinase B OS=Homo sapiens GN=NME2 PE=1 SV=1	3	3	3	3	3	0	0	0	0	0	0	0	3	0	0	0	0	0	0	0	3	0	0	0	0	0	0	0	20.4	20.4	20.4	17.149	152	152;152;137	0	4.8512	20.4	0	0	0	0	0
P15880	P15880	14	14	14	40S ribosomal protein S2	RPS2	sp|P15880|RS2_HUMAN 40S ribosomal protein S2 OS=Homo sapiens GN=RPS2 PE=1 SV=2	1	14	14	14	10	7	6	9	6	11	7	10	10	7	6	9	6	11	7	10	10	7	6	9	6	11	7	10	50.9	50.9	50.9	31.324	293	293	0	77.841	35.8	27	19.8	32.8	22.2	40.6
P15924	P15924	114	114	114	Desmoplakin	DSP	sp|P15924|DESP_HUMAN Desmoplakin OS=Homo sapiens GN=DSP PE=1 SV=3	1	114	114	114	29	5	3	14	48	42	65	92	29	5	3	14	48	42	65	92	29	5	3	14	48	42	65	92	46.3	46.3	46.3	331.77	2871	2871	0	323.31	11.8	2.4	1	5.9	17.6	17.9
P16035	P16035	1	1	1	Metalloproteinase inhibitor 2	TIMP2	sp|P16035|TIMP2_HUMAN Metalloproteinase inhibitor 2 OS=Homo sapiens GN=TIMP2 PE=1 SV=2	1	1	1	1	1	0	0	0	0	0	0	0	1	0	0	0	0	0	0	0	1	0	0	0	0	0	0	0	3.6	3.6	3.6	24.399	220	220	1	-2	3.6	0	0	0	0	0
P16118	P16118	1	1	1	6-phosphofructo-2-kinase/fructose-2,6-bisphosphatase 1;6-phosphofructo-2-kinase;Fructose-2,6-bisphosphatase	PFKFB1	sp|P16118|F261_HUMAN 6-phosphofructo-2-kinase/fructose-2,6-bisphosphatase 1 OS=Homo sapiens GN=PFKFB1 PE=1 SV=3	1	1	1	1	0	0	0	0	1	0	1	1	0	0	0	0	1	0	1	1	0	0	0	0	1	0	1	1	1.5	1.5	1.5	54.681	471	471	0.0094023	2.493	0	0	0	0	1.5	0
P16144	P16144	36	36	36	Integrin beta-4	ITGB4	sp|P16144|ITB4_HUMAN Integrin beta-4 OS=Homo sapiens GN=ITGB4 PE=1 SV=5	1	36	36	36	0	0	0	1	6	9	13	33	0	0	0	1	6	9	13	33	0	0	0	1	6	9	13	33	28	28	28	202.16	1822	1822	0	313.52	0	0	0	0.8	4	7.1
P16152	P16152	1	1	1	Carbonyl reductase [NADPH] 1	CBR1	sp|P16152|CBR1_HUMAN Carbonyl reductase [NADPH] 1 OS=Homo sapiens GN=CBR1 PE=1 SV=3	1	1	1	1	1	0	0	0	0	0	0	0	1	0	0	0	0	0	0	0	1	0	0	0	0	0	0	0	5.1	5.1	5.1	30.375	277	277	0.004961	2.8265	5.1	0	0	0	0	0
P16401	P16401	8	7	7	Histone H1.5	HIST1H1B	sp|P16401|H15_HUMAN Histone H1.5 OS=Homo sapiens GN=HIST1H1B PE=1 SV=3	1	8	7	7	7	6	3	6	5	4	4	5	7	6	3	6	5	3	4	5	7	6	3	6	5	3	4	5	27	23	23	22.58	226	226	0	31.96	23	22.6	17.3	22.6	21.7	21.2
P16402	P16402	9	9	1	Histone H1.3	HIST1H1D	sp|P16402|H13_HUMAN Histone H1.3 OS=Homo sapiens GN=HIST1H1D PE=1 SV=2	1	9	9	1	8	7	5	5	5	2	4	4	8	7	5	5	5	2	4	4	1	1	1	1	1	0	1	1	27.6	27.6	7.2	22.35	221	221	0	25.809	23.5	23.5	22.6	22.6	18.6	9.5
P16403	P16403	9	1	1	Histone H1.2	HIST1H1C	sp|P16403|H12_HUMAN Histone H1.2 OS=Homo sapiens GN=HIST1H1C PE=1 SV=2	1	9	1	1	8	7	5	5	5	3	4	4	1	1	1	1	1	1	1	1	1	1	1	1	1	1	1	1	28.6	7.5	7.5	21.364	213	213	0	4.2549	24.4	24.4	23.5	23.5	19.2	17.4
Q14592;P16415;P17097	Q14592;P16415;P17097	1;1;1	1;1;1	1;1;1	Zinc finger protein 460;Zinc finger protein 823;Zinc finger protein 7	ZNF460;ZNF823;ZNF7	sp|Q14592|ZN460_HUMAN Zinc finger protein 460 OS=Homo sapiens GN=ZNF460 PE=1 SV=2;sp|P16415|ZN823_HUMAN Zinc finger protein 823 OS=Homo sapiens GN=ZNF823 PE=2 SV=2;sp|P17097|ZNF7_HUMAN Zinc finger protein 7 OS=Homo sapiens GN=ZNF7 PE=1 SV=1	3	1	1	1	0	0	0	1	0	0	0	1	0	0	0	1	0	0	0	1	0	0	0	1	0	0	0	1	1.6	1.6	1.6	63.664	562	562;610;686	0	4.3869	0	0	0	1.6	0	0
P16520	P16520	2	1	1	Guanine nucleotide-binding protein G(I)/G(S)/G(T) subunit beta-3	GNB3	sp|P16520|GBB3_HUMAN Guanine nucleotide-binding protein G(I)/G(S)/G(T) subunit beta-3 OS=Homo sapiens GN=GNB3 PE=1 SV=1	1	2	1	1	0	0	1	0	2	1	1	0	0	0	1	0	1	0	0	0	0	0	1	0	1	0	0	0	5	2.1	2.1	37.221	340	340	1	-2	0	0	2.1	0	5	2.9
P16615;O14983;Q93084	P16615	13;6;4	13;6;4	13;6;4	Sarcoplasmic/endoplasmic reticulum calcium ATPase 2	ATP2A2	sp|P16615|AT2A2_HUMAN Sarcoplasmic/endoplasmic reticulum calcium ATPase 2 OS=Homo sapiens GN=ATP2A2 PE=1 SV=1	3	13	13	13	3	1	0	6	2	4	4	10	3	1	0	6	2	4	4	10	3	1	0	6	2	4	4	10	17.3	17.3	17.3	114.76	1042	1042;1001;1043	0	61.862	4.6	0.9	0	8	2.4	5
P16989	P16989	5	3	3	Y-box-binding protein 3	YBX3	sp|P16989|YBOX3_HUMAN Y-box-binding protein 3 OS=Homo sapiens GN=YBX3 PE=1 SV=4	1	5	3	3	1	0	0	1	2	2	3	3	0	0	0	0	1	0	1	1	0	0	0	0	1	0	1	1	20.2	12.6	12.6	40.089	372	372	0	72.445	4.6	0	0	3	8.1	7.5
P17029	P17029	1	1	1	Zinc finger protein with KRAB and SCAN domains 1	ZKSCAN1	sp|P17029|ZKSC1_HUMAN Zinc finger protein with KRAB and SCAN domains 1 OS=Homo sapiens GN=ZKSCAN1 PE=1 SV=3	1	1	1	1	0	0	0	1	0	0	0	0	0	0	0	1	0	0	0	0	0	0	0	1	0	0	0	0	2.8	2.8	2.8	63.629	563	563	0	15.497	0	0	0	2.8	0	0
P17066;P48741	P17066;P48741	9;5	1;1	1;1	Heat shock 70 kDa protein 6;Putative heat shock 70 kDa protein 7	HSPA6;HSPA7	sp|P17066|HSP76_HUMAN Heat shock 70 kDa protein 6 OS=Homo sapiens GN=HSPA6 PE=1 SV=2;sp|P48741|HSP77_HUMAN Putative heat shock 70 kDa protein 7 OS=Homo sapiens GN=HSPA7 PE=5 SV=2	2	9	1	1	3	5	3	6	5	6	6	8	0	0	0	1	1	0	1	1	0	0	0	1	1	0	1	1	14.2	1.7	1.7	71.027	643	643;367	0	8.3579	6.4	9.5	5.6	11.2	10.1	11
P17096	P17096	2	2	2	High mobility group protein HMG-I/HMG-Y	HMGA1	sp|P17096|HMGA1_HUMAN High mobility group protein HMG-I/HMG-Y OS=Homo sapiens GN=HMGA1 PE=1 SV=3	1	2	2	2	0	0	0	2	0	0	0	0	0	0	0	2	0	0	0	0	0	0	0	2	0	0	0	0	22.4	22.4	22.4	11.676	107	107	0	5.2763	0	0	0	22.4	0	0
P17480	P17480	4	4	4	Nucleolar transcription factor 1	UBTF	sp|P17480|UBF1_HUMAN Nucleolar transcription factor 1 OS=Homo sapiens GN=UBTF PE=1 SV=1	1	4	4	4	0	0	0	3	0	0	0	1	0	0	0	3	0	0	0	1	0	0	0	3	0	0	0	1	7.2	7.2	7.2	89.405	764	764	0	12.076	0	0	0	5.6	0	0
P17655	P17655	11	11	11	Calpain-2 catalytic subunit	CAPN2	sp|P17655|CAN2_HUMAN Calpain-2 catalytic subunit OS=Homo sapiens GN=CAPN2 PE=1 SV=6	1	11	11	11	5	0	1	0	4	5	7	5	5	0	1	0	4	5	7	5	5	0	1	0	4	5	7	5	20.4	20.4	20.4	79.994	700	700	0	40.952	9.9	0	1.1	0	6.6	7.7
P17844	P17844	17	10	10	Probable ATP-dependent RNA helicase DDX5	DDX5	sp|P17844|DDX5_HUMAN Probable ATP-dependent RNA helicase DDX5 OS=Homo sapiens GN=DDX5 PE=1 SV=1	1	17	10	10	1	1	0	6	8	9	13	13	0	0	0	3	6	5	8	7	0	0	0	3	6	5	8	7	33.2	20.8	20.8	69.147	614	614	0	57.806	2	2	0	9.3	12.5	15
P17931	P17931	1	1	1	Galectin-3	LGALS3	sp|P17931|LEG3_HUMAN Galectin-3 OS=Homo sapiens GN=LGALS3 PE=1 SV=5	1	1	1	1	0	0	0	0	1	0	0	0	0	0	0	0	1	0	0	0	0	0	0	0	1	0	0	0	5.6	5.6	5.6	26.152	250	250	0.0015649	3.7833	0	0	0	0	5.6	0
P17987	P17987	5	5	5	T-complex protein 1 subunit alpha	TCP1	sp|P17987|TCPA_HUMAN T-complex protein 1 subunit alpha OS=Homo sapiens GN=TCP1 PE=1 SV=1	1	5	5	5	4	0	0	2	0	1	0	2	4	0	0	2	0	1	0	2	4	0	0	2	0	1	0	2	12.9	12.9	12.9	60.343	556	556	0	15.23	11.2	0	0	3.8	0	2
P18065	P18065	4	4	4	Insulin-like growth factor-binding protein 2	IGFBP2	sp|P18065|IBP2_HUMAN Insulin-like growth factor-binding protein 2 OS=Homo sapiens GN=IGFBP2 PE=1 SV=2	1	4	4	4	2	2	0	0	2	3	0	0	2	2	0	0	2	3	0	0	2	2	0	0	2	3	0	0	15.1	15.1	15.1	34.814	325	325	0	39.54	7.7	6.2	0	0	7.7	12.6
P18077	P18077	2	2	2	60S ribosomal protein L35a	RPL35A	sp|P18077|RL35A_HUMAN 60S ribosomal protein L35a OS=Homo sapiens GN=RPL35A PE=1 SV=2	1	2	2	2	0	0	0	1	1	1	1	0	0	0	0	1	1	1	1	0	0	0	0	1	1	1	1	0	15.5	15.5	15.5	12.538	110	110	0.001514	3.4013	0	0	0	8.2	7.3	7.3
P18085;P84085;P84077;P61204	P18085;P84085;P84077;P61204	2;1;1;1	2;1;1;1	2;1;1;1	ADP-ribosylation factor 4;ADP-ribosylation factor 5;ADP-ribosylation factor 1;ADP-ribosylation factor 3	ARF4;ARF5;ARF1;ARF3	sp|P18085|ARF4_HUMAN ADP-ribosylation factor 4 OS=Homo sapiens GN=ARF4 PE=1 SV=3;sp|P84085|ARF5_HUMAN ADP-ribosylation factor 5 OS=Homo sapiens GN=ARF5 PE=1 SV=2;sp|P84077|ARF1_HUMAN ADP-ribosylation factor 1 OS=Homo sapiens GN=ARF1 PE=1 SV=2;sp|P61204|ARF	4	2	2	2	1	0	0	1	0	0	0	0	1	0	0	1	0	0	0	0	1	0	0	1	0	0	0	0	14.4	14.4	14.4	20.511	180	180;180;181;181	0	4.556	6.1	0	0	8.3	0	0
P18124	P18124	10	10	10	60S ribosomal protein L7	RPL7	sp|P18124|RL7_HUMAN 60S ribosomal protein L7 OS=Homo sapiens GN=RPL7 PE=1 SV=1	1	10	10	10	3	3	0	7	2	3	7	6	3	3	0	7	2	3	7	6	3	3	0	7	2	3	7	6	39.9	39.9	39.9	29.225	248	248	0	30.393	16.1	17.7	0	23.8	7.3	14.1
P18206	P18206	6	6	6	Vinculin	VCL	sp|P18206|VINC_HUMAN Vinculin OS=Homo sapiens GN=VCL PE=1 SV=4	1	6	6	6	6	0	0	0	1	0	0	0	6	0	0	0	1	0	0	0	6	0	0	0	1	0	0	0	7.1	7.1	7.1	123.8	1134	1134	0	14.956	7.1	0	0	0	1.2	0
P18583	P18583	39	39	39	Protein SON	SON	sp|P18583|SON_HUMAN Protein SON OS=Homo sapiens GN=SON PE=1 SV=4	1	39	39	39	26	21	11	18	12	16	18	23	26	21	11	18	12	16	18	23	26	21	11	18	12	16	18	23	23.9	23.9	23.9	263.83	2426	2426	0	308.01	16.2	11.1	6.4	10	6.6	9.8
P18621	P18621	11	11	11	60S ribosomal protein L17	RPL17	sp|P18621|RL17_HUMAN 60S ribosomal protein L17 OS=Homo sapiens GN=RPL17 PE=1 SV=3	1	11	11	11	9	9	6	8	7	11	8	9	9	9	6	8	7	11	8	9	9	9	6	8	7	11	8	9	55.4	55.4	55.4	21.397	184	184	0	120.62	46.7	47.8	22.8	42.9	34.2	55.4
P18669;P15259;Q8N0Y7	P18669;P15259	4;3;1	4;3;1	4;3;1	Phosphoglycerate mutase 1;Phosphoglycerate mutase 2	PGAM1;PGAM2	sp|P18669|PGAM1_HUMAN Phosphoglycerate mutase 1 OS=Homo sapiens GN=PGAM1 PE=1 SV=2;sp|P15259|PGAM2_HUMAN Phosphoglycerate mutase 2 OS=Homo sapiens GN=PGAM2 PE=1 SV=3	3	4	4	4	3	2	0	0	1	0	0	0	3	2	0	0	1	0	0	0	3	2	0	0	1	0	0	0	18.9	18.9	18.9	28.804	254	254;253;254	0	14.187	14.2	10.2	0	0	4.7	0
P19022	P19022	2	2	2	Cadherin-2	CDH2	sp|P19022|CADH2_HUMAN Cadherin-2 OS=Homo sapiens GN=CDH2 PE=1 SV=4	1	2	2	2	2	0	0	0	0	0	0	0	2	0	0	0	0	0	0	0	2	0	0	0	0	0	0	0	2.9	2.9	2.9	99.808	906	906	0.0029963	3.295	2.9	0	0	0	0	0
P32886;P27395;P19110	P32886;P27395;P19110	2;2;2	2;2;2	2;2;2			sp|P32886|POLG_JAEVJ Genome polyprotein OS=Japanese encephalitis virus (strain Jaoars982) PE=3 SV=1;sp|P27395|POLG_JAEV1 Genome polyprotein OS=Japanese encephalitis virus (strain SA-14) PE=1 SV=1;sp|P19110|POLG_JAEV5 Genome polyprotein OS=Japanese encephal	3	2	2	2	0	1	0	0	1	0	1	0	0	1	0	0	1	0	1	0	0	1	0	0	1	0	1	0	1	1	1	380.16	3432	3432;3432;3432	0.0087542	2.5112	0	0.7	0	0	0.3	0
P19338	P19338	6	6	6	Nucleolin	NCL	sp|P19338|NUCL_HUMAN Nucleolin OS=Homo sapiens GN=NCL PE=1 SV=3	1	6	6	6	5	0	0	0	1	1	2	0	5	0	0	0	1	1	2	0	5	0	0	0	1	1	2	0	10.7	10.7	10.7	76.613	710	710	0	14.971	9.4	0	0	0	1.3	1.3
P19447	P19447	8	8	8	TFIIH basal transcription factor complex helicase XPB subunit	ERCC3	sp|P19447|ERCC3_HUMAN TFIIH basal transcription factor complex helicase XPB subunit OS=Homo sapiens GN=ERCC3 PE=1 SV=1	1	8	8	8	1	1	0	5	3	0	1	4	1	1	0	5	3	0	1	4	1	1	0	5	3	0	1	4	12.8	12.8	12.8	89.277	782	782	0	29.528	3.6	1.3	0	9	6	0
Q16720;P23634;Q01814;P20020	Q16720;P23634;Q01814;P20020	1;1;1;1	1;1;1;1	1;1;1;1	Plasma membrane calcium-transporting ATPase 3;Plasma membrane calcium-transporting ATPase 4;Plasma membrane calcium-transporting ATPase 2;Plasma membrane calcium-transporting ATPase 1	ATP2B3;ATP2B4;ATP2B2;ATP2B1	sp|Q16720|AT2B3_HUMAN Plasma membrane calcium-transporting ATPase 3 OS=Homo sapiens GN=ATP2B3 PE=1 SV=3;sp|P23634|AT2B4_HUMAN Plasma membrane calcium-transporting ATPase 4 OS=Homo sapiens GN=ATP2B4 PE=1 SV=2;sp|Q01814|AT2B2_HUMAN Plasma membrane calcium-tr	4	1	1	1	0	0	0	1	0	0	0	0	0	0	0	1	0	0	0	0	0	0	0	1	0	0	0	0	1.4	1.4	1.4	134.2	1220	1220;1241;1243;1258	0	4.3653	0	0	0	1.4	0	0
P20042	P20042	23	23	23	Eukaryotic translation initiation factor 2 subunit 2	EIF2S2	sp|P20042|IF2B_HUMAN Eukaryotic translation initiation factor 2 subunit 2 OS=Homo sapiens GN=EIF2S2 PE=1 SV=2	1	23	23	23	10	6	2	19	2	1	2	7	10	6	2	19	2	1	2	7	10	6	2	19	2	1	2	7	64.3	64.3	64.3	38.388	333	333	0	167.76	37.5	24	5.4	56.5	7.5	4.5
P20538;P33062	P20538;P33062	2;1	2;1	2;1			sp|P20538|H5_VACCC Late transcription elongation factor H5 OS=Vaccinia virus (strain Copenhagen) GN=H5R PE=2 SV=1;sp|P33062|H5_VAR67 Late transcription elongation factor H5 OS=Variola virus (isolate Human/India/Ind3/1967) GN=H5R PE=2 SV=1	2	2	2	2	2	0	0	0	0	1	1	0	2	0	0	0	0	1	1	0	2	0	0	0	0	1	1	0	15.3	15.3	15.3	22.27	203	203;221	0	9.6559	15.3	0	0	0	0	6.4
P20700	P20700	4	3	3	Lamin-B1	LMNB1	sp|P20700|LMNB1_HUMAN Lamin-B1 OS=Homo sapiens GN=LMNB1 PE=1 SV=2	1	4	3	3	1	0	0	0	1	0	0	3	0	0	0	0	0	0	0	3	0	0	0	0	0	0	0	3	10.2	8.9	8.9	66.408	586	586	0	33.924	1.4	0	0	0	1.4	0
P20719	P20719	1	1	1	Homeobox protein Hox-A5	HOXA5	sp|P20719|HXA5_HUMAN Homeobox protein Hox-A5 OS=Homo sapiens GN=HOXA5 PE=1 SV=2	1	1	1	1	0	0	0	0	0	0	1	0	0	0	0	0	0	0	1	0	0	0	0	0	0	0	1	0	7.8	7.8	7.8	29.345	270	270	0.0015326	3.5066	0	0	0	0	0	0
P33039;P20981	P33039;P20981	1;1	1;1	1;1			sp|P33039|VP8_VAR67 Core protein VP8 OS=Variola virus (isolate Human/India/Ind3/1967) GN=L4R PE=2 SV=1;sp|P20981|VP8_VACCC Core protein VP8 OS=Vaccinia virus (strain Copenhagen) GN=L4R PE=2 SV=1	2	1	1	1	1	0	0	0	0	0	0	0	1	0	0	0	0	0	0	0	1	0	0	0	0	0	0	0	4.4	4.4	4.4	28.487	251	251;251	0.0099602	2.4207	4.4	0	0	0	0	0
P21127;Q13882	P21127	31;1	31;1	3;0	Cyclin-dependent kinase 11B	CDK11B	sp|P21127|CD11B_HUMAN Cyclin-dependent kinase 11B OS=Homo sapiens GN=CDK11B PE=1 SV=3	2	31	31	3	15	10	6	25	2	1	2	16	15	10	6	25	2	1	2	16	2	2	1	2	0	0	0	1	36.4	36.4	3.5	92.706	795	795;451	0	168.53	18.5	12.3	6.5	30.1	2.3	1.1
P21291	P21291	5	5	5	Cysteine and glycine-rich protein 1	CSRP1	sp|P21291|CSRP1_HUMAN Cysteine and glycine-rich protein 1 OS=Homo sapiens GN=CSRP1 PE=1 SV=3	1	5	5	5	1	1	0	4	2	3	2	4	1	1	0	4	2	3	2	4	1	1	0	4	2	3	2	4	38.3	38.3	38.3	20.567	193	193	0	28.942	7.8	7.8	0	33.2	13	24.4
P21333	P21333	20	20	17	Filamin-A	FLNA	sp|P21333|FLNA_HUMAN Filamin-A OS=Homo sapiens GN=FLNA PE=1 SV=4	1	20	20	17	18	0	0	4	2	3	0	1	18	0	0	4	2	3	0	1	15	0	0	4	2	3	0	1	11.3	11.3	10.3	280.74	2647	2647	0	64.851	10.4	0	0	1.8	1.1	2
P21589	P21589	1	1	1	5-nucleotidase	NT5E	sp|P21589|5NTD_HUMAN 5-nucleotidase OS=Homo sapiens GN=NT5E PE=1 SV=1	1	1	1	1	0	0	0	0	1	0	0	0	0	0	0	0	1	0	0	0	0	0	0	0	1	0	0	0	1.9	1.9	1.9	63.367	574	574	0.0044053	3.0927	0	0	0	0	1.9	0
P21796	P21796	5	5	5	Voltage-dependent anion-selective channel protein 1	VDAC1	sp|P21796|VDAC1_HUMAN Voltage-dependent anion-selective channel protein 1 OS=Homo sapiens GN=VDAC1 PE=1 SV=2	1	5	5	5	3	0	0	2	0	0	0	1	3	0	0	2	0	0	0	1	3	0	0	2	0	0	0	1	24.4	24.4	24.4	30.772	283	283	0	11.675	13.8	0	0	10.2	0	0
P22087	P22087	4	4	2	rRNA 2-O-methyltransferase fibrillarin	FBL	sp|P22087|FBRL_HUMAN rRNA 2-O-methyltransferase fibrillarin OS=Homo sapiens GN=FBL PE=1 SV=2	1	4	4	2	1	0	0	3	0	0	0	1	1	0	0	3	0	0	0	1	1	0	0	1	0	0	0	0	14	14	6.9	33.784	321	321	0	8.3251	3.7	0	0	10.3	0	0
P22234	P22234	1	1	1	Multifunctional protein ADE2;Phosphoribosylaminoimidazole-succinocarboxamide synthase;Phosphoribosylaminoimidazole carboxylase	PAICS	sp|P22234|PUR6_HUMAN Multifunctional protein ADE2 OS=Homo sapiens GN=PAICS PE=1 SV=3	1	1	1	1	1	0	0	0	1	0	1	0	1	0	0	0	1	0	1	0	1	0	0	0	1	0	1	0	2.4	2.4	2.4	47.079	425	425	0	4.3861	2.4	0	0	0	2.4	0
P22314	P22314	5	5	5	Ubiquitin-like modifier-activating enzyme 1	UBA1	sp|P22314|UBA1_HUMAN Ubiquitin-like modifier-activating enzyme 1 OS=Homo sapiens GN=UBA1 PE=1 SV=3	1	5	5	5	5	0	0	0	0	0	0	0	5	0	0	0	0	0	0	0	5	0	0	0	0	0	0	0	8.1	8.1	8.1	117.85	1058	1058	0	33.815	8.1	0	0	0	0	0
P22528;P35321	P22528;P35321	3;2	3;2	3;2	Cornifin-B;Cornifin-A	SPRR1B;SPRR1A	sp|P22528|SPR1B_HUMAN Cornifin-B OS=Homo sapiens GN=SPRR1B PE=1 SV=2;sp|P35321|SPR1A_HUMAN Cornifin-A OS=Homo sapiens GN=SPRR1A PE=1 SV=2	2	3	3	3	3	0	0	0	0	0	1	0	3	0	0	0	0	0	1	0	3	0	0	0	0	0	1	0	43.8	43.8	43.8	9.8875	89	89;89	0	17.424	43.8	0	0	0	0	0
P22531;Q96RM1;P35326;Q9BYE4	P22531;Q96RM1;P35326;Q9BYE4	3;2;2;2	1;1;0;0	1;1;0;0	Small proline-rich protein 2E;Small proline-rich protein 2F;Small proline-rich protein 2A;Small proline-rich protein 2G	SPRR2E;SPRR2F;SPRR2A;SPRR2G	sp|P22531|SPR2E_HUMAN Small proline-rich protein 2E OS=Homo sapiens GN=SPRR2E PE=2 SV=2;sp|Q96RM1|SPR2F_HUMAN Small proline-rich protein 2F OS=Homo sapiens GN=SPRR2F PE=3 SV=1;sp|P35326|SPR2A_HUMAN Small proline-rich protein 2A OS=Homo sapiens GN=SPRR2A PE	4	3	1	1	2	0	0	2	1	0	1	0	1	0	0	1	0	0	0	0	1	0	0	1	0	0	0	0	61.1	18.1	18.1	7.8553	72	72;72;72;73	0.0044118	3.0986	36.1	0	0	43.1	25	0
P22532;P35325	P22532;P35325	4;3	4;3	2;1	Small proline-rich protein 2D;Small proline-rich protein 2B	SPRR2D;SPRR2B	sp|P22532|SPR2D_HUMAN Small proline-rich protein 2D OS=Homo sapiens GN=SPRR2D PE=2 SV=2;sp|P35325|SPR2B_HUMAN Small proline-rich protein 2B OS=Homo sapiens GN=SPRR2B PE=2 SV=1	2	4	4	2	3	0	0	1	1	0	1	0	3	0	0	1	1	0	1	0	2	0	0	0	0	0	0	0	61.1	61.1	30.6	7.9053	72	72;72	0	9.7631	48.6	0	0	12.5	12.5	0
P22626	P22626	7	7	7	Heterogeneous nuclear ribonucleoproteins A2/B1	HNRNPA2B1	sp|P22626|ROA2_HUMAN Heterogeneous nuclear ribonucleoproteins A2/B1 OS=Homo sapiens GN=HNRNPA2B1 PE=1 SV=2	1	7	7	7	5	1	0	1	2	2	1	1	5	1	0	1	2	2	1	1	5	1	0	1	2	2	1	1	20.4	20.4	20.4	37.429	353	353	0	21.179	16.7	2.8	0	2.8	6.2	4.5
P22695	P22695	7	7	7	Cytochrome b-c1 complex subunit 2, mitochondrial	UQCRC2	sp|P22695|QCR2_HUMAN Cytochrome b-c1 complex subunit 2, mitochondrial OS=Homo sapiens GN=UQCRC2 PE=1 SV=3	1	7	7	7	1	0	0	4	0	0	1	4	1	0	0	4	0	0	1	4	1	0	0	4	0	0	1	4	23.4	23.4	23.4	48.442	453	453	0	35.877	3.5	0	0	11.5	0	0
P22830	P22830	2	2	2	Ferrochelatase, mitochondrial	FECH	sp|P22830|HEMH_HUMAN Ferrochelatase, mitochondrial OS=Homo sapiens GN=FECH PE=1 SV=2	1	2	2	2	0	0	0	1	0	0	0	1	0	0	0	1	0	0	0	1	0	0	0	1	0	0	0	1	8.5	8.5	8.5	47.862	423	423	0.0069832	2.7295	0	0	0	3.8	0	0
P23229	P23229	18	18	18	Integrin alpha-6;Integrin alpha-6 heavy chain;Integrin alpha-6 light chain;Processed integrin alpha-6	ITGA6	sp|P23229|ITA6_HUMAN Integrin alpha-6 OS=Homo sapiens GN=ITGA6 PE=1 SV=5	1	18	18	18	0	0	0	1	2	4	5	16	0	0	0	1	2	4	5	16	0	0	0	1	2	4	5	16	24.2	24.2	24.2	126.6	1130	1130	0	144.73	0	0	0	1.4	2.7	4.9
P23246	P23246	5	5	5	Splicing factor, proline- and glutamine-rich	SFPQ	sp|P23246|SFPQ_HUMAN Splicing factor, proline- and glutamine-rich OS=Homo sapiens GN=SFPQ PE=1 SV=2	1	5	5	5	1	0	0	0	1	2	3	4	1	0	0	0	1	2	3	4	1	0	0	0	1	2	3	4	12.2	12.2	12.2	76.149	707	707	0	51.527	2.3	0	0	0	2.1	4.4
P23258;Q9NRH3;P23257	P23258;Q9NRH3	7;5;1	7;5;1	7;5;1	Tubulin gamma-1 chain;Tubulin gamma-2 chain	TUBG1;TUBG2	sp|P23258|TBG1_HUMAN Tubulin gamma-1 chain OS=Homo sapiens GN=TUBG1 PE=1 SV=2;sp|Q9NRH3|TBG2_HUMAN Tubulin gamma-2 chain OS=Homo sapiens GN=TUBG2 PE=2 SV=1	3	7	7	7	1	0	0	1	1	2	1	7	1	0	0	1	1	2	1	7	1	0	0	1	1	2	1	7	33.7	33.7	33.7	51.169	451	451;451;475	0	92.964	2	0	0	2	2	5.3
P23284	P23284	7	7	7	Peptidyl-prolyl cis-trans isomerase B	PPIB	sp|P23284|PPIB_HUMAN Peptidyl-prolyl cis-trans isomerase B OS=Homo sapiens GN=PPIB PE=1 SV=2	1	7	7	7	4	1	0	3	1	0	1	5	4	1	0	3	1	0	1	5	4	1	0	3	1	0	1	5	32.9	32.9	32.9	23.742	216	216	0	13.547	19.4	6	0	16.2	6	0
P23396	P23396	20	20	20	40S ribosomal protein S3	RPS3	sp|P23396|RS3_HUMAN 40S ribosomal protein S3 OS=Homo sapiens GN=RPS3 PE=1 SV=2	1	20	20	20	10	10	4	16	14	18	11	17	10	10	4	16	14	18	11	17	10	10	4	16	14	18	11	17	76.5	76.5	76.5	26.688	243	243	0	144.33	42.4	44.4	15.6	63.8	51.4	70
P23528	P23528	7	7	6	Cofilin-1	CFL1	sp|P23528|COF1_HUMAN Cofilin-1 OS=Homo sapiens GN=CFL1 PE=1 SV=3	1	7	7	6	7	1	2	1	3	0	2	2	7	1	2	1	3	0	2	2	6	1	2	1	2	0	2	1	46.4	46.4	39.8	18.502	166	166	0	58.651	46.4	7.2	12	7.2	18.7	0
P24593	P24593	5	5	5	Insulin-like growth factor-binding protein 5	IGFBP5	sp|P24593|IBP5_HUMAN Insulin-like growth factor-binding protein 5 OS=Homo sapiens GN=IGFBP5 PE=1 SV=1	1	5	5	5	5	0	0	0	1	2	0	0	5	0	0	0	1	2	0	0	5	0	0	0	1	2	0	0	28.7	28.7	28.7	30.57	272	272	0	131.15	28.7	0	0	0	4.4	10.3
P24752	P24752	15	15	15	Acetyl-CoA acetyltransferase, mitochondrial	ACAT1	sp|P24752|THIL_HUMAN Acetyl-CoA acetyltransferase, mitochondrial OS=Homo sapiens GN=ACAT1 PE=1 SV=1	1	15	15	15	6	3	1	8	6	6	8	10	6	3	1	8	6	6	8	10	6	3	1	8	6	6	8	10	48	48	48	45.199	427	427	0	139.18	19	9.4	3	24.1	18.5	21.5
P24821	P24821	8	8	8	Tenascin	TNC	sp|P24821|TENA_HUMAN Tenascin OS=Homo sapiens GN=TNC PE=1 SV=3	1	8	8	8	1	0	0	1	3	0	0	5	1	0	0	1	3	0	0	5	1	0	0	1	3	0	0	5	5.1	5.1	5.1	240.85	2201	2201	0	30.952	0.5	0	0	0.6	1.6	0
P25398	P25398	3	3	3	40S ribosomal protein S12	RPS12	sp|P25398|RS12_HUMAN 40S ribosomal protein S12 OS=Homo sapiens GN=RPS12 PE=1 SV=3	1	3	3	3	2	0	0	1	1	1	1	1	2	0	0	1	1	1	1	1	2	0	0	1	1	1	1	1	36.4	36.4	36.4	14.515	132	132	0	15.061	22.7	0	0	6.1	6.1	6.1
P25490;O15391	P25490;O15391	2;1	2;1	2;1	Transcriptional repressor protein YY1;Transcription factor YY2	YY1;YY2	sp|P25490|TYY1_HUMAN Transcriptional repressor protein YY1 OS=Homo sapiens GN=YY1 PE=1 SV=2;sp|O15391|TYY2_HUMAN Transcription factor YY2 OS=Homo sapiens GN=YY2 PE=2 SV=1	2	2	2	2	1	1	1	2	0	0	0	0	1	1	1	2	0	0	0	0	1	1	1	2	0	0	0	0	7.5	7.5	7.5	44.712	414	414;372	0	22.121	4.8	4.8	4.8	7.5	0	0
P25705	P25705	13	13	13	ATP synthase subunit alpha, mitochondrial	ATP5A1	sp|P25705|ATPA_HUMAN ATP synthase subunit alpha, mitochondrial OS=Homo sapiens GN=ATP5A1 PE=1 SV=1	1	13	13	13	8	3	0	5	2	1	3	10	8	3	0	5	2	1	3	10	8	3	0	5	2	1	3	10	31.3	31.3	31.3	59.75	553	553	0	114.1	19.2	6.3	0	11.2	4.3	2.4
P25788	P25788	1	1	1	Proteasome subunit alpha type-3	PSMA3	sp|P25788|PSA3_HUMAN Proteasome subunit alpha type-3 OS=Homo sapiens GN=PSMA3 PE=1 SV=2	1	1	1	1	1	0	0	0	0	0	0	0	1	0	0	0	0	0	0	0	1	0	0	0	0	0	0	0	4.7	4.7	4.7	28.433	255	255	0.0069735	2.7187	4.7	0	0	0	0	0
P25789	P25789	1	1	1	Proteasome subunit alpha type-4	PSMA4	sp|P25789|PSA4_HUMAN Proteasome subunit alpha type-4 OS=Homo sapiens GN=PSMA4 PE=1 SV=1	1	1	1	1	1	0	0	0	0	0	0	0	1	0	0	0	0	0	0	0	1	0	0	0	0	0	0	0	3.8	3.8	3.8	29.483	261	261	0.0074881	2.6018	3.8	0	0	0	0	0
P26038	P26038	18	18	12	Moesin	MSN	sp|P26038|MOES_HUMAN Moesin OS=Homo sapiens GN=MSN PE=1 SV=3	1	18	18	12	14	3	0	11	0	3	0	2	14	3	0	11	0	3	0	2	8	2	0	5	0	1	0	2	30.7	30.7	22.5	67.819	577	577	0	67.72	19.8	5.7	0	17.3	0	6.2
P26045	P26045	2	2	2	Tyrosine-protein phosphatase non-receptor type 3	PTPN3	sp|P26045|PTN3_HUMAN Tyrosine-protein phosphatase non-receptor type 3 OS=Homo sapiens GN=PTPN3 PE=1 SV=2	1	2	2	2	0	0	0	1	1	0	2	0	0	0	0	1	1	0	2	0	0	0	0	1	1	0	2	0	3.2	3.2	3.2	103.99	913	913	0	4.6469	0	0	0	1.4	1.4	0
P26196	P26196	7	7	7	Probable ATP-dependent RNA helicase DDX6	DDX6	sp|P26196|DDX6_HUMAN Probable ATP-dependent RNA helicase DDX6 OS=Homo sapiens GN=DDX6 PE=1 SV=2	1	7	7	7	0	0	0	0	2	4	6	4	0	0	0	0	2	4	6	4	0	0	0	0	2	4	6	4	21.1	21.1	21.1	54.416	483	483	0	27.024	0	0	0	0	5.6	14.3
P26368	P26368	3	3	3	Splicing factor U2AF 65 kDa subunit	U2AF2	sp|P26368|U2AF2_HUMAN Splicing factor U2AF 65 kDa subunit OS=Homo sapiens GN=U2AF2 PE=1 SV=4	1	3	3	3	1	1	0	1	0	0	0	2	1	1	0	1	0	0	0	2	1	1	0	1	0	0	0	2	13.1	13.1	13.1	53.5	475	475	0	15.239	1.7	1.7	0	3.4	0	0
P26373	P26373	14	14	14	60S ribosomal protein L13	RPL13	sp|P26373|RL13_HUMAN 60S ribosomal protein L13 OS=Homo sapiens GN=RPL13 PE=1 SV=4	1	14	14	14	5	8	2	9	6	9	9	11	5	8	2	9	6	9	9	11	5	8	2	9	6	9	9	11	45.5	45.5	45.5	24.261	211	211	0	114.8	27.5	29.4	12.3	32.7	27.5	38.9
P26583	P26583	2	2	2	High mobility group protein B2	HMGB2	sp|P26583|HMGB2_HUMAN High mobility group protein B2 OS=Homo sapiens GN=HMGB2 PE=1 SV=2	1	2	2	2	0	0	0	2	0	0	0	0	0	0	0	2	0	0	0	0	0	0	0	2	0	0	0	0	11.5	11.5	11.5	24.033	209	209	0	4.6538	0	0	0	11.5	0	0
P26640	P26640	6	6	6	Valine--tRNA ligase	VARS	sp|P26640|SYVC_HUMAN Valine--tRNA ligase OS=Homo sapiens GN=VARS PE=1 SV=4	1	6	6	6	2	0	0	4	0	0	0	0	2	0	0	4	0	0	0	0	2	0	0	4	0	0	0	0	6.2	6.2	6.2	140.47	1264	1264	0	16.173	1.7	0	0	4.6	0	0
P26641	P26641	6	6	6	Elongation factor 1-gamma	EEF1G	sp|P26641|EF1G_HUMAN Elongation factor 1-gamma OS=Homo sapiens GN=EEF1G PE=1 SV=3	1	6	6	6	3	0	0	3	0	0	0	2	3	0	0	3	0	0	0	2	3	0	0	3	0	0	0	2	17.6	17.6	17.6	50.118	437	437	0	26.129	8	0	0	9.6	0	0
P27105	P27105	7	7	7	Erythrocyte band 7 integral membrane protein	STOM	sp|P27105|STOM_HUMAN Erythrocyte band 7 integral membrane protein OS=Homo sapiens GN=STOM PE=1 SV=3	1	7	7	7	0	0	0	5	1	0	0	6	0	0	0	5	1	0	0	6	0	0	0	5	1	0	0	6	32.3	32.3	32.3	31.73	288	288	0	43.164	0	0	0	22.6	5.6	0
P27348	P27348	5	2	2	14-3-3 protein theta	YWHAQ	sp|P27348|1433T_HUMAN 14-3-3 protein theta OS=Homo sapiens GN=YWHAQ PE=1 SV=1	1	5	2	2	4	2	0	0	2	2	1	4	2	0	0	0	1	0	0	2	2	0	0	0	1	0	0	2	24.5	13.5	13.5	27.764	245	245	0	58.185	20.8	7.3	0	0	9.8	7.8
P27448;Q9P0L2;Q96L34	P27448	8;2;1	8;2;1	7;1;0	MAP/microtubule affinity-regulating kinase 3	MARK3	sp|P27448|MARK3_HUMAN MAP/microtubule affinity-regulating kinase 3 OS=Homo sapiens GN=MARK3 PE=1 SV=4	3	8	8	7	0	0	0	0	4	2	6	0	0	0	0	0	4	2	6	0	0	0	0	0	4	2	5	0	14.3	14.3	13.1	84.488	753	753;795;752	0	48.677	0	0	0	0	10.6	3.9
P27482	P27482	7	5	5	Calmodulin-like protein 3	CALML3	sp|P27482|CALL3_HUMAN Calmodulin-like protein 3 OS=Homo sapiens GN=CALML3 PE=1 SV=2	1	7	5	5	2	1	2	5	2	2	3	7	0	0	0	3	0	0	1	5	0	0	0	3	0	0	1	5	54.4	44.3	44.3	16.891	149	149	0	84.272	10.1	5.4	10.1	37.6	10.1	10.1
P27635;Q96L21	P27635	14;6	14;6	14;6	60S ribosomal protein L10	RPL10	sp|P27635|RL10_HUMAN 60S ribosomal protein L10 OS=Homo sapiens GN=RPL10 PE=1 SV=4	2	14	14	14	13	11	7	13	11	14	8	9	13	11	7	13	11	14	8	9	13	11	7	13	11	14	8	9	53.7	53.7	53.7	24.604	214	214;214	0	160.9	52.8	36.4	24.8	52.8	40.2	53.7
P27708	P27708	8	8	8	CAD protein;Glutamine-dependent carbamoyl-phosphate synthase;Aspartate carbamoyltransferase;Dihydroorotase	CAD	sp|P27708|PYR1_HUMAN CAD protein OS=Homo sapiens GN=CAD PE=1 SV=3	1	8	8	8	1	0	1	0	1	2	5	2	1	0	1	0	1	2	5	2	1	0	1	0	1	2	5	2	5.7	5.7	5.7	242.98	2225	2225	0	41.392	0.5	0	0.4	0	0.5	1.7
P27816	P27816	9	9	9	Microtubule-associated protein 4	MAP4	sp|P27816|MAP4_HUMAN Microtubule-associated protein 4 OS=Homo sapiens GN=MAP4 PE=1 SV=3	1	9	9	9	1	0	0	8	0	0	0	0	1	0	0	8	0	0	0	0	1	0	0	8	0	0	0	0	11.5	11.5	11.5	121	1152	1152	0	30.192	1.8	0	0	9.6	0	0
P28288	P28288	8	8	8	ATP-binding cassette sub-family D member 3	ABCD3	sp|P28288|ABCD3_HUMAN ATP-binding cassette sub-family D member 3 OS=Homo sapiens GN=ABCD3 PE=1 SV=1	1	8	8	8	1	0	0	3	0	0	0	5	1	0	0	3	0	0	0	5	1	0	0	3	0	0	0	5	17	17	17	75.475	659	659	0	53.408	2.1	0	0	5.5	0	0
P28300	P28300	6	6	6	Protein-lysine 6-oxidase	LOX	sp|P28300|LYOX_HUMAN Protein-lysine 6-oxidase OS=Homo sapiens GN=LOX PE=1 SV=2	1	6	6	6	0	0	0	0	3	2	3	3	0	0	0	0	3	2	3	3	0	0	0	0	3	2	3	3	23	23	23	46.944	417	417	0	23.268	0	0	0	0	12.2	8.2
P28331	P28331	1	1	1	NADH-ubiquinone oxidoreductase 75 kDa subunit, mitochondrial	NDUFS1	sp|P28331|NDUS1_HUMAN NADH-ubiquinone oxidoreductase 75 kDa subunit, mitochondrial OS=Homo sapiens GN=NDUFS1 PE=1 SV=3	1	1	1	1	0	0	0	0	0	0	0	1	0	0	0	0	0	0	0	1	0	0	0	0	0	0	0	1	3	3	3	79.467	727	727	0	5.1752	0	0	0	0	0	0
P28799	P28799	1	1	1	Granulins;Acrogranin;Paragranulin;Granulin-1;Granulin-2;Granulin-3;Granulin-4;Granulin-5;Granulin-6;Granulin-7	GRN	sp|P28799|GRN_HUMAN Granulins OS=Homo sapiens GN=GRN PE=1 SV=2	1	1	1	1	0	0	0	1	0	0	0	1	0	0	0	1	0	0	0	1	0	0	0	1	0	0	0	1	2.7	2.7	2.7	63.544	593	593	0.0029918	3.2911	0	0	0	2.7	0	0
P29279	P29279	1	1	1	Connective tissue growth factor	CTGF	sp|P29279|CTGF_HUMAN Connective tissue growth factor OS=Homo sapiens GN=CTGF PE=1 SV=2	1	1	1	1	1	0	0	0	0	0	0	0	1	0	0	0	0	0	0	0	1	0	0	0	0	0	0	0	3.2	3.2	3.2	38.091	349	349	0.004947	2.8152	3.2	0	0	0	0	0
P29401	P29401	3	3	3	Transketolase	TKT	sp|P29401|TKT_HUMAN Transketolase OS=Homo sapiens GN=TKT PE=1 SV=3	1	3	3	3	3	0	0	1	0	1	0	0	3	0	0	1	0	1	0	0	3	0	0	1	0	1	0	0	6.3	6.3	6.3	67.877	623	623	0	7.7641	6.3	0	0	3	0	3
P29590	P29590	2	2	2	Protein PML	PML	sp|P29590|PML_HUMAN Protein PML OS=Homo sapiens GN=PML PE=1 SV=3	1	2	2	2	0	0	0	0	0	1	1	0	0	0	0	0	0	1	1	0	0	0	0	0	0	1	1	0	3.3	3.3	3.3	97.55	882	882	0.0049787	2.8809	0	0	0	0	0	1.9
P29692	P29692	5	5	5	Elongation factor 1-delta	EEF1D	sp|P29692|EF1D_HUMAN Elongation factor 1-delta OS=Homo sapiens GN=EEF1D PE=1 SV=5	1	5	5	5	2	0	0	5	0	0	0	0	2	0	0	5	0	0	0	0	2	0	0	5	0	0	0	0	21	21	21	31.121	281	281	0	16.462	7.5	0	0	21	0	0
P30041	P30041	7	7	7	Peroxiredoxin-6	PRDX6	sp|P30041|PRDX6_HUMAN Peroxiredoxin-6 OS=Homo sapiens GN=PRDX6 PE=1 SV=3	1	7	7	7	7	2	0	0	1	1	0	0	7	2	0	0	1	1	0	0	7	2	0	0	1	1	0	0	36.6	36.6	36.6	25.035	224	224	0	22.891	36.6	10.3	0	0	4.9	4.9
P30043	P30043	1	1	1	Flavin reductase (NADPH)	BLVRB	sp|P30043|BLVRB_HUMAN Flavin reductase (NADPH) OS=Homo sapiens GN=BLVRB PE=1 SV=3	1	1	1	1	0	0	0	0	0	0	1	0	0	0	0	0	0	0	1	0	0	0	0	0	0	0	1	0	4.4	4.4	4.4	22.119	206	206	1	-2	0	0	0	0	0	0
P30044	P30044	2	2	2	Peroxiredoxin-5, mitochondrial	PRDX5	sp|P30044|PRDX5_HUMAN Peroxiredoxin-5, mitochondrial OS=Homo sapiens GN=PRDX5 PE=1 SV=4	1	2	2	2	2	0	0	0	0	0	0	0	2	0	0	0	0	0	0	0	2	0	0	0	0	0	0	0	12.1	12.1	12.1	22.086	214	214	0	4.815	12.1	0	0	0	0	0
P30050	P30050	6	6	6	60S ribosomal protein L12	RPL12	sp|P30050|RL12_HUMAN 60S ribosomal protein L12 OS=Homo sapiens GN=RPL12 PE=1 SV=1	1	6	6	6	1	0	0	3	2	0	4	4	1	0	0	3	2	0	4	4	1	0	0	3	2	0	4	4	54.5	54.5	54.5	17.818	165	165	0	25.25	9.7	0	0	24.8	14.5	0
P30086	P30086	2	2	2	Phosphatidylethanolamine-binding protein 1;Hippocampal cholinergic neurostimulating peptide	PEBP1	sp|P30086|PEBP1_HUMAN Phosphatidylethanolamine-binding protein 1 OS=Homo sapiens GN=PEBP1 PE=1 SV=3	1	2	2	2	2	1	0	0	2	1	0	0	2	1	0	0	2	1	0	0	2	1	0	0	2	1	0	0	11.8	11.8	11.8	21.057	187	187	0	6.0073	11.8	7.5	0	0	11.8	7.5
P30101	P30101	7	7	7	Protein disulfide-isomerase A3	PDIA3	sp|P30101|PDIA3_HUMAN Protein disulfide-isomerase A3 OS=Homo sapiens GN=PDIA3 PE=1 SV=4	1	7	7	7	6	0	0	1	0	0	0	2	6	0	0	1	0	0	0	2	6	0	0	1	0	0	0	2	15.6	15.6	15.6	56.782	505	505	0	14.364	11.5	0	0	3.2	0	0
P30260	P30260	2	2	2	Cell division cycle protein 27 homolog	CDC27	sp|P30260|CDC27_HUMAN Cell division cycle protein 27 homolog OS=Homo sapiens GN=CDC27 PE=1 SV=2	1	2	2	2	0	0	0	1	0	1	1	0	0	0	0	1	0	1	1	0	0	0	0	1	0	1	1	0	2.4	2.4	2.4	91.866	824	824	0.0049681	2.8492	0	0	0	1.2	0	1.2
P30414	P30414	27	27	27	NK-tumor recognition protein;Putative peptidyl-prolyl cis-trans isomerase	NKTR	sp|P30414|NKTR_HUMAN NK-tumor recognition protein OS=Homo sapiens GN=NKTR PE=1 SV=2	1	27	27	27	13	8	2	23	1	2	3	11	13	8	2	23	1	2	3	11	13	8	2	23	1	2	3	11	24.8	24.8	24.8	165.67	1462	1462	0	226.72	12.7	7.7	1.5	20.9	0.8	1.4
P30520	P30520	1	1	1	Adenylosuccinate synthetase isozyme 2	ADSS	sp|P30520|PURA2_HUMAN Adenylosuccinate synthetase isozyme 2 OS=Homo sapiens GN=ADSS PE=1 SV=3	1	1	1	1	1	0	0	0	0	0	0	0	1	0	0	0	0	0	0	0	1	0	0	0	0	0	0	0	3.1	3.1	3.1	50.097	456	456	0.0074932	2.6219	3.1	0	0	0	0	0
P30536	P30536	3	3	3	Translocator protein	TSPO	sp|P30536|TSPO_HUMAN Translocator protein OS=Homo sapiens GN=TSPO PE=1 SV=3	1	3	3	3	1	1	2	1	1	0	1	2	1	1	2	1	1	0	1	2	1	1	2	1	1	0	1	2	22.5	22.5	22.5	18.828	169	169	0	17.51	4.7	4.7	8.9	4.7	4.7	0
P30876	P30876	1	1	1	DNA-directed RNA polymerase II subunit RPB2	POLR2B	sp|P30876|RPB2_HUMAN DNA-directed RNA polymerase II subunit RPB2 OS=Homo sapiens GN=POLR2B PE=1 SV=1	1	1	1	1	0	0	0	1	0	0	0	0	0	0	0	1	0	0	0	0	0	0	0	1	0	0	0	0	1.4	1.4	1.4	133.9	1174	1174	0	5.2649	0	0	0	1.4	0	0
Q86SG5;P31151	Q86SG5;P31151	1;1	1;1	1;1	Protein S100-A7A;Protein S100-A7	S100A7A;S100A7	sp|Q86SG5|S1A7A_HUMAN Protein S100-A7A OS=Homo sapiens GN=S100A7A PE=1 SV=3;sp|P31151|S10A7_HUMAN Protein S100-A7 OS=Homo sapiens GN=S100A7 PE=1 SV=4	2	1	1	1	1	0	0	0	1	0	0	0	1	0	0	0	1	0	0	0	1	0	0	0	1	0	0	0	11.9	11.9	11.9	11.305	101	101;101	0.0069396	2.7	11.9	0	0	0	11.9	0
P31689	P31689	7	7	7	DnaJ homolog subfamily A member 1	DNAJA1	sp|P31689|DNJA1_HUMAN DnaJ homolog subfamily A member 1 OS=Homo sapiens GN=DNAJA1 PE=1 SV=2	1	7	7	7	5	2	1	4	3	1	4	3	5	2	1	4	3	1	4	3	5	2	1	4	3	1	4	3	27	27	27	44.868	397	397	0	25.922	18.1	6.5	2.5	12.6	9.8	3.3
P31939	P31939	2	2	2	Bifunctional purine biosynthesis protein PURH;Phosphoribosylaminoimidazolecarboxamide formyltransferase;IMP cyclohydrolase	ATIC	sp|P31939|PUR9_HUMAN Bifunctional purine biosynthesis protein PURH OS=Homo sapiens GN=ATIC PE=1 SV=3	1	2	2	2	1	0	0	1	0	0	0	0	1	0	0	1	0	0	0	0	1	0	0	1	0	0	0	0	4.4	4.4	4.4	64.615	592	592	0.0050505	2.9786	2.5	0	0	1.9	0	0
P31942	P31942	1	1	1	Heterogeneous nuclear ribonucleoprotein H3	HNRNPH3	sp|P31942|HNRH3_HUMAN Heterogeneous nuclear ribonucleoprotein H3 OS=Homo sapiens GN=HNRNPH3 PE=1 SV=2	1	1	1	1	1	0	0	0	0	0	0	0	1	0	0	0	0	0	0	0	1	0	0	0	0	0	0	0	4.9	4.9	4.9	36.926	346	346	0.0029828	3.2352	4.9	0	0	0	0	0
P31943	P31943	14	14	8	Heterogeneous nuclear ribonucleoprotein H;Heterogeneous nuclear ribonucleoprotein H, N-terminally processed	HNRNPH1	sp|P31943|HNRH1_HUMAN Heterogeneous nuclear ribonucleoprotein H OS=Homo sapiens GN=HNRNPH1 PE=1 SV=4	1	14	14	8	4	1	0	8	7	8	11	12	4	1	0	8	7	8	11	12	1	0	0	5	3	3	6	7	39.4	39.4	19.4	49.229	449	449	0	316.52	14	3.8	0	24.1	21.6	23.8
P31946	P31946	6	3	3	14-3-3 protein beta/alpha;14-3-3 protein beta/alpha, N-terminally processed	YWHAB	sp|P31946|1433B_HUMAN 14-3-3 protein beta/alpha OS=Homo sapiens GN=YWHAB PE=1 SV=3	1	6	3	3	3	2	0	0	2	2	1	4	1	0	0	0	1	0	0	2	1	0	0	0	1	0	0	2	29.3	18.3	18.3	28.082	246	246	0	38.454	15	7.3	0	0	9.8	7.7
P31947	P31947	3	1	1	14-3-3 protein sigma	SFN	sp|P31947|1433S_HUMAN 14-3-3 protein sigma OS=Homo sapiens GN=SFN PE=1 SV=1	1	3	1	1	3	2	0	0	2	1	1	3	1	0	0	0	1	0	0	1	1	0	0	0	1	0	0	1	10.5	3.2	3.2	27.774	248	248	1	-2	10.5	7.3	0	0	7.3	4
P31948	P31948	2	2	2	Stress-induced-phosphoprotein 1	STIP1	sp|P31948|STIP1_HUMAN Stress-induced-phosphoprotein 1 OS=Homo sapiens GN=STIP1 PE=1 SV=1	1	2	2	2	1	0	0	0	1	0	0	0	1	0	0	0	1	0	0	0	1	0	0	0	1	0	0	0	3.9	3.9	3.9	62.639	543	543	0.0049858	2.882	2.4	0	0	0	1.5	0
P31949	P31949	3	3	3	Protein S100-A11;Protein S100-A11, N-terminally processed	S100A11	sp|P31949|S10AB_HUMAN Protein S100-A11 OS=Homo sapiens GN=S100A11 PE=1 SV=2	1	3	3	3	3	0	0	0	0	0	0	0	3	0	0	0	0	0	0	0	3	0	0	0	0	0	0	0	34.3	34.3	34.3	11.74	105	105	0	7.904	34.3	0	0	0	0	0
P32119	P32119	4	3	3	Peroxiredoxin-2	PRDX2	sp|P32119|PRDX2_HUMAN Peroxiredoxin-2 OS=Homo sapiens GN=PRDX2 PE=1 SV=5	1	4	3	3	2	0	0	0	1	0	0	1	2	0	0	0	0	0	0	1	2	0	0	0	0	0	0	1	23.2	17.7	17.7	21.892	198	198	0.00079051	4.0257	9.1	0	0	0	5.6	0
P32121	P32121	2	2	2	Beta-arrestin-2	ARRB2	sp|P32121|ARRB2_HUMAN Beta-arrestin-2 OS=Homo sapiens GN=ARRB2 PE=1 SV=2	1	2	2	2	0	0	0	0	1	1	1	0	0	0	0	0	1	1	1	0	0	0	0	0	1	1	1	0	6.6	6.6	6.6	46.105	409	409	0	4.8061	0	0	0	0	2.7	3.9
P32780	P32780	2	2	2	General transcription factor IIH subunit 1	GTF2H1	sp|P32780|TF2H1_HUMAN General transcription factor IIH subunit 1 OS=Homo sapiens GN=GTF2H1 PE=1 SV=1	1	2	2	2	1	1	0	0	1	1	2	2	1	1	0	0	1	1	2	2	1	1	0	0	1	1	2	2	4.6	4.6	4.6	62.031	548	548	0	5.0777	2.2	2.2	0	0	2.2	2.2
P32926	P32926	4	4	4	Desmoglein-3	DSG3	sp|P32926|DSG3_HUMAN Desmoglein-3 OS=Homo sapiens GN=DSG3 PE=1 SV=2	1	4	4	4	0	0	0	1	3	0	2	1	0	0	0	1	3	0	2	1	0	0	0	1	3	0	2	1	5.7	5.7	5.7	107.53	999	999	0	10.959	0	0	0	1.1	4.2	0
Q5IFJ7;P32969	Q5IFJ7;P32969	7;7	7;7	7;7	60S ribosomal protein L9	RPL9	sp|Q5IFJ7|RL9_MACFA 60S ribosomal protein L9 OS=Macaca fascicularis GN=RPL9 PE=2 SV=1;sp|P32969|RL9_HUMAN 60S ribosomal protein L9 OS=Homo sapiens GN=RPL9 PE=1 SV=1	2	7	7	7	2	1	0	4	2	1	1	5	2	1	0	4	2	1	1	5	2	1	0	4	2	1	1	5	53.1	53.1	53.1	21.877	192	192;192	0	97.696	15.1	5.2	0	21.9	12.5	5.2
P33121;Q9ULC5;Q9UKU0	P33121	23;1;1	23;1;1	23;1;1	Long-chain-fatty-acid--CoA ligase 1	ACSL1	sp|P33121|ACSL1_HUMAN Long-chain-fatty-acid--CoA ligase 1 OS=Homo sapiens GN=ACSL1 PE=1 SV=1	3	23	23	23	1	0	0	6	2	1	0	20	1	0	0	6	2	1	0	20	1	0	0	6	2	1	0	20	42.6	42.6	42.6	77.942	698	698;683;697	0	126.71	1.7	0	0	8.7	3.3	1.3
Q77TJ4;Q76ZR4;P68441;P33810	Q77TJ4;Q76ZR4;P68441;P33810	2;2;2;2	2;2;2;2	2;2;2;2			sp|Q77TJ4|D13_VACCT Scaffold protein D13 OS=Vaccinia virus (strain Tian Tan) GN=TD15L PE=3 SV=1;sp|Q76ZR4|D13_VACCA Scaffold protein D13 OS=Vaccinia virus (strain Ankara) GN=MVA110L PE=3 SV=1;sp|P68441|D13_VACCC Scaffold protein D13 OS=Vaccinia virus (stra	4	2	2	2	1	0	0	0	0	0	1	0	1	0	0	0	0	0	1	0	1	0	0	0	0	0	1	0	5.4	5.4	5.4	61.89	551	551;551;551;551	0	7.5599	2.4	0	0	0	0	0
P33993	P33993	1	1	1	DNA replication licensing factor MCM7	MCM7	sp|P33993|MCM7_HUMAN DNA replication licensing factor MCM7 OS=Homo sapiens GN=MCM7 PE=1 SV=4	1	1	1	1	0	0	0	0	0	0	0	1	0	0	0	0	0	0	0	1	0	0	0	0	0	0	0	1	2.6	2.6	2.6	81.307	719	719	0.0015456	3.6294	0	0	0	0	0	0
P34932	P34932	4	4	4	Heat shock 70 kDa protein 4	HSPA4	sp|P34932|HSP74_HUMAN Heat shock 70 kDa protein 4 OS=Homo sapiens GN=HSPA4 PE=1 SV=4	1	4	4	4	4	0	0	0	0	0	0	0	4	0	0	0	0	0	0	0	4	0	0	0	0	0	0	0	5.8	5.8	5.8	94.33	840	840	0	11.889	5.8	0	0	0	0	0
P43250;P34947	P43250;P34947	1;1	1;1	1;1	G protein-coupled receptor kinase 6;G protein-coupled receptor kinase 5	GRK6;GRK5	sp|P43250|GRK6_HUMAN G protein-coupled receptor kinase 6 OS=Homo sapiens GN=GRK6 PE=1 SV=2;sp|P34947|GRK5_HUMAN G protein-coupled receptor kinase 5 OS=Homo sapiens GN=GRK5 PE=1 SV=1	2	1	1	1	0	0	0	0	1	0	0	0	0	0	0	0	1	0	0	0	0	0	0	0	1	0	0	0	2.3	2.3	2.3	65.99	576	576;590	0.0044543	3.206	0	0	0	0	2.3	0
P35226	P35226	3	3	3	Polycomb complex protein BMI-1	BMI1	sp|P35226|BMI1_HUMAN Polycomb complex protein BMI-1 OS=Homo sapiens GN=BMI1 PE=1 SV=2	1	3	3	3	0	0	0	1	0	0	1	1	0	0	0	1	0	0	1	1	0	0	0	1	0	0	1	1	16.9	16.9	16.9	36.949	326	326	0	33.294	0	0	0	5.2	0	0
P35241	P35241	10	4	4	Radixin	RDX	sp|P35241|RADI_HUMAN Radixin OS=Homo sapiens GN=RDX PE=1 SV=1	1	10	4	4	8	1	0	9	0	2	0	0	2	0	0	3	0	0	0	0	2	0	0	3	0	0	0	0	15.8	7.7	7.7	68.563	583	583	0	7.3668	12.3	1.9	0	13.2	0	3.9
P35249	P35249	8	8	8	Replication factor C subunit 4	RFC4	sp|P35249|RFC4_HUMAN Replication factor C subunit 4 OS=Homo sapiens GN=RFC4 PE=1 SV=2	1	8	8	8	3	1	0	2	1	2	2	5	3	1	0	2	1	2	2	5	3	1	0	2	1	2	2	5	29.5	29.5	29.5	39.681	363	363	0	39.647	7.4	2.5	0	5.8	3	5.5
P35250	P35250	7	7	7	Replication factor C subunit 2	RFC2	sp|P35250|RFC2_HUMAN Replication factor C subunit 2 OS=Homo sapiens GN=RFC2 PE=1 SV=3	1	7	7	7	2	1	1	5	1	1	1	2	2	1	1	5	1	1	1	2	2	1	1	5	1	1	1	2	25.7	25.7	25.7	39.157	354	354	0	19.352	6.8	2.5	2.8	17.5	2.5	2.5
P35251	P35251	14	14	14	Replication factor C subunit 1	RFC1	sp|P35251|RFC1_HUMAN Replication factor C subunit 1 OS=Homo sapiens GN=RFC1 PE=1 SV=4	1	14	14	14	5	2	1	11	0	0	0	6	5	2	1	11	0	0	0	6	5	2	1	11	0	0	0	6	17.9	17.9	17.9	128.25	1148	1148	0	98.21	6.7	2.8	1.2	14.3	0	0
P35268	P35268	8	8	6	60S ribosomal protein L22	RPL22	sp|P35268|RL22_HUMAN 60S ribosomal protein L22 OS=Homo sapiens GN=RPL22 PE=1 SV=2	1	8	8	6	5	6	3	5	5	3	3	5	5	6	3	5	5	3	3	5	4	5	3	4	3	3	3	4	60.2	60.2	53.1	14.787	128	128	0	67.782	37.5	39.1	39.1	37.5	37.5	30.5
P35527;CON__P35527	P35527;CON__P35527	32;30	31;29	31;29	Keratin, type I cytoskeletal 9	KRT9	sp|P35527|K1C9_HUMAN Keratin, type I cytoskeletal 9 OS=Homo sapiens GN=KRT9 PE=1 SV=3;	2	32	31	31	21	23	15	19	21	23	21	27	20	22	14	18	20	22	20	26	20	22	14	18	20	22	20	26	71.1	70	70	62.064	623	623;623	0	323.31	47	49	27	44.1	42.2	47.7
P35579;REV__Q9UKV3;P12883;Q9UKX3;A7E2Y1	P35579	171;1;1;1;1	171;1;1;1;1	139;1;0;0;0	Myosin-9	MYH9	sp|P35579|MYH9_HUMAN Myosin-9 OS=Homo sapiens GN=MYH9 PE=1 SV=4	5	171	171	139	103	119	66	107	128	143	122	131	103	119	66	107	128	143	122	131	83	94	52	84	101	113	97	104	70.6	70.6	58.4	226.53	1960	1960;1341;1935;1938;1941	0	323.31	50.7	55.5	33	52.9	56.9	64.1
P35580	P35580	124	102	96	Myosin-10	MYH10	sp|P35580|MYH10_HUMAN Myosin-10 OS=Homo sapiens GN=MYH10 PE=1 SV=3	1	124	102	96	60	62	33	64	82	87	87	89	46	44	24	48	64	66	71	72	43	40	21	44	60	62	67	69	63.1	54	51.7	229	1976	1976	0	323.31	36.5	37.9	17.8	36.9	43.7	48.2
P35611	P35611	2	2	2	Alpha-adducin	ADD1	sp|P35611|ADDA_HUMAN Alpha-adducin OS=Homo sapiens GN=ADD1 PE=1 SV=2	1	2	2	2	0	0	0	2	0	0	0	0	0	0	0	2	0	0	0	0	0	0	0	2	0	0	0	0	4.9	4.9	4.9	80.954	737	737	0	6.0433	0	0	0	4.9	0	0
P35613	P35613	6	6	6	Basigin	BSG	sp|P35613|BASI_HUMAN Basigin OS=Homo sapiens GN=BSG PE=1 SV=2	1	6	6	6	4	0	0	5	0	0	0	0	4	0	0	5	0	0	0	0	4	0	0	5	0	0	0	0	19.5	19.5	19.5	42.2	385	385	0	15.939	14.8	0	0	15.8	0	0
P35625	P35625	7	7	7	Metalloproteinase inhibitor 3	TIMP3	sp|P35625|TIMP3_HUMAN Metalloproteinase inhibitor 3 OS=Homo sapiens GN=TIMP3 PE=1 SV=2	1	7	7	7	0	1	0	3	2	0	1	5	0	1	0	3	2	0	1	5	0	1	0	3	2	0	1	5	43.1	43.1	43.1	24.145	211	211	0	30.496	0	3.8	0	15.6	9.5	0
P35637	P35637	6	4	4	RNA-binding protein FUS	FUS	sp|P35637|FUS_HUMAN RNA-binding protein FUS OS=Homo sapiens GN=FUS PE=1 SV=1	1	6	4	4	1	1	1	3	4	5	4	5	0	1	0	1	2	3	2	3	0	1	0	1	2	3	2	3	20.7	16.3	16.3	53.425	526	526	0	77.936	2.7	4.6	2.7	7.4	12	14.6
P35658	P35658	26	26	26	Nuclear pore complex protein Nup214	NUP214	sp|P35658|NU214_HUMAN Nuclear pore complex protein Nup214 OS=Homo sapiens GN=NUP214 PE=1 SV=2	1	26	26	26	0	0	0	0	0	2	5	25	0	0	0	0	0	2	5	25	0	0	0	0	0	2	5	25	20.5	20.5	20.5	213.62	2090	2090	0	184.5	0	0	0	0	0	1.5
P35659	P35659	8	8	8	Protein DEK	DEK	sp|P35659|DEK_HUMAN Protein DEK OS=Homo sapiens GN=DEK PE=1 SV=1	1	8	8	8	5	3	2	7	0	0	0	5	5	3	2	7	0	0	0	5	5	3	2	7	0	0	0	5	24.3	24.3	24.3	42.674	375	375	0	74.358	14.9	12	7.7	20.8	0	0
P35908;CON__P35908;CON__Q9R0H5	P35908;CON__P35908	49;48;4	41;40;3	29;28;0	Keratin, type II cytoskeletal 2 epidermal	KRT2	sp|P35908|K22E_HUMAN Keratin, type II cytoskeletal 2 epidermal OS=Homo sapiens GN=KRT2 PE=1 SV=2;	3	49	41	29	35	37	26	38	29	30	29	41	31	32	22	34	25	24	24	33	23	23	14	24	18	15	16	23	73.7	66.2	54.1	65.432	639	639;645;524	0	323.31	51	51.6	37.1	50.7	42.1	44.8
P35998	P35998	1	1	1	26S protease regulatory subunit 7	PSMC2	sp|P35998|PRS7_HUMAN 26S proteasome regulatory subunit 7 OS=Homo sapiens GN=PSMC2 PE=1 SV=3	1	1	1	1	1	0	0	0	0	0	0	0	1	0	0	0	0	0	0	0	1	0	0	0	0	0	0	0	2.5	2.5	2.5	48.633	433	433	0.0056497	2.8015	2.5	0	0	0	0	0
P36542	P36542	10	10	10	ATP synthase subunit gamma, mitochondrial	ATP5C1	sp|P36542|ATPG_HUMAN ATP synthase subunit gamma, mitochondrial OS=Homo sapiens GN=ATP5C1 PE=1 SV=1	1	10	10	10	5	6	4	7	5	4	6	9	5	6	4	7	5	4	6	9	5	6	4	7	5	4	6	9	34.6	34.6	34.6	32.996	298	298	0	43.46	17.4	19.8	12.1	24.5	17.4	11.4
P36578	P36578	16	16	16	60S ribosomal protein L4	RPL4	sp|P36578|RL4_HUMAN 60S ribosomal protein L4 OS=Homo sapiens GN=RPL4 PE=1 SV=5	1	16	16	16	5	8	1	9	5	8	10	14	5	8	1	9	5	8	10	14	5	8	1	9	5	8	10	14	36.3	36.3	36.3	47.697	427	427	0	56.348	14.3	22.5	2.6	22.5	13.3	20.1
P36952	P36952	4	4	4	Serpin B5	SERPINB5	sp|P36952|SPB5_HUMAN Serpin B5 OS=Homo sapiens GN=SERPINB5 PE=1 SV=2	1	4	4	4	4	0	0	1	0	0	0	0	4	0	0	1	0	0	0	0	4	0	0	1	0	0	0	0	14.9	14.9	14.9	42.1	375	375	0	12.766	14.9	0	0	4	0	0
P37108	P37108	4	4	4	Signal recognition particle 14 kDa protein	SRP14	sp|P37108|SRP14_HUMAN Signal recognition particle 14 kDa protein OS=Homo sapiens GN=SRP14 PE=1 SV=2	1	4	4	4	4	3	2	3	1	1	1	2	4	3	2	3	1	1	1	2	4	3	2	3	1	1	1	2	41.2	41.2	41.2	14.57	136	136	0	32.489	41.2	19.9	9.6	30.9	21.3	10.3
P37198	P37198	7	7	7	Nuclear pore glycoprotein p62	NUP62	sp|P37198|NUP62_HUMAN Nuclear pore glycoprotein p62 OS=Homo sapiens GN=NUP62 PE=1 SV=3	1	7	7	7	1	0	0	0	0	0	2	7	1	0	0	0	0	0	2	7	1	0	0	0	0	0	2	7	27.6	27.6	27.6	53.254	522	522	0	37.169	4	0	0	0	0	0
P37802	P37802	4	4	4	Transgelin-2	TAGLN2	sp|P37802|TAGL2_HUMAN Transgelin-2 OS=Homo sapiens GN=TAGLN2 PE=1 SV=3	1	4	4	4	3	1	1	0	1	0	1	0	3	1	1	0	1	0	1	0	3	1	1	0	1	0	1	0	22.6	22.6	22.6	22.391	199	199	0	10.879	17.1	5.5	5.5	0	5.5	0
P37837	P37837	1	1	1	Transaldolase	TALDO1	sp|P37837|TALDO_HUMAN Transaldolase OS=Homo sapiens GN=TALDO1 PE=1 SV=2	1	1	1	1	1	0	0	0	0	0	0	0	1	0	0	0	0	0	0	0	1	0	0	0	0	0	0	0	3.3	3.3	3.3	37.54	337	337	0.0075342	2.6401	3.3	0	0	0	0	0
Q96E39;P38159;O75526;Q8N7X1	Q96E39;P38159;O75526;Q8N7X1	2;2;1;1	2;2;1;1	2;2;1;1	RNA binding motif protein, X-linked-like-1;RNA-binding motif protein, X chromosome;RNA-binding motif protein, X chromosome, N-terminally processed;RNA-binding motif protein, X-linked-like-2;RNA-binding motif protein, X-linked-like-3	RBMXL1;RBMX;RBMXL2;RBMXL3	sp|Q96E39|RMXL1_HUMAN RNA binding motif protein, X-linked-like-1 OS=Homo sapiens GN=RBMXL1 PE=1 SV=1;sp|P38159|RBMX_HUMAN RNA-binding motif protein, X chromosome OS=Homo sapiens GN=RBMX PE=1 SV=3;sp|O75526|RMXL2_HUMAN RNA-binding motif protein, X-linked-li	4	2	2	2	2	0	0	0	0	0	1	0	2	0	0	0	0	0	1	0	2	0	0	0	0	0	1	0	6.9	6.9	6.9	42.141	390	390;391;392;1067	0.00079239	4.0466	6.9	0	0	0	0	0
P38646	P38646	32	32	32	Stress-70 protein, mitochondrial	HSPA9	sp|P38646|GRP75_HUMAN Stress-70 protein, mitochondrial OS=Homo sapiens GN=HSPA9 PE=1 SV=2	1	32	32	32	18	11	12	21	14	19	23	25	18	11	12	21	14	19	23	25	18	11	12	21	14	19	23	25	53.6	53.6	53.6	73.68	679	679	0	227.16	35.2	20.2	18	35.6	24.3	35.1
P38919	P38919	6	6	6	Eukaryotic initiation factor 4A-III;Eukaryotic initiation factor 4A-III, N-terminally processed	EIF4A3	sp|P38919|IF4A3_HUMAN Eukaryotic initiation factor 4A-III OS=Homo sapiens GN=EIF4A3 PE=1 SV=4	1	6	6	6	2	0	0	5	0	1	1	2	2	0	0	5	0	1	1	2	2	0	0	5	0	1	1	2	13.9	13.9	13.9	46.871	411	411	0	24.353	5.1	0	0	13.9	0	3.2
P39019	P39019	7	7	7	40S ribosomal protein S19	RPS19	sp|P39019|RS19_HUMAN 40S ribosomal protein S19 OS=Homo sapiens GN=RPS19 PE=1 SV=2	1	7	7	7	1	3	1	5	3	5	3	4	1	3	1	5	3	5	3	4	1	3	1	5	3	5	3	4	42.1	42.1	42.1	16.06	145	145	0	23.573	6.2	21.4	6.9	34.5	21.4	35.2
P39023;Q92901	P39023	14;2	14;2	14;2	60S ribosomal protein L3	RPL3	sp|P39023|RL3_HUMAN 60S ribosomal protein L3 OS=Homo sapiens GN=RPL3 PE=1 SV=2	2	14	14	14	6	5	5	10	3	6	6	10	6	5	5	10	3	6	6	10	6	5	5	10	3	6	6	10	36.5	36.5	36.5	46.108	403	403;407	0	72.471	18.4	11.4	12.4	26.6	8.7	17.6
P40227	P40227	2	2	2	T-complex protein 1 subunit zeta	CCT6A	sp|P40227|TCPZ_HUMAN T-complex protein 1 subunit zeta OS=Homo sapiens GN=CCT6A PE=1 SV=3	1	2	2	2	2	0	0	0	0	0	0	0	2	0	0	0	0	0	0	0	2	0	0	0	0	0	0	0	5.3	5.3	5.3	58.024	531	531	0	11.694	5.3	0	0	0	0	0
P40261	P40261	2	2	2	Nicotinamide N-methyltransferase	NNMT	sp|P40261|NNMT_HUMAN Nicotinamide N-methyltransferase OS=Homo sapiens GN=NNMT PE=1 SV=1	1	2	2	2	2	0	0	0	0	0	0	0	2	0	0	0	0	0	0	0	2	0	0	0	0	0	0	0	7.6	7.6	7.6	29.574	264	264	0.0069204	2.6899	7.6	0	0	0	0	0
P40429;Q6NVV1	P40429;Q6NVV1	7;4	7;4	7;4	60S ribosomal protein L13a;Putative 60S ribosomal protein L13a protein RPL13AP3	RPL13A;RPL13AP3	sp|P40429|RL13A_HUMAN 60S ribosomal protein L13a OS=Homo sapiens GN=RPL13A PE=1 SV=2;sp|Q6NVV1|R13P3_HUMAN Putative 60S ribosomal protein L13a protein RPL13AP3 OS=Homo sapiens GN=RPL13AP3 PE=5 SV=1	2	7	7	7	3	2	1	6	1	1	3	4	3	2	1	6	1	1	3	4	3	2	1	6	1	1	3	4	30.5	30.5	30.5	23.577	203	203;102	0	18.573	16.3	10.8	5.4	26.6	5.4	5.4
P40925	P40925	3	3	3	Malate dehydrogenase, cytoplasmic	MDH1	sp|P40925|MDHC_HUMAN Malate dehydrogenase, cytoplasmic OS=Homo sapiens GN=MDH1 PE=1 SV=4	1	3	3	3	3	0	0	0	1	0	0	0	3	0	0	0	1	0	0	0	3	0	0	0	1	0	0	0	12.6	12.6	12.6	36.426	334	334	0	9.0439	12.6	0	0	0	3.6	0
P40926	P40926	7	7	7	Malate dehydrogenase, mitochondrial	MDH2	sp|P40926|MDHM_HUMAN Malate dehydrogenase, mitochondrial OS=Homo sapiens GN=MDH2 PE=1 SV=3	1	7	7	7	7	0	0	2	0	0	0	1	7	0	0	2	0	0	0	1	7	0	0	2	0	0	0	1	28.1	28.1	28.1	35.503	338	338	0	18.244	28.1	0	0	7.1	0	0
P40937	P40937	6	6	6	Replication factor C subunit 5	RFC5	sp|P40937|RFC5_HUMAN Replication factor C subunit 5 OS=Homo sapiens GN=RFC5 PE=1 SV=1	1	6	6	6	1	0	0	5	1	0	1	4	1	0	0	5	1	0	1	4	1	0	0	5	1	0	1	4	22.1	22.1	22.1	38.496	340	340	0	12.824	3.5	0	0	15.9	4.4	0
P40938	P40938	6	6	6	Replication factor C subunit 3	RFC3	sp|P40938|RFC3_HUMAN Replication factor C subunit 3 OS=Homo sapiens GN=RFC3 PE=1 SV=2	1	6	6	6	1	0	0	4	0	0	0	2	1	0	0	4	0	0	0	2	1	0	0	4	0	0	0	2	21.3	21.3	21.3	40.556	356	356	0	46.584	3.9	0	0	12.4	0	0
P40939	P40939	21	21	21	Trifunctional enzyme subunit alpha, mitochondrial;Long-chain enoyl-CoA hydratase;Long chain 3-hydroxyacyl-CoA dehydrogenase	HADHA	sp|P40939|ECHA_HUMAN Trifunctional enzyme subunit alpha, mitochondrial OS=Homo sapiens GN=HADHA PE=1 SV=2	1	21	21	21	6	1	0	10	1	0	1	15	6	1	0	10	1	0	1	15	6	1	0	10	1	0	1	15	41.4	41.4	41.4	82.999	763	763	0	113.02	12.6	1.6	0	15.6	1.6	0
P41091;Q2VIR3	P41091;Q2VIR3	17;14	17;14	17;14	Eukaryotic translation initiation factor 2 subunit 3;Putative eukaryotic translation initiation factor 2 subunit 3-like protein	EIF2S3;EIF2S3L	sp|P41091|IF2G_HUMAN Eukaryotic translation initiation factor 2 subunit 3 OS=Homo sapiens GN=EIF2S3 PE=1 SV=3;sp|Q2VIR3|IF2GL_HUMAN Putative eukaryotic translation initiation factor 2 subunit 3-like protein OS=Homo sapiens GN=EIF2S3L PE=5 SV=2	2	17	17	17	11	8	3	15	3	2	4	11	11	8	3	15	3	2	4	11	11	8	3	15	3	2	4	11	46	46	46	51.109	472	472;472	0	109.45	28	22.2	9.1	40.7	10.2	5.9
P41252	P41252	8	8	8	Isoleucine--tRNA ligase, cytoplasmic	IARS	sp|P41252|SYIC_HUMAN Isoleucine--tRNA ligase, cytoplasmic OS=Homo sapiens GN=IARS PE=1 SV=2	1	8	8	8	2	0	0	6	0	0	0	1	2	0	0	6	0	0	0	1	2	0	0	6	0	0	0	1	7.3	7.3	7.3	144.5	1262	1262	0	16.188	2.1	0	0	5.2	0	0
P41567	P41567	1	1	1	Eukaryotic translation initiation factor 1	EIF1	sp|P41567|EIF1_HUMAN Eukaryotic translation initiation factor 1 OS=Homo sapiens GN=EIF1 PE=1 SV=1	1	1	1	1	1	0	0	0	0	0	0	0	1	0	0	0	0	0	0	0	1	0	0	0	0	0	0	0	15	15	15	12.732	113	113	0	5.024	15	0	0	0	0	0
P42167;P42166	P42167;P42166	4;3	4;3	4;3	Lamina-associated polypeptide 2, isoforms beta/gamma;Thymopoietin;Thymopentin;Lamina-associated polypeptide 2, isoform alpha;Thymopoietin;Thymopentin	TMPO	sp|P42167|LAP2B_HUMAN Lamina-associated polypeptide 2, isoforms beta/gamma OS=Homo sapiens GN=TMPO PE=1 SV=2;sp|P42166|LAP2A_HUMAN Lamina-associated polypeptide 2, isoform alpha OS=Homo sapiens GN=TMPO PE=1 SV=2	2	4	4	4	0	0	0	2	0	1	0	3	0	0	0	2	0	1	0	3	0	0	0	2	0	1	0	3	18.7	18.7	18.7	50.67	454	454;694	0	24.019	0	0	0	8.4	0	2.6
P42285	P42285	12	12	12	Superkiller viralicidic activity 2-like 2	SKIV2L2	sp|P42285|SK2L2_HUMAN Superkiller viralicidic activity 2-like 2 OS=Homo sapiens GN=SKIV2L2 PE=1 SV=3	1	12	12	12	3	0	0	7	1	0	1	6	3	0	0	7	1	0	1	6	3	0	0	7	1	0	1	6	14.4	14.4	14.4	117.8	1042	1042	0	27.833	3.1	0	0	6.5	1.3	0
P42677	P42677	7	7	2	40S ribosomal protein S27	RPS27	sp|P42677|RS27_HUMAN 40S ribosomal protein S27 OS=Homo sapiens GN=RPS27 PE=1 SV=3	1	7	7	2	7	5	4	4	6	5	6	4	7	5	4	4	6	5	6	4	2	1	1	1	2	1	2	1	44	44	14.3	9.461	84	84	0	43.351	44	41.7	40.5	39.3	42.9	41.7
P42694	P42694	16	16	16	Probable helicase with zinc finger domain	HELZ	sp|P42694|HELZ_HUMAN Probable helicase with zinc finger domain OS=Homo sapiens GN=HELZ PE=1 SV=2	1	16	16	16	0	0	0	0	0	2	5	13	0	0	0	0	0	2	5	13	0	0	0	0	0	2	5	13	12.1	12.1	12.1	218.97	1942	1942	0	89.011	0	0	0	0	0	1.4
P42704;Q9NP80	P42704	19;1	19;1	19;1	Leucine-rich PPR motif-containing protein, mitochondrial	LRPPRC	sp|P42704|LPPRC_HUMAN Leucine-rich PPR motif-containing protein, mitochondrial OS=Homo sapiens GN=LRPPRC PE=1 SV=3	2	19	19	19	0	0	0	9	0	0	0	13	0	0	0	9	0	0	0	13	0	0	0	9	0	0	0	13	17.5	17.5	17.5	157.9	1394	1394;782	0	57.095	0	0	0	6.5	0	0
P42765	P42765	6	6	6	3-ketoacyl-CoA thiolase, mitochondrial	ACAA2	sp|P42765|THIM_HUMAN 3-ketoacyl-CoA thiolase, mitochondrial OS=Homo sapiens GN=ACAA2 PE=1 SV=2	1	6	6	6	0	1	0	1	2	0	2	5	0	1	0	1	2	0	2	5	0	1	0	1	2	0	2	5	30	30	30	41.924	397	397	0	49.25	0	2	0	4.5	6.5	0
P42766	P42766	5	5	5	60S ribosomal protein L35	RPL35	sp|P42766|RL35_HUMAN 60S ribosomal protein L35 OS=Homo sapiens GN=RPL35 PE=1 SV=2	1	5	5	5	2	2	2	4	1	1	2	3	2	2	2	4	1	1	2	3	2	2	2	4	1	1	2	3	26.8	26.8	26.8	14.551	123	123	0	23.268	15.4	13.8	13.8	25.2	8.1	8.1
P43243	P43243	6	6	6	Matrin-3	MATR3	sp|P43243|MATR3_HUMAN Matrin-3 OS=Homo sapiens GN=MATR3 PE=1 SV=2	1	6	6	6	0	0	0	0	0	2	2	5	0	0	0	0	0	2	2	5	0	0	0	0	0	2	2	5	11.7	11.7	11.7	94.622	847	847	0	53.855	0	0	0	0	0	3.5
P45880	P45880	2	2	2	Voltage-dependent anion-selective channel protein 2	VDAC2	sp|P45880|VDAC2_HUMAN Voltage-dependent anion-selective channel protein 2 OS=Homo sapiens GN=VDAC2 PE=1 SV=2	1	2	2	2	1	0	0	0	0	0	0	1	1	0	0	0	0	0	0	1	1	0	0	0	0	0	0	1	10.9	10.9	10.9	31.566	294	294	0	4.8815	4.1	0	0	0	0	0
P46063	P46063	7	7	7	ATP-dependent DNA helicase Q1	RECQL	sp|P46063|RECQ1_HUMAN ATP-dependent DNA helicase Q1 OS=Homo sapiens GN=RECQL PE=1 SV=3	1	7	7	7	1	0	1	6	0	0	1	3	1	0	1	6	0	0	1	3	1	0	1	6	0	0	1	3	13.1	13.1	13.1	73.457	649	649	0	31.78	2.3	0	1.7	10.9	0	0
P46100	P46100	5	5	5	Transcriptional regulator ATRX	ATRX	sp|P46100|ATRX_HUMAN Transcriptional regulator ATRX OS=Homo sapiens GN=ATRX PE=1 SV=5	1	5	5	5	0	1	0	5	0	0	0	1	0	1	0	5	0	0	0	1	0	1	0	5	0	0	0	1	2.6	2.6	2.6	282.58	2492	2492	0	54.853	0	0.5	0	2.6	0	0
P46776	P46776	6	6	6	60S ribosomal protein L27a	RPL27A	sp|P46776|RL27A_HUMAN 60S ribosomal protein L27a OS=Homo sapiens GN=RPL27A PE=1 SV=2	1	6	6	6	5	6	6	6	4	5	5	4	5	6	6	6	4	5	5	4	5	6	6	6	4	5	5	4	35.1	35.1	35.1	16.561	148	148	0	39.94	28.4	35.1	35.1	35.1	23	35.1
P46777	P46777	4	4	4	60S ribosomal protein L5	RPL5	sp|P46777|RL5_HUMAN 60S ribosomal protein L5 OS=Homo sapiens GN=RPL5 PE=1 SV=3	1	4	4	4	0	0	0	2	1	0	2	3	0	0	0	2	1	0	2	3	0	0	0	2	1	0	2	3	18.9	18.9	18.9	34.362	297	297	0	12.645	0	0	0	8.4	4.7	0
P46778	P46778	8	8	8	60S ribosomal protein L21	RPL21	sp|P46778|RL21_HUMAN 60S ribosomal protein L21 OS=Homo sapiens GN=RPL21 PE=1 SV=2	1	8	8	8	5	5	4	5	3	6	4	5	5	5	4	5	3	6	4	5	5	5	4	5	3	6	4	5	46.2	46.2	46.2	18.565	160	160	0	35.758	30	34.4	25.6	34.4	18.8	38.8
P46779	P46779	7	7	7	60S ribosomal protein L28	RPL28	sp|P46779|RL28_HUMAN 60S ribosomal protein L28 OS=Homo sapiens GN=RPL28 PE=1 SV=3	1	7	7	7	4	4	3	7	3	3	7	7	4	4	3	7	3	3	7	7	4	4	3	7	3	3	7	7	40.9	40.9	40.9	15.747	137	137	0	30.734	29.2	29.2	21.2	40.9	23.4	23.4
P46781	P46781	19	19	19	40S ribosomal protein S9	RPS9	sp|P46781|RS9_HUMAN 40S ribosomal protein S9 OS=Homo sapiens GN=RPS9 PE=1 SV=3	1	19	19	19	11	14	6	16	14	12	13	14	11	14	6	16	14	12	13	14	11	14	6	16	14	12	13	14	58.2	58.2	58.2	22.591	194	194	0	76.834	35.6	45.9	16	48.5	43.3	51
P46782	P46782	11	11	11	40S ribosomal protein S5;40S ribosomal protein S5, N-terminally processed	RPS5	sp|P46782|RS5_HUMAN 40S ribosomal protein S5 OS=Homo sapiens GN=RPS5 PE=1 SV=4	1	11	11	11	5	6	1	10	3	4	3	9	5	6	1	10	3	4	3	9	5	6	1	10	3	4	3	9	54.9	54.9	54.9	22.876	204	204	0	86.019	25.5	27.5	3.9	45.1	12.7	21.6
P46783;Q9NQ39	P46783	8;3	8;3	8;3	40S ribosomal protein S10	RPS10	sp|P46783|RS10_HUMAN 40S ribosomal protein S10 OS=Homo sapiens GN=RPS10 PE=1 SV=1	2	8	8	8	2	1	0	1	1	5	3	6	2	1	0	1	1	5	3	6	2	1	0	1	1	5	3	6	48.5	48.5	48.5	18.898	165	165;176	0	21.132	14.5	9.1	0	9.1	9.1	28.5
P46940;Q13576;Q86VI3	P46940	40;1;1	40;1;1	40;1;1	Ras GTPase-activating-like protein IQGAP1	IQGAP1	sp|P46940|IQGA1_HUMAN Ras GTPase-activating-like protein IQGAP1 OS=Homo sapiens GN=IQGAP1 PE=1 SV=1	3	40	40	40	0	0	0	28	0	0	1	27	0	0	0	28	0	0	1	27	0	0	0	28	0	0	1	27	33.2	33.2	33.2	189.25	1657	1657;1575;1631	0	206.58	0	0	0	21.1	0	0
P47755	P47755	8	7	7	F-actin-capping protein subunit alpha-2	CAPZA2	sp|P47755|CAZA2_HUMAN F-actin-capping protein subunit alpha-2 OS=Homo sapiens GN=CAPZA2 PE=1 SV=3	1	8	7	7	1	1	0	2	2	2	3	8	0	0	0	1	1	1	2	7	0	0	0	1	1	1	2	7	47.9	44.4	44.4	32.949	286	286	0	54.807	3.5	3.5	0	7.7	7.7	7.7
P47756	P47756	12	12	12	F-actin-capping protein subunit beta	CAPZB	sp|P47756|CAPZB_HUMAN F-actin-capping protein subunit beta OS=Homo sapiens GN=CAPZB PE=1 SV=4	1	12	12	12	7	4	3	9	5	3	8	9	7	4	3	9	5	3	8	9	7	4	3	9	5	3	8	9	46.2	46.2	46.2	31.35	277	277	0	104.54	30.3	18.4	14.4	36.5	21.7	13.4
P47897	P47897	1	1	1	Glutamine--tRNA ligase	QARS	sp|P47897|SYQ_HUMAN Glutamine--tRNA ligase OS=Homo sapiens GN=QARS PE=1 SV=1	1	1	1	1	0	0	0	1	0	0	0	0	0	0	0	1	0	0	0	0	0	0	0	1	0	0	0	0	2.1	2.1	2.1	87.798	775	775	0	13.351	0	0	0	2.1	0	0
P47914	P47914	4	4	4	60S ribosomal protein L29	RPL29	sp|P47914|RL29_HUMAN 60S ribosomal protein L29 OS=Homo sapiens GN=RPL29 PE=1 SV=2	1	4	4	4	2	3	2	4	2	2	2	3	2	3	2	4	2	2	2	3	2	3	2	4	2	2	2	3	20.1	20.1	20.1	17.752	159	159	0	15.465	14.5	19.5	14.5	20.1	14.5	14.5
P47929	P47929	3	3	3	Galectin-7	LGALS7	sp|P47929|LEG7_HUMAN Galectin-7 OS=Homo sapiens GN=LGALS7 PE=1 SV=2	1	3	3	3	3	0	0	1	0	0	0	0	3	0	0	1	0	0	0	0	3	0	0	1	0	0	0	0	24.3	24.3	24.3	15.075	136	136	0	6.1208	24.3	0	0	8.1	0	0
P47985;P0C7P4	P47985;P0C7P4	2;1	2;1	2;1	Cytochrome b-c1 complex subunit Rieske, mitochondrial;Cytochrome b-c1 complex subunit 11;Putative cytochrome b-c1 complex subunit Rieske-like protein 1	UQCRFS1;UQCRFS1P1	sp|P47985|UCRI_HUMAN Cytochrome b-c1 complex subunit Rieske, mitochondrial OS=Homo sapiens GN=UQCRFS1 PE=1 SV=2;sp|P0C7P4|UCRIL_HUMAN Putative cytochrome b-c1 complex subunit Rieske-like protein 1 OS=Homo sapiens GN=UQCRFS1P1 PE=5 SV=1	2	2	2	2	0	0	0	0	0	0	0	2	0	0	0	0	0	0	0	2	0	0	0	0	0	0	0	2	15.7	15.7	15.7	29.668	274	274;283	0	8.6036	0	0	0	0	0	0
P48047	P48047	7	7	7	ATP synthase subunit O, mitochondrial	ATP5O	sp|P48047|ATPO_HUMAN ATP synthase subunit O, mitochondrial OS=Homo sapiens GN=ATP5O PE=1 SV=1	1	7	7	7	0	0	0	1	3	3	2	5	0	0	0	1	3	3	2	5	0	0	0	1	3	3	2	5	41.3	41.3	41.3	23.277	213	213	0	29.276	0	0	0	4.7	16.4	17.4
P48059;Q7Z4I7	P48059	7;2	7;2	7;2	LIM and senescent cell antigen-like-containing domain protein 1	LIMS1	sp|P48059|LIMS1_HUMAN LIM and senescent cell antigen-like-containing domain protein 1 OS=Homo sapiens GN=LIMS1 PE=1 SV=4	2	7	7	7	1	0	0	2	2	3	2	6	1	0	0	2	2	3	2	6	1	0	0	2	2	3	2	6	30.5	30.5	30.5	37.251	325	325;341	0	18.416	3.7	0	0	6.8	6.8	10.2
P48444	P48444	2	2	2	Coatomer subunit delta	ARCN1	sp|P48444|COPD_HUMAN Coatomer subunit delta OS=Homo sapiens GN=ARCN1 PE=1 SV=1	1	2	2	2	0	0	1	0	0	0	1	1	0	0	1	0	0	0	1	1	0	0	1	0	0	0	1	1	4.3	4.3	4.3	57.21	511	511	0	4.7431	0	0	2.2	0	0	0
P48651	P48651	4	4	4	Phosphatidylserine synthase 1	PTDSS1	sp|P48651|PTSS1_HUMAN Phosphatidylserine synthase 1 OS=Homo sapiens GN=PTDSS1 PE=1 SV=1	1	4	4	4	1	2	0	2	0	1	0	4	1	2	0	2	0	1	0	4	1	2	0	2	0	1	0	4	10.6	10.6	10.6	55.527	473	473	0	18.574	3	5.5	0	5.5	0	3
P48729;Q8N752	P48729	16;7	16;7	16;7	Casein kinase I isoform alpha	CSNK1A1	sp|P48729|KC1A_HUMAN Casein kinase I isoform alpha OS=Homo sapiens GN=CSNK1A1 PE=1 SV=2	2	16	16	16	0	0	0	2	8	9	6	14	0	0	0	2	8	9	6	14	0	0	0	2	8	9	6	14	51.9	51.9	51.9	38.914	337	337;337	0	206.32	0	0	0	6.5	25.5	25.5
P48730	P48730	5	2	2	Casein kinase I isoform delta	CSNK1D	sp|P48730|KC1D_HUMAN Casein kinase I isoform delta OS=Homo sapiens GN=CSNK1D PE=1 SV=2	1	5	2	2	0	0	0	0	1	2	1	2	0	0	0	0	1	0	1	1	0	0	0	0	1	0	1	1	15.2	6.3	6.3	47.33	415	415	0	6.4375	0	0	0	0	2.9	5.8
P49207	P49207	7	7	7	60S ribosomal protein L34	RPL34	sp|P49207|RL34_HUMAN 60S ribosomal protein L34 OS=Homo sapiens GN=RPL34 PE=1 SV=3	1	7	7	7	2	6	3	4	2	6	6	5	2	6	3	4	2	6	6	5	2	6	3	4	2	6	6	5	37.6	37.6	37.6	13.293	117	117	0	24.009	13.7	37.6	21.4	21.4	13.7	37.6
P49321	P49321	1	1	1	Nuclear autoantigenic sperm protein	NASP	sp|P49321|NASP_HUMAN Nuclear autoantigenic sperm protein OS=Homo sapiens GN=NASP PE=1 SV=2	1	1	1	1	1	0	0	0	0	0	0	0	1	0	0	0	0	0	0	0	1	0	0	0	0	0	0	0	2.4	2.4	2.4	85.237	788	788	0	4.5189	2.4	0	0	0	0	0
P49327	P49327	5	5	5	Fatty acid synthase;[Acyl-carrier-protein] S-acetyltransferase;[Acyl-carrier-protein] S-malonyltransferase;3-oxoacyl-[acyl-carrier-protein] synthase;3-oxoacyl-[acyl-carrier-protein] reductase;3-hydroxyacyl-[acyl-carrier-protein] dehydratase;Enoyl-[acyl-carrier-protein] reductase;Oleoyl-[acyl-carrier-protein] hydrolase	FASN	sp|P49327|FAS_HUMAN Fatty acid synthase OS=Homo sapiens GN=FASN PE=1 SV=3	1	5	5	5	4	0	0	0	0	0	1	0	4	0	0	0	0	0	1	0	4	0	0	0	0	0	1	0	2.7	2.7	2.7	273.42	2511	2511	0	15.465	2.2	0	0	0	0	0
P49368	P49368	1	1	1	T-complex protein 1 subunit gamma	CCT3	sp|P49368|TCPG_HUMAN T-complex protein 1 subunit gamma OS=Homo sapiens GN=CCT3 PE=1 SV=4	1	1	1	1	1	0	0	1	0	0	0	1	1	0	0	1	0	0	0	1	1	0	0	1	0	0	0	1	2	2	2	60.533	545	545	0.0069881	2.7339	2	0	0	2	0	0
P49411	P49411	19	19	19	Elongation factor Tu, mitochondrial	TUFM	sp|P49411|EFTU_HUMAN Elongation factor Tu, mitochondrial OS=Homo sapiens GN=TUFM PE=1 SV=2	1	19	19	19	4	2	0	9	3	4	7	18	4	2	0	9	3	4	7	18	4	2	0	9	3	4	7	18	55.8	55.8	55.8	49.541	452	452	0	124.17	10.6	5.1	0	24.6	6.6	11.9
P49458	P49458	2	2	2	Signal recognition particle 9 kDa protein	SRP9	sp|P49458|SRP09_HUMAN Signal recognition particle 9 kDa protein OS=Homo sapiens GN=SRP9 PE=1 SV=2	1	2	2	2	2	2	0	2	1	0	1	1	2	2	0	2	1	0	1	1	2	2	0	2	1	0	1	1	25.6	25.6	25.6	10.112	86	86	0	12.596	25.6	25.6	0	25.6	12.8	0
P49588	P49588	1	1	1	Alanine--tRNA ligase, cytoplasmic	AARS	sp|P49588|SYAC_HUMAN Alanine--tRNA ligase, cytoplasmic OS=Homo sapiens GN=AARS PE=1 SV=2	1	1	1	1	1	0	0	0	0	0	0	0	1	0	0	0	0	0	0	0	1	0	0	0	0	0	0	0	1.2	1.2	1.2	106.81	968	968	0.0070028	2.7374	1.2	0	0	0	0	0
P49674	P49674	6	6	3	Casein kinase I isoform epsilon	CSNK1E	sp|P49674|KC1E_HUMAN Casein kinase I isoform epsilon OS=Homo sapiens GN=CSNK1E PE=1 SV=1	1	6	6	3	0	0	0	0	1	2	3	1	0	0	0	0	1	2	3	1	0	0	0	0	1	0	3	0	18.5	18.5	9.6	47.315	416	416	0	11.016	0	0	0	0	3.1	5.8
P49716	P49716	1	1	1	CCAAT/enhancer-binding protein delta	CEBPD	sp|P49716|CEBPD_HUMAN CCAAT/enhancer-binding protein delta OS=Homo sapiens GN=CEBPD PE=1 SV=2	1	1	1	1	1	0	0	0	0	0	0	0	1	0	0	0	0	0	0	0	1	0	0	0	0	0	0	0	4.5	4.5	4.5	28.467	269	269	0.0074475	2.5482	4.5	0	0	0	0	0
P49750	P49750	2	2	2	YLP motif-containing protein 1	YLPM1	sp|P49750|YLPM1_HUMAN YLP motif-containing protein 1 OS=Homo sapiens GN=YLPM1 PE=1 SV=3	1	2	2	2	0	0	0	0	1	0	1	1	0	0	0	0	1	0	1	1	0	0	0	0	1	0	1	1	1.7	1.7	1.7	219.98	1951	1951	0	4.9346	0	0	0	0	0.5	0
P49756	P49756	9	9	9	RNA-binding protein 25	RBM25	sp|P49756|RBM25_HUMAN RNA-binding protein 25 OS=Homo sapiens GN=RBM25 PE=1 SV=3	1	9	9	9	2	0	1	9	1	0	0	0	2	0	1	9	1	0	0	0	2	0	1	9	1	0	0	0	14.4	14.4	14.4	100.18	843	843	0	83.2	4.2	0	1.7	14.4	1.3	0
P49757	P49757	3	3	3	Protein numb homolog	NUMB	sp|P49757|NUMB_HUMAN Protein numb homolog OS=Homo sapiens GN=NUMB PE=1 SV=2	1	3	3	3	1	0	0	0	1	1	3	0	1	0	0	0	1	1	3	0	1	0	0	0	1	1	3	0	6.1	6.1	6.1	70.803	651	651	0	8.7251	2.3	0	0	0	2.3	2.3
Q9HAZ1;P49759	Q9HAZ1;P49759	1;1	1;1	1;1	Dual specificity protein kinase CLK4;Dual specificity protein kinase CLK1	CLK4;CLK1	sp|Q9HAZ1|CLK4_HUMAN Dual specificity protein kinase CLK4 OS=Homo sapiens GN=CLK4 PE=1 SV=1;sp|P49759|CLK1_HUMAN Dual specificity protein kinase CLK1 OS=Homo sapiens GN=CLK1 PE=1 SV=2	2	1	1	1	0	0	0	1	0	0	0	0	0	0	0	1	0	0	0	0	0	0	0	1	0	0	0	0	2.9	2.9	2.9	57.491	481	481;484	0.0015373	3.5514	0	0	0	2.9	0	0
P49770	P49770	1	1	1	Translation initiation factor eIF-2B subunit beta	EIF2B2	sp|P49770|EI2BB_HUMAN Translation initiation factor eIF-2B subunit beta OS=Homo sapiens GN=EIF2B2 PE=1 SV=3	1	1	1	1	0	0	0	1	0	0	0	0	0	0	0	1	0	0	0	0	0	0	0	1	0	0	0	0	4.6	4.6	4.6	38.989	351	351	0.004451	3.2005	0	0	0	4.6	0	0
P49790	P49790	26	26	26	Nuclear pore complex protein Nup153	NUP153	sp|P49790|NU153_HUMAN Nuclear pore complex protein Nup153 OS=Homo sapiens GN=NUP153 PE=1 SV=2	1	26	26	26	0	0	0	1	13	15	16	17	0	0	0	1	13	15	16	17	0	0	0	1	13	15	16	17	29	29	29	153.94	1475	1475	0	237.69	0	0	0	0.9	11.7	15.3
P49848	P49848	3	3	3	Transcription initiation factor TFIID subunit 6	TAF6	sp|P49848|TAF6_HUMAN Transcription initiation factor TFIID subunit 6 OS=Homo sapiens GN=TAF6 PE=1 SV=1	1	3	3	3	0	0	0	3	0	0	0	0	0	0	0	3	0	0	0	0	0	0	0	3	0	0	0	0	5	5	5	72.668	677	677	0	6.6357	0	0	0	5	0	0
P50402	P50402	16	16	16	Emerin	EMD	sp|P50402|EMD_HUMAN Emerin OS=Homo sapiens GN=EMD PE=1 SV=1	1	16	16	16	4	2	3	5	6	8	10	13	4	2	3	5	6	8	10	13	4	2	3	5	6	8	10	13	76.4	76.4	76.4	28.994	254	254	0	189.85	21.3	10.6	11.8	20.9	29.5	57.1
P50416	P50416	2	2	2	Carnitine O-palmitoyltransferase 1, liver isoform	CPT1A	sp|P50416|CPT1A_HUMAN Carnitine O-palmitoyltransferase 1, liver isoform OS=Homo sapiens GN=CPT1A PE=1 SV=2	1	2	2	2	0	0	0	2	0	0	0	0	0	0	0	2	0	0	0	0	0	0	0	2	0	0	0	0	3.1	3.1	3.1	88.367	773	773	0	8.792	0	0	0	3.1	0	0
P50454	P50454	2	2	2	Serpin H1	SERPINH1	sp|P50454|SERPH_HUMAN Serpin H1 OS=Homo sapiens GN=SERPINH1 PE=1 SV=2	1	2	2	2	0	0	0	1	0	0	0	1	0	0	0	1	0	0	0	1	0	0	0	1	0	0	0	1	8.1	8.1	8.1	46.44	418	418	0	6.7603	0	0	0	2.9	0	0
P50750	P50750	5	5	4	Cyclin-dependent kinase 9	CDK9	sp|P50750|CDK9_HUMAN Cyclin-dependent kinase 9 OS=Homo sapiens GN=CDK9 PE=1 SV=3	1	5	5	4	0	0	0	3	0	0	0	3	0	0	0	3	0	0	0	3	0	0	0	2	0	0	0	3	18.8	18.8	16.7	42.777	372	372	0	29.537	0	0	0	8.6	0	0
P50897	P50897	2	2	2	Palmitoyl-protein thioesterase 1	PPT1	sp|P50897|PPT1_HUMAN Palmitoyl-protein thioesterase 1 OS=Homo sapiens GN=PPT1 PE=1 SV=1	1	2	2	2	0	0	0	1	0	0	1	0	0	0	0	1	0	0	1	0	0	0	0	1	0	0	1	0	7.8	7.8	7.8	34.193	306	306	0	5.5309	0	0	0	2.9	0	0
P50914	P50914	4	4	4	60S ribosomal protein L14	RPL14	sp|P50914|RL14_HUMAN 60S ribosomal protein L14 OS=Homo sapiens GN=RPL14 PE=1 SV=4	1	4	4	4	1	1	1	4	0	1	1	2	1	1	1	4	0	1	1	2	1	1	1	4	0	1	1	2	20.9	20.9	20.9	23.432	215	215	0	18.377	5.6	5.6	5.6	20.9	0	4.7
P50990	P50990	2	2	2	T-complex protein 1 subunit theta	CCT8	sp|P50990|TCPQ_HUMAN T-complex protein 1 subunit theta OS=Homo sapiens GN=CCT8 PE=1 SV=4	1	2	2	2	2	0	0	0	0	0	0	0	2	0	0	0	0	0	0	0	2	0	0	0	0	0	0	0	4.9	4.9	4.9	59.62	548	548	0	4.5874	4.9	0	0	0	0	0
P50991	P50991	3	3	3	T-complex protein 1 subunit delta	CCT4	sp|P50991|TCPD_HUMAN T-complex protein 1 subunit delta OS=Homo sapiens GN=CCT4 PE=1 SV=4	1	3	3	3	2	0	0	0	0	0	0	1	2	0	0	0	0	0	0	1	2	0	0	0	0	0	0	1	9.3	9.3	9.3	57.924	539	539	0	10.067	6.9	0	0	0	0	0
P51114;P51116	P51114	3;1	3;1	2;0	Fragile X mental retardation syndrome-related protein 1	FXR1	sp|P51114|FXR1_HUMAN Fragile X mental retardation syndrome-related protein 1 OS=Homo sapiens GN=FXR1 PE=1 SV=3	2	3	3	2	0	0	0	0	2	2	3	2	0	0	0	0	2	2	3	2	0	0	0	0	1	1	2	1	6.1	6.1	4.8	69.72	621	621;673	0	9.4076	0	0	0	0	3.4	4
P51531	P51531	8	3	3	Probable global transcription activator SNF2L2	SMARCA2	sp|P51531|SMCA2_HUMAN Probable global transcription activator SNF2L2 OS=Homo sapiens GN=SMARCA2 PE=1 SV=2	1	8	3	3	7	3	0	5	0	0	0	1	3	0	0	3	0	0	0	0	3	0	0	3	0	0	0	0	6.4	2.6	2.6	181.28	1590	1590	0	9.2982	5.3	2.3	0	3.9	0	0
P51532	P51532	11	11	6	Transcription activator BRG1	SMARCA4	sp|P51532|SMCA4_HUMAN Transcription activator BRG1 OS=Homo sapiens GN=SMARCA4 PE=1 SV=2	1	11	11	6	8	4	1	6	0	0	0	1	8	4	1	6	0	0	0	1	4	1	1	4	0	0	0	0	8.2	8.2	4.6	184.64	1647	1647	0	53.061	5.8	3.1	0.6	4.2	0	0
P51571	P51571	4	4	4	Translocon-associated protein subunit delta	SSR4	sp|P51571|SSRD_HUMAN Translocon-associated protein subunit delta OS=Homo sapiens GN=SSR4 PE=1 SV=1	1	4	4	4	0	0	0	3	0	0	0	2	0	0	0	3	0	0	0	2	0	0	0	3	0	0	0	2	26.6	26.6	26.6	18.998	173	173	0	9.0588	0	0	0	15.6	0	0
P51610	P51610	1	1	1	Host cell factor 1;HCF N-terminal chain 1;HCF N-terminal chain 2;HCF N-terminal chain 3;HCF N-terminal chain 4;HCF N-terminal chain 5;HCF N-terminal chain 6;HCF C-terminal chain 1;HCF C-terminal chain 2;HCF C-terminal chain 3;HCF C-terminal chain 4;HCF C-terminal chain 5;HCF C-terminal chain 6	HCFC1	sp|P51610|HCFC1_HUMAN Host cell factor 1 OS=Homo sapiens GN=HCFC1 PE=1 SV=2	1	1	1	1	0	0	0	0	0	0	1	0	0	0	0	0	0	0	1	0	0	0	0	0	0	0	1	0	0.8	0.8	0.8	208.73	2035	2035	0.0074983	2.6227	0	0	0	0	0	0
P51636	P51636	3	3	3	Caveolin-2	CAV2	sp|P51636|CAV2_HUMAN Caveolin-2 OS=Homo sapiens GN=CAV2 PE=1 SV=2	1	3	3	3	2	1	0	3	0	0	1	3	2	1	0	3	0	0	1	3	2	1	0	3	0	0	1	3	32.1	32.1	32.1	18.291	162	162	0	18.493	21	11.1	0	32.1	0	0
P51648	P51648	1	1	1	Fatty aldehyde dehydrogenase	ALDH3A2	sp|P51648|AL3A2_HUMAN Fatty aldehyde dehydrogenase OS=Homo sapiens GN=ALDH3A2 PE=1 SV=1	1	1	1	1	0	0	0	0	0	0	0	1	0	0	0	0	0	0	0	1	0	0	0	0	0	0	0	1	2.5	2.5	2.5	54.847	485	485	0.0044477	3.2004	0	0	0	0	0	0
P51825	P51825	5	5	5	AF4/FMR2 family member 1	AFF1	sp|P51825|AFF1_HUMAN AF4/FMR2 family member 1 OS=Homo sapiens GN=AFF1 PE=1 SV=1	1	5	5	5	0	0	0	5	0	0	0	1	0	0	0	5	0	0	0	1	0	0	0	5	0	0	0	1	5.5	5.5	5.5	131.42	1210	1210	0	13.349	0	0	0	5.5	0	0
P51991	P51991	3	3	3	Heterogeneous nuclear ribonucleoprotein A3	HNRNPA3	sp|P51991|ROA3_HUMAN Heterogeneous nuclear ribonucleoprotein A3 OS=Homo sapiens GN=HNRNPA3 PE=1 SV=2	1	3	3	3	3	0	0	0	0	0	0	0	3	0	0	0	0	0	0	0	3	0	0	0	0	0	0	0	10.8	10.8	10.8	39.594	378	378	0	29.07	10.8	0	0	0	0	0
P52209	P52209	1	1	1	6-phosphogluconate dehydrogenase, decarboxylating	PGD	sp|P52209|6PGD_HUMAN 6-phosphogluconate dehydrogenase, decarboxylating OS=Homo sapiens GN=PGD PE=1 SV=3	1	1	1	1	1	0	0	0	0	0	0	0	1	0	0	0	0	0	0	0	1	0	0	0	0	0	0	0	3.5	3.5	3.5	53.139	483	483	0.0050251	2.943	3.5	0	0	0	0	0
P52272	P52272	31	31	31	Heterogeneous nuclear ribonucleoprotein M	HNRNPM	sp|P52272|HNRPM_HUMAN Heterogeneous nuclear ribonucleoprotein M OS=Homo sapiens GN=HNRNPM PE=1 SV=3	1	31	31	31	11	4	2	16	14	17	17	27	11	4	2	16	14	17	17	27	11	4	2	16	14	17	17	27	55.6	55.6	55.6	77.515	730	730	0	179.56	19.3	7.9	3.4	27.7	25.2	29.7
P52292	P52292	1	1	1	Importin subunit alpha-1	KPNA2	sp|P52292|IMA1_HUMAN Importin subunit alpha-1 OS=Homo sapiens GN=KPNA2 PE=1 SV=1	1	1	1	1	1	0	0	0	0	0	0	0	1	0	0	0	0	0	0	0	1	0	0	0	0	0	0	0	2.8	2.8	2.8	57.861	529	529	0.0069784	2.7225	2.8	0	0	0	0	0
P52565	P52565	2	2	2	Rho GDP-dissociation inhibitor 1	ARHGDIA	sp|P52565|GDIR1_HUMAN Rho GDP-dissociation inhibitor 1 OS=Homo sapiens GN=ARHGDIA PE=1 SV=3	1	2	2	2	2	0	0	0	1	2	0	0	2	0	0	0	1	2	0	0	2	0	0	0	1	2	0	0	20.6	20.6	20.6	23.207	204	204	0	21.173	20.6	0	0	0	4.9	20.6
P52594	P52594	7	7	7	Arf-GAP domain and FG repeat-containing protein 1	AGFG1	sp|P52594|AGFG1_HUMAN Arf-GAP domain and FG repeat-containing protein 1 OS=Homo sapiens GN=AGFG1 PE=1 SV=2	1	7	7	7	1	2	1	2	3	4	3	5	1	2	1	2	3	4	3	5	1	2	1	2	3	4	3	5	20.8	20.8	20.8	58.259	562	562	0	77.211	3.4	5.3	2	7.5	7.8	12.8
P52597	P52597	12	10	10	Heterogeneous nuclear ribonucleoprotein F;Heterogeneous nuclear ribonucleoprotein F, N-terminally processed	HNRNPF	sp|P52597|HNRPF_HUMAN Heterogeneous nuclear ribonucleoprotein F OS=Homo sapiens GN=HNRNPF PE=1 SV=3	1	12	10	10	4	1	1	6	4	6	6	11	3	1	1	5	4	4	4	9	3	1	1	5	4	4	4	9	45.5	39	39	45.671	415	415	0	289.94	15.2	3.9	3.9	21.9	14.9	22.4
P52701	P52701	1	1	1	DNA mismatch repair protein Msh6	MSH6	sp|P52701|MSH6_HUMAN DNA mismatch repair protein Msh6 OS=Homo sapiens GN=MSH6 PE=1 SV=2	1	1	1	1	0	0	0	0	0	0	0	1	0	0	0	0	0	0	0	1	0	0	0	0	0	0	0	1	0.9	0.9	0.9	152.78	1360	1360	0.0050215	2.9417	0	0	0	0	0	0
P52756	P52756	2	2	2	RNA-binding protein 5	RBM5	sp|P52756|RBM5_HUMAN RNA-binding protein 5 OS=Homo sapiens GN=RBM5 PE=1 SV=2	1	2	2	2	0	0	0	2	0	0	0	0	0	0	0	2	0	0	0	0	0	0	0	2	0	0	0	0	3.3	3.3	3.3	92.153	815	815	0	4.846	0	0	0	3.3	0	0
P52907	P52907	11	11	10	F-actin-capping protein subunit alpha-1	CAPZA1	sp|P52907|CAZA1_HUMAN F-actin-capping protein subunit alpha-1 OS=Homo sapiens GN=CAPZA1 PE=1 SV=3	1	11	11	10	5	4	2	5	4	5	4	11	5	4	2	5	4	5	4	11	4	3	2	4	3	4	3	10	64.3	64.3	60.8	32.922	286	286	0	148.16	27.6	18.5	9.4	27.6	18.5	25.5
P52943	P52943	2	2	2	Cysteine-rich protein 2	CRIP2	sp|P52943|CRIP2_HUMAN Cysteine-rich protein 2 OS=Homo sapiens GN=CRIP2 PE=1 SV=1	1	2	2	2	2	0	0	0	1	0	0	0	2	0	0	0	1	0	0	0	2	0	0	0	1	0	0	0	15.4	15.4	15.4	22.492	208	208	0	8.3789	15.4	0	0	0	8.7	0
P52948	P52948	9	9	9	Nuclear pore complex protein Nup98-Nup96;Nuclear pore complex protein Nup98;Nuclear pore complex protein Nup96	NUP98	sp|P52948|NUP98_HUMAN Nuclear pore complex protein Nup98-Nup96 OS=Homo sapiens GN=NUP98 PE=1 SV=4	1	9	9	9	0	0	0	1	0	1	1	9	0	0	0	1	0	1	1	9	0	0	0	1	0	1	1	9	9.7	9.7	9.7	197.58	1817	1817	0	48.152	0	0	0	0.7	0	0.7
P53007	P53007	8	8	8	Tricarboxylate transport protein, mitochondrial	SLC25A1	sp|P53007|TXTP_HUMAN Tricarboxylate transport protein, mitochondrial OS=Homo sapiens GN=SLC25A1 PE=1 SV=2	1	8	8	8	4	2	1	4	3	3	3	8	4	2	1	4	3	3	3	8	4	2	1	4	3	3	3	8	31.5	31.5	31.5	34.012	311	311	0	41.088	13.8	7.4	3.5	13.8	11.3	11.3
P53618	P53618	10	10	10	Coatomer subunit beta	COPB1	sp|P53618|COPB_HUMAN Coatomer subunit beta OS=Homo sapiens GN=COPB1 PE=1 SV=3	1	10	10	10	0	0	0	1	0	0	2	8	0	0	0	1	0	0	2	8	0	0	0	1	0	0	2	8	17.8	17.8	17.8	107.14	953	953	0	30.365	0	0	0	2.2	0	0
P53621	P53621	2	2	2	Coatomer subunit alpha;Xenin;Proxenin	COPA	sp|P53621|COPA_HUMAN Coatomer subunit alpha OS=Homo sapiens GN=COPA PE=1 SV=2	1	2	2	2	0	0	0	0	0	0	2	0	0	0	0	0	0	0	2	0	0	0	0	0	0	0	2	0	2.1	2.1	2.1	138.34	1224	1224	0	5.0828	0	0	0	0	0	0
P53680	P53680	4	4	4	AP-2 complex subunit sigma	AP2S1	sp|P53680|AP2S1_HUMAN AP-2 complex subunit sigma OS=Homo sapiens GN=AP2S1 PE=1 SV=2	1	4	4	4	2	0	1	2	0	0	1	3	2	0	1	2	0	0	1	3	2	0	1	2	0	0	1	3	26.8	26.8	26.8	17.018	142	142	0	8.0984	11.3	0	4.9	12	0	0
P53804	P53804	9	9	9	E3 ubiquitin-protein ligase TTC3	TTC3	sp|P53804|TTC3_HUMAN E3 ubiquitin-protein ligase TTC3 OS=Homo sapiens GN=TTC3 PE=1 SV=2	1	9	9	9	7	2	1	3	0	0	1	1	7	2	1	3	0	0	1	1	7	2	1	3	0	0	1	1	5.7	5.7	5.7	229.87	2025	2025	0	26.08	4.5	1.2	0.5	2	0	0
P53814	P53814	1	1	1	Smoothelin	SMTN	sp|P53814|SMTN_HUMAN Smoothelin OS=Homo sapiens GN=SMTN PE=1 SV=7	1	1	1	1	0	0	0	0	0	0	1	0	0	0	0	0	0	0	1	0	0	0	0	0	0	0	1	0	1.6	1.6	1.6	99.058	917	917	0.0044183	3.1138	0	0	0	0	0	0
P53985	P53985	7	7	7	Monocarboxylate transporter 1	SLC16A1	sp|P53985|MOT1_HUMAN Monocarboxylate transporter 1 OS=Homo sapiens GN=SLC16A1 PE=1 SV=3	1	7	7	7	5	3	1	5	2	1	3	4	5	3	1	5	2	1	3	4	5	3	1	5	2	1	3	4	11.4	11.4	11.4	53.944	500	500	0	74.262	9.6	7	2.2	8.8	7	3
P54132	P54132	5	5	5	Bloom syndrome protein	BLM	sp|P54132|BLM_HUMAN Bloom syndrome protein OS=Homo sapiens GN=BLM PE=1 SV=1	1	5	5	5	0	0	0	2	1	1	4	1	0	0	0	2	1	1	4	1	0	0	0	2	1	1	4	1	4.5	4.5	4.5	159	1417	1417	0	11.231	0	0	0	1.8	0.6	0.8
P54136	P54136	10	10	10	Arginine--tRNA ligase, cytoplasmic	RARS	sp|P54136|SYRC_HUMAN Arginine--tRNA ligase, cytoplasmic OS=Homo sapiens GN=RARS PE=1 SV=2	1	10	10	10	0	0	0	8	0	0	0	3	0	0	0	8	0	0	0	3	0	0	0	8	0	0	0	3	19.4	19.4	19.4	75.378	660	660	0	18.1	0	0	0	15.8	0	0
P54578	P54578	2	2	2	Ubiquitin carboxyl-terminal hydrolase 14	USP14	sp|P54578|UBP14_HUMAN Ubiquitin carboxyl-terminal hydrolase 14 OS=Homo sapiens GN=USP14 PE=1 SV=3	1	2	2	2	2	0	0	0	0	0	0	0	2	0	0	0	0	0	0	0	2	0	0	0	0	0	0	0	4.9	4.9	4.9	56.068	494	494	0	5.8607	4.9	0	0	0	0	0
P54819	P54819	1	1	1	Adenylate kinase 2, mitochondrial;Adenylate kinase 2, mitochondrial, N-terminally processed	AK2	sp|P54819|KAD2_HUMAN Adenylate kinase 2, mitochondrial OS=Homo sapiens GN=AK2 PE=1 SV=2	1	1	1	1	1	0	0	0	0	0	0	0	1	0	0	0	0	0	0	0	1	0	0	0	0	0	0	0	5.4	5.4	5.4	26.477	239	239	1	-2	5.4	0	0	0	0	0
P55036	P55036	1	1	1	26S proteasome non-ATPase regulatory subunit 4	PSMD4	sp|P55036|PSMD4_HUMAN 26S proteasome non-ATPase regulatory subunit 4 OS=Homo sapiens GN=PSMD4 PE=1 SV=1	1	1	1	1	1	0	0	0	0	0	0	0	1	0	0	0	0	0	0	0	1	0	0	0	0	0	0	0	3.7	3.7	3.7	40.736	377	377	0.0015432	3.6082	3.7	0	0	0	0	0
P55072	P55072	5	5	5	Transitional endoplasmic reticulum ATPase	VCP	sp|P55072|TERA_HUMAN Transitional endoplasmic reticulum ATPase OS=Homo sapiens GN=VCP PE=1 SV=4	1	5	5	5	5	0	0	0	0	0	0	0	5	0	0	0	0	0	0	0	5	0	0	0	0	0	0	0	8.8	8.8	8.8	89.321	806	806	0	16.25	8.8	0	0	0	0	0
P55081	P55081	1	1	1	Microfibrillar-associated protein 1	MFAP1	sp|P55081|MFAP1_HUMAN Microfibrillar-associated protein 1 OS=Homo sapiens GN=MFAP1 PE=1 SV=2	1	1	1	1	0	0	0	1	0	0	0	0	0	0	0	1	0	0	0	0	0	0	0	1	0	0	0	0	3.9	3.9	3.9	51.958	439	439	0.0015576	3.7224	0	0	0	3.9	0	0
P55084	P55084	21	21	21	Trifunctional enzyme subunit beta, mitochondrial;3-ketoacyl-CoA thiolase	HADHB	sp|P55084|ECHB_HUMAN Trifunctional enzyme subunit beta, mitochondrial OS=Homo sapiens GN=HADHB PE=1 SV=3	1	21	21	21	10	8	2	13	6	8	8	17	10	8	2	13	6	8	8	17	10	8	2	13	6	8	8	17	57.4	57.4	57.4	51.294	474	474	0	264.27	22.8	17.3	3.6	27.4	13.3	20.7
P55196	P55196	26	26	26	Afadin	MLLT4	sp|P55196|AFAD_HUMAN Afadin OS=Homo sapiens GN=AFDN PE=1 SV=3	1	26	26	26	0	0	0	0	9	6	14	18	0	0	0	0	9	6	14	18	0	0	0	0	9	6	14	18	23.1	23.1	23.1	206.8	1824	1824	0	138.32	0	0	0	0	6.9	5
P55197	P55197	3	3	3	Protein AF-10	MLLT10	sp|P55197|AF10_HUMAN Protein AF-10 OS=Homo sapiens GN=MLLT10 PE=1 SV=2	1	3	3	3	2	2	0	2	0	0	0	0	2	2	0	2	0	0	0	0	2	2	0	2	0	0	0	0	4.9	4.9	4.9	113.32	1068	1068	0	13.851	3	3	0	3.3	0	0
P55199	P55199	1	1	1	RNA polymerase II elongation factor ELL	ELL	sp|P55199|ELL_HUMAN RNA polymerase II elongation factor ELL OS=Homo sapiens GN=ELL PE=1 SV=1	1	1	1	1	0	0	0	0	0	0	0	1	0	0	0	0	0	0	0	1	0	0	0	0	0	0	0	1	2.6	2.6	2.6	68.264	621	621	0	4.8058	0	0	0	0	0	0
P55290	P55290	1	1	1	Cadherin-13	CDH13	sp|P55290|CAD13_HUMAN Cadherin-13 OS=Homo sapiens GN=CDH13 PE=1 SV=1	1	1	1	1	0	0	0	0	1	0	0	0	0	0	0	0	1	0	0	0	0	0	0	0	1	0	0	0	1.7	1.7	1.7	78.286	713	713	0.001554	3.6937	0	0	0	0	1.7	0
P55735	P55735	9	9	9	Protein SEC13 homolog	SEC13	sp|P55735|SEC13_HUMAN Protein SEC13 homolog OS=Homo sapiens GN=SEC13 PE=1 SV=3	1	9	9	9	0	0	0	0	1	3	3	8	0	0	0	0	1	3	3	8	0	0	0	0	1	3	3	8	44.7	44.7	44.7	35.54	322	322	0	113.16	0	0	0	0	3.4	16.1
P55769	P55769	2	2	2	NHP2-like protein 1;NHP2-like protein 1, N-terminally processed	NHP2L1	sp|P55769|NH2L1_HUMAN NHP2-like protein 1 OS=Homo sapiens GN=SNU13 PE=1 SV=3	1	2	2	2	1	1	1	2	0	0	0	1	1	1	1	2	0	0	0	1	1	1	1	2	0	0	0	1	18.8	18.8	18.8	14.173	128	128	0	6.2076	9.4	9.4	9.4	18.8	0	0
P55795	P55795	7	2	2	Heterogeneous nuclear ribonucleoprotein H2	HNRNPH2	sp|P55795|HNRH2_HUMAN Heterogeneous nuclear ribonucleoprotein H2 OS=Homo sapiens GN=HNRNPH2 PE=1 SV=1	1	7	2	2	2	1	0	3	4	4	4	6	0	0	0	0	0	0	0	2	0	0	0	0	0	0	0	2	24.3	8	8	49.263	449	449	0	25.775	7.3	3.8	0	9.6	14	12.5
Q6EEV6;P61956;P55854	Q6EEV6;P61956;P55854	1;1;1	1;1;1	1;1;1	Small ubiquitin-related modifier 4;Small ubiquitin-related modifier 2;Small ubiquitin-related modifier 3	SUMO4;SUMO2;SUMO3	sp|Q6EEV6|SUMO4_HUMAN Small ubiquitin-related modifier 4 OS=Homo sapiens GN=SUMO4 PE=1 SV=2;sp|P61956|SUMO2_HUMAN Small ubiquitin-related modifier 2 OS=Homo sapiens GN=SUMO2 PE=1 SV=3;sp|P55854|SUMO3_HUMAN Small ubiquitin-related modifier 3 OS=Homo sapiens	3	1	1	1	1	1	0	0	1	0	0	0	1	1	0	0	1	0	0	0	1	1	0	0	1	0	0	0	12.6	12.6	12.6	10.685	95	95;95;103	0.0015504	3.6669	12.6	12.6	0	0	12.6	0
P56134	P56134	3	3	3	ATP synthase subunit f, mitochondrial	ATP5J2	sp|P56134|ATPK_HUMAN ATP synthase subunit f, mitochondrial OS=Homo sapiens GN=ATP5J2 PE=1 SV=3	1	3	3	3	1	1	0	1	0	2	0	3	1	1	0	1	0	2	0	3	1	1	0	1	0	2	0	3	39.4	39.4	39.4	10.918	94	94	0	6.8955	13.8	13.8	0	13.8	0	25.5
P56182	P56182	12	12	12	Ribosomal RNA processing protein 1 homolog A	RRP1	sp|P56182|RRP1_HUMAN Ribosomal RNA processing protein 1 homolog A OS=Homo sapiens GN=RRP1 PE=1 SV=1	1	12	12	12	5	5	5	8	0	3	3	7	5	5	5	8	0	3	3	7	5	5	5	8	0	3	3	7	28.2	28.2	28.2	52.839	461	461	0	50.934	11.9	11.5	10.6	20.4	0	7.2
P56192	P56192	10	10	10	Methionine--tRNA ligase, cytoplasmic	MARS	sp|P56192|SYMC_HUMAN Methionine--tRNA ligase, cytoplasmic OS=Homo sapiens GN=MARS PE=1 SV=2	1	10	10	10	2	0	0	7	0	1	2	3	2	0	0	7	0	1	2	3	2	0	0	7	0	1	2	3	14.6	14.6	14.6	101.11	900	900	0	29.781	2.7	0	0	10.4	0	1.6
P56537	P56537	4	4	4	Eukaryotic translation initiation factor 6	EIF6	sp|P56537|IF6_HUMAN Eukaryotic translation initiation factor 6 OS=Homo sapiens GN=EIF6 PE=1 SV=1	1	4	4	4	3	2	1	2	2	0	2	3	3	2	1	2	2	0	2	3	3	2	1	2	2	0	2	3	26.9	26.9	26.9	26.599	245	245	0	32.186	19.6	9.8	5.7	9.8	9.8	0
P57088	P57088	7	7	7	Transmembrane protein 33	TMEM33	sp|P57088|TMM33_HUMAN Transmembrane protein 33 OS=Homo sapiens GN=TMEM33 PE=1 SV=2	1	7	7	7	1	3	1	4	1	2	6	4	1	3	1	4	1	2	6	4	1	3	1	4	1	2	6	4	25.9	25.9	25.9	27.978	247	247	0	21.185	3.2	10.9	4	15.8	4	8.5
P57772	P57772	2	2	2	Selenocysteine-specific elongation factor	EEFSEC	sp|P57772|SELB_HUMAN Selenocysteine-specific elongation factor OS=Homo sapiens GN=EEFSEC PE=1 SV=4	1	2	2	2	0	0	0	2	0	0	0	0	0	0	0	2	0	0	0	0	0	0	0	2	0	0	0	0	4.4	4.4	4.4	65.304	596	596	0	5.4541	0	0	0	4.4	0	0
P59998	P59998	5	5	5	Actin-related protein 2/3 complex subunit 4	ARPC4	sp|P59998|ARPC4_HUMAN Actin-related protein 2/3 complex subunit 4 OS=Homo sapiens GN=ARPC4 PE=1 SV=3	1	5	5	5	0	0	0	4	2	2	4	3	0	0	0	4	2	2	4	3	0	0	0	4	2	2	4	3	29.8	29.8	29.8	19.667	168	168	0	15.207	0	0	0	25	11.3	9.5
P60174	P60174	4	4	4	Triosephosphate isomerase	TPI1	sp|P60174|TPIS_HUMAN Triosephosphate isomerase OS=Homo sapiens GN=TPI1 PE=1 SV=3	1	4	4	4	4	0	1	0	1	0	0	0	4	0	1	0	1	0	0	0	4	0	1	0	1	0	0	0	19.6	19.6	19.6	30.791	286	286	0	12.771	19.6	0	4.2	0	4.5	0
P60468	P60468	1	1	1	Protein transport protein Sec61 subunit beta	SEC61B	sp|P60468|SC61B_HUMAN Protein transport protein Sec61 subunit beta OS=Homo sapiens GN=SEC61B PE=1 SV=2	1	1	1	1	0	1	0	0	0	0	1	0	0	1	0	0	0	0	1	0	0	1	0	0	0	0	1	0	15.6	15.6	15.6	9.9743	96	96	0	5.7346	0	15.6	0	0	0	0
P60660	P60660	11	11	9	Myosin light polypeptide 6	MYL6	sp|P60660|MYL6_HUMAN Myosin light polypeptide 6 OS=Homo sapiens GN=MYL6 PE=1 SV=2	1	11	11	9	7	8	5	8	8	9	6	8	7	8	5	8	8	9	6	8	5	6	3	6	6	7	4	6	82.8	82.8	66.9	16.93	151	151	0	139.19	46.4	49.7	38.4	49.7	49.7	61.6
P60709;Q6S8J3;A5A3E0;P0CG38;Q562R1;P0CG39	P60709	27;10;9;8;6;6	1;0;0;0;0;0	1;0;0;0;0;0	Actin, cytoplasmic 1;Actin, cytoplasmic 1, N-terminally processed	ACTB	sp|P60709|ACTB_HUMAN Actin, cytoplasmic 1 OS=Homo sapiens GN=ACTB PE=1 SV=1	6	27	1	1	19	21	15	18	22	22	20	23	1	1	1	1	1	1	1	1	1	1	1	1	1	1	1	1	80.8	4.5	4.5	41.736	375	375;1075;1075;1075;376;1038	0	96.263	54.1	65.6	44.5	50.1	61.3	70.1
P60842;Q14240	P60842;Q14240	2;1	2;1	2;1	Eukaryotic initiation factor 4A-I;Eukaryotic initiation factor 4A-II;Eukaryotic initiation factor 4A-II, N-terminally processed	EIF4A1;EIF4A2	sp|P60842|IF4A1_HUMAN Eukaryotic initiation factor 4A-I OS=Homo sapiens GN=EIF4A1 PE=1 SV=1;sp|Q14240|IF4A2_HUMAN Eukaryotic initiation factor 4A-II OS=Homo sapiens GN=EIF4A2 PE=1 SV=2	2	2	2	2	2	0	0	2	0	0	1	1	2	0	0	2	0	0	1	1	2	0	0	2	0	0	1	1	5.2	5.2	5.2	46.153	406	406;407	0	5.2517	5.2	0	0	5.2	0	0
P60866	P60866	4	4	4	40S ribosomal protein S20	RPS20	sp|P60866|RS20_HUMAN 40S ribosomal protein S20 OS=Homo sapiens GN=RPS20 PE=1 SV=1	1	4	4	4	4	2	1	4	4	4	4	4	4	2	1	4	4	4	4	4	4	2	1	4	4	4	4	4	26.1	26.1	26.1	13.373	119	119	0	22.072	26.1	10.9	5.9	26.1	26.1	26.1
P60953	P60953	1	1	1	Cell division control protein 42 homolog	CDC42	sp|P60953|CDC42_HUMAN Cell division control protein 42 homolog OS=Homo sapiens GN=CDC42 PE=1 SV=2	1	1	1	1	0	0	0	0	0	0	0	1	0	0	0	0	0	0	0	1	0	0	0	0	0	0	0	1	8.9	8.9	8.9	21.258	191	191	0.0050324	2.9468	0	0	0	0	0	0
P61158;Q9P1U1	P61158	14;1	14;1	14;1	Actin-related protein 3	ACTR3	sp|P61158|ARP3_HUMAN Actin-related protein 3 OS=Homo sapiens GN=ACTR3 PE=1 SV=3	2	14	14	14	5	3	2	5	4	5	3	13	5	3	2	5	4	5	3	13	5	3	2	5	4	5	3	13	44	44	44	47.371	418	418;418	0	84.681	10.8	6.7	5.5	11.2	8.9	19.6
P61160	P61160	11	11	11	Actin-related protein 2	ACTR2	sp|P61160|ARP2_HUMAN Actin-related protein 2 OS=Homo sapiens GN=ACTR2 PE=1 SV=1	1	11	11	11	3	2	2	4	4	3	5	9	3	2	2	4	4	3	5	9	3	2	2	4	4	3	5	9	36.3	36.3	36.3	44.76	394	394	0	49.197	9.4	6.1	6.1	12.4	11.9	8.9
P61247	P61247	14	14	14	40S ribosomal protein S3a	RPS3A	sp|P61247|RS3A_HUMAN 40S ribosomal protein S3a OS=Homo sapiens GN=RPS3A PE=1 SV=2	1	14	14	14	7	10	6	10	8	8	8	12	7	10	6	10	8	8	8	12	7	10	6	10	8	8	8	12	47	47	47	29.945	264	264	0	106.96	24.2	40.2	22.3	37.1	30.3	27.7
P61254;Q2PPJ7	P61254	11;1	11;1	2;0	60S ribosomal protein L26	RPL26	sp|P61254|RL26_HUMAN 60S ribosomal protein L26 OS=Homo sapiens GN=RPL26 PE=1 SV=1	2	11	11	2	8	9	6	10	5	5	6	7	8	9	6	10	5	5	6	7	0	1	1	2	0	1	1	1	53.1	53.1	11.7	17.258	145	145;1873	0	95.392	36.6	42.1	37.2	49.7	26.9	27.6
P61313	P61313	7	7	7	60S ribosomal protein L15	RPL15	sp|P61313|RL15_HUMAN 60S ribosomal protein L15 OS=Homo sapiens GN=RPL15 PE=1 SV=2	1	7	7	7	2	0	0	5	1	1	4	4	2	0	0	5	1	1	4	4	2	0	0	5	1	1	4	4	28.9	28.9	28.9	24.146	204	204	0	20.98	11.3	0	0	19.6	4.4	4.4
P61353	P61353	6	6	6	60S ribosomal protein L27	RPL27	sp|P61353|RL27_HUMAN 60S ribosomal protein L27 OS=Homo sapiens GN=RPL27 PE=1 SV=2	1	6	6	6	6	6	3	5	6	6	5	5	6	6	3	5	6	6	5	5	6	6	3	5	6	6	5	5	44.9	44.9	44.9	15.798	136	136	0	56.346	44.9	44.9	20.6	38.2	44.9	44.9
P61513;A6NKH3	P61513	4;1	4;1	4;1	60S ribosomal protein L37a	RPL37A	sp|P61513|RL37A_HUMAN 60S ribosomal protein L37a OS=Homo sapiens GN=RPL37A PE=1 SV=2	2	4	4	4	3	4	2	4	3	4	3	3	3	4	2	4	3	4	3	3	3	4	2	4	3	4	3	3	51.1	51.1	51.1	10.275	92	92;93	0	25.676	41.3	51.1	21.7	51.1	41.3	51.1
P61619;Q9H9S3	P61619	6;2	6;2	6;2	Protein transport protein Sec61 subunit alpha isoform 1	SEC61A1	sp|P61619|S61A1_HUMAN Protein transport protein Sec61 subunit alpha isoform 1 OS=Homo sapiens GN=SEC61A1 PE=1 SV=2	2	6	6	6	1	1	1	3	1	1	0	5	1	1	1	3	1	1	0	5	1	1	1	3	1	1	0	5	13.7	13.7	13.7	52.264	476	476;476	0	16.088	1.9	2.3	2.3	7.1	2.3	2.3
P61927	P61927	4	4	4	60S ribosomal protein L37	RPL37	sp|P61927|RL37_HUMAN 60S ribosomal protein L37 OS=Homo sapiens GN=RPL37 PE=1 SV=2	1	4	4	4	1	2	1	3	0	3	0	2	1	2	1	3	0	3	0	2	1	2	1	3	0	3	0	2	29.9	29.9	29.9	11.078	97	97	0	13.15	10.3	17.5	10.3	19.6	0	27.8
P61960	P61960	1	1	1	Ubiquitin-fold modifier 1	UFM1	sp|P61960|UFM1_HUMAN Ubiquitin-fold modifier 1 OS=Homo sapiens GN=UFM1 PE=1 SV=1	1	1	1	1	1	0	0	1	0	0	0	0	1	0	0	1	0	0	0	0	1	0	0	1	0	0	0	0	17.6	17.6	17.6	9.1175	85	85	0.009396	2.4866	17.6	0	0	17.6	0	0
P61978	P61978	5	5	5	Heterogeneous nuclear ribonucleoprotein K	HNRNPK	sp|P61978|HNRPK_HUMAN Heterogeneous nuclear ribonucleoprotein K OS=Homo sapiens GN=HNRNPK PE=1 SV=1	1	5	5	5	3	0	0	0	0	0	1	4	3	0	0	0	0	0	1	4	3	0	0	0	0	0	1	4	16	16	16	50.976	463	463	0	23.087	9.9	0	0	0	0	0
P61981	P61981	9	7	7	14-3-3 protein gamma;14-3-3 protein gamma, N-terminally processed	YWHAG	sp|P61981|1433G_HUMAN 14-3-3 protein gamma OS=Homo sapiens GN=YWHAG PE=1 SV=2	1	9	7	7	5	2	0	1	3	4	2	8	3	0	0	1	2	3	1	6	3	0	0	1	2	3	1	6	44.5	37.2	37.2	28.302	247	247	0	54.597	24.7	7.3	0	4	11.7	21.5
P62081	P62081	10	10	10	40S ribosomal protein S7	RPS7	sp|P62081|RS7_HUMAN 40S ribosomal protein S7 OS=Homo sapiens GN=RPS7 PE=1 SV=1	1	10	10	10	2	5	3	3	1	3	3	8	2	5	3	3	1	3	3	8	2	5	3	3	1	3	3	8	56.2	56.2	56.2	22.127	194	194	0	78.174	8.8	17.5	12.9	12.9	4.6	12.9
P62136	P62136	10	3	3	Serine/threonine-protein phosphatase PP1-alpha catalytic subunit	PPP1CA	sp|P62136|PP1A_HUMAN Serine/threonine-protein phosphatase PP1-alpha catalytic subunit OS=Homo sapiens GN=PPP1CA PE=1 SV=1	1	10	3	3	0	1	0	2	1	1	1	8	0	0	0	1	1	0	1	2	0	0	0	1	1	0	1	2	37.9	11.5	11.5	37.512	330	330	0	8.9927	0	4.2	0	5.5	5.5	4.2
P62140	P62140	12	12	5	Serine/threonine-protein phosphatase PP1-beta catalytic subunit	PPP1CB	sp|P62140|PP1B_HUMAN Serine/threonine-protein phosphatase PP1-beta catalytic subunit OS=Homo sapiens GN=PPP1CB PE=1 SV=3	1	12	12	5	1	1	0	4	1	1	2	8	1	1	0	4	1	1	2	8	1	0	0	3	1	0	2	2	49.8	49.8	23.2	37.186	327	327	0	55.404	3.1	4.3	0	14.7	3.1	4.3
P62241	P62241	17	17	17	40S ribosomal protein S8	RPS8	sp|P62241|RS8_HUMAN 40S ribosomal protein S8 OS=Homo sapiens GN=RPS8 PE=1 SV=2	1	17	17	17	16	16	11	17	12	11	12	14	16	16	11	17	12	11	12	14	16	16	11	17	12	11	12	14	61.1	61.1	61.1	24.205	208	208	0	292.18	60.6	60.6	52.9	61.1	58.7	54.3
P62244	P62244	9	9	9	40S ribosomal protein S15a	RPS15A	sp|P62244|RS15A_HUMAN 40S ribosomal protein S15a OS=Homo sapiens GN=RPS15A PE=1 SV=2	1	9	9	9	6	4	3	7	4	2	4	6	6	4	3	7	4	2	4	6	6	4	3	7	4	2	4	6	56.2	56.2	56.2	14.839	130	130	0	46.915	37.7	30.8	20	40	26.2	13.1
P62249	P62249	15	15	15	40S ribosomal protein S16	RPS16	sp|P62249|RS16_HUMAN 40S ribosomal protein S16 OS=Homo sapiens GN=RPS16 PE=1 SV=2	1	15	15	15	9	11	8	10	9	10	7	11	9	11	8	10	9	10	7	11	9	11	8	10	9	10	7	11	69.9	69.9	69.9	16.445	146	146	0	73.694	48.6	57.5	53.4	54.8	54.1	65.1
P62258	P62258	15	15	13	14-3-3 protein epsilon	YWHAE	sp|P62258|1433E_HUMAN 14-3-3 protein epsilon OS=Homo sapiens GN=YWHAE PE=1 SV=1	1	15	15	13	13	5	1	3	6	5	4	11	13	5	1	3	6	5	4	11	11	3	1	3	5	4	3	9	69.4	69.4	62.4	29.174	255	255	0	87.049	60	20.8	4.7	15.3	25.5	28.2
P62263	P62263	11	11	11	40S ribosomal protein S14	RPS14	sp|P62263|RS14_HUMAN 40S ribosomal protein S14 OS=Homo sapiens GN=RPS14 PE=1 SV=3	1	11	11	11	9	8	6	8	9	8	8	10	9	8	6	8	9	8	8	10	9	8	6	8	9	8	8	10	67.5	67.5	67.5	16.273	151	151	0	323.31	40.4	40.4	32.5	39.1	40.4	39.1
P62266	P62266	8	8	8	40S ribosomal protein S23	RPS23	sp|P62266|RS23_HUMAN 40S ribosomal protein S23 OS=Homo sapiens GN=RPS23 PE=1 SV=3	1	8	8	8	5	5	6	5	3	5	5	8	5	5	6	5	3	5	5	8	5	5	6	5	3	5	5	8	49	49	49	15.807	143	143	0	70.53	29.4	29.4	48.3	42.7	16.1	29.4
P62269	P62269	14	14	14	40S ribosomal protein S18	RPS18	sp|P62269|RS18_HUMAN 40S ribosomal protein S18 OS=Homo sapiens GN=RPS18 PE=1 SV=3	1	14	14	14	10	12	10	11	10	12	10	12	10	12	10	11	10	12	10	12	10	12	10	11	10	12	10	12	59.2	59.2	59.2	17.718	152	152	0	130.93	48.7	53.9	42.8	53.9	48.7	58.6
P62273	P62273	2	2	2	40S ribosomal protein S29	RPS29	sp|P62273|RS29_HUMAN 40S ribosomal protein S29 OS=Homo sapiens GN=RPS29 PE=1 SV=2	1	2	2	2	1	1	1	2	0	1	0	1	1	1	1	2	0	1	0	1	1	1	1	2	0	1	0	1	32.1	32.1	32.1	6.6767	56	56	0	11.039	12.5	19.6	12.5	32.1	0	19.6
P62277	P62277	10	10	10	40S ribosomal protein S13	RPS13	sp|P62277|RS13_HUMAN 40S ribosomal protein S13 OS=Homo sapiens GN=RPS13 PE=1 SV=2	1	10	10	10	7	8	3	6	7	8	5	6	7	8	3	6	7	8	5	6	7	8	3	6	7	8	5	6	49.7	49.7	49.7	17.222	151	151	0	40.671	35.1	41.1	15.2	25.2	33.1	41.1
P62280	P62280	16	16	16	40S ribosomal protein S11	RPS11	sp|P62280|RS11_HUMAN 40S ribosomal protein S11 OS=Homo sapiens GN=RPS11 PE=1 SV=3	1	16	16	16	12	11	8	13	12	13	12	13	12	11	8	13	12	13	12	13	12	11	8	13	12	13	12	13	58.2	58.2	58.2	18.431	158	158	0	101.69	57	57	34.2	57	56.3	57
P62304	P62304	2	2	2	Small nuclear ribonucleoprotein E	SNRPE	sp|P62304|RUXE_HUMAN Small nuclear ribonucleoprotein E OS=Homo sapiens GN=SNRPE PE=1 SV=1	1	2	2	2	0	0	0	1	0	0	0	1	0	0	0	1	0	0	0	1	0	0	0	1	0	0	0	1	25	25	25	10.803	92	92	0	5.2892	0	0	0	13	0	0
P62306	P62306	1	1	1	Small nuclear ribonucleoprotein F	SNRPF	sp|P62306|RUXF_HUMAN Small nuclear ribonucleoprotein F OS=Homo sapiens GN=SNRPF PE=1 SV=1	1	1	1	1	0	0	0	1	0	0	0	0	0	0	0	1	0	0	0	0	0	0	0	1	0	0	0	0	15.1	15.1	15.1	9.7251	86	86	0	6.0744	0	0	0	15.1	0	0
P62316	P62316	5	5	5	Small nuclear ribonucleoprotein Sm D2	SNRPD2	sp|P62316|SMD2_HUMAN Small nuclear ribonucleoprotein Sm D2 OS=Homo sapiens GN=SNRPD2 PE=1 SV=1	1	5	5	5	2	0	1	3	0	0	0	2	2	0	1	3	0	0	0	2	2	0	1	3	0	0	0	2	47.5	47.5	47.5	13.527	118	118	0	15.164	14.4	0	8.5	25.4	0	0
P62318	P62318	3	3	3	Small nuclear ribonucleoprotein Sm D3	SNRPD3	sp|P62318|SMD3_HUMAN Small nuclear ribonucleoprotein Sm D3 OS=Homo sapiens GN=SNRPD3 PE=1 SV=1	1	3	3	3	1	0	1	1	0	0	1	2	1	0	1	1	0	0	1	2	1	0	1	1	0	0	1	2	20.6	20.6	20.6	13.916	126	126	0	7.7766	7.9	0	5.6	7.9	0	0
P62328	P62328	1	1	1	Thymosin beta-4;Hematopoietic system regulatory peptide	TMSB4X	sp|P62328|TYB4_HUMAN Thymosin beta-4 OS=Homo sapiens GN=TMSB4X PE=1 SV=2	1	1	1	1	1	1	0	1	1	1	1	0	1	1	0	1	1	1	1	0	1	1	0	1	1	1	1	0	25	25	25	5.0526	44	44	0	4.7072	25	25	0	25	25	25
P62424	P62424	9	9	9	60S ribosomal protein L7a	RPL7A	sp|P62424|RL7A_HUMAN 60S ribosomal protein L7a OS=Homo sapiens GN=RPL7A PE=1 SV=2	1	9	9	9	5	6	0	8	4	4	6	4	5	6	0	8	4	4	6	4	5	6	0	8	4	4	6	4	34.2	34.2	34.2	29.995	266	266	0	45.429	22.9	25.9	0	28.9	17.3	19.9
P62701;Q8TD47;P22090	P62701;Q8TD47	22;12;9	22;12;9	22;12;9	40S ribosomal protein S4, X isoform;40S ribosomal protein S4, Y isoform 2	RPS4X;RPS4Y2	sp|P62701|RS4X_HUMAN 40S ribosomal protein S4, X isoform OS=Homo sapiens GN=RPS4X PE=1 SV=2;sp|Q8TD47|RS4Y2_HUMAN 40S ribosomal protein S4, Y isoform 2 OS=Homo sapiens GN=RPS4Y2 PE=2 SV=3	3	22	22	22	17	20	14	20	17	17	16	19	17	20	14	20	17	17	16	19	17	20	14	20	17	17	16	19	60.5	60.5	60.5	29.597	263	263;263;263	0	193.31	54.8	58.9	37.3	58.6	49	56.7
P62750	P62750	11	11	11	60S ribosomal protein L23a	RPL23A	sp|P62750|RL23A_HUMAN 60S ribosomal protein L23a OS=Homo sapiens GN=RPL23A PE=1 SV=1	1	11	11	11	9	8	5	5	8	5	4	5	9	8	5	5	8	5	4	5	9	8	5	5	8	5	4	5	49.4	49.4	49.4	17.695	156	156	0	92.262	39.7	34.6	32.1	33.3	35.3	33.3
P62753	P62753	15	15	15	40S ribosomal protein S6	RPS6	sp|P62753|RS6_HUMAN 40S ribosomal protein S6 OS=Homo sapiens GN=RPS6 PE=1 SV=1	1	15	15	15	11	13	8	12	9	11	8	10	11	13	8	12	9	11	8	10	11	13	8	12	9	11	8	10	44.6	44.6	44.6	28.68	249	249	0	190.83	31.3	34.5	22.9	34.5	26.9	30.1
P62805	P62805	7	7	7	Histone H4	HIST1H4A	sp|P62805|H4_HUMAN Histone H4 OS=Homo sapiens GN=HIST1H4A PE=1 SV=2	1	7	7	7	4	4	2	7	3	3	5	5	4	4	2	7	3	3	5	5	4	4	2	7	3	3	5	5	51.5	51.5	51.5	11.367	103	103	0	23.413	38.8	38.8	17.5	51.5	27.2	31.1
P62826	P62826	4	4	4	GTP-binding nuclear protein Ran	RAN	sp|P62826|RAN_HUMAN GTP-binding nuclear protein Ran OS=Homo sapiens GN=RAN PE=1 SV=3	1	4	4	4	2	0	0	3	0	0	1	2	2	0	0	3	0	0	1	2	2	0	0	3	0	0	1	2	19.4	19.4	19.4	24.423	216	216	0	12.55	11.1	0	0	16.2	0	0
P62829	P62829	11	11	11	60S ribosomal protein L23	RPL23	sp|P62829|RL23_HUMAN 60S ribosomal protein L23 OS=Homo sapiens GN=RPL23 PE=1 SV=1	1	11	11	11	9	10	5	7	8	10	8	8	9	10	5	7	8	10	8	8	9	10	5	7	8	10	8	8	66.4	66.4	66.4	14.865	140	140	0	94.978	53.6	53.6	35	51.4	52.1	53.6
P62841	P62841	8	8	8	40S ribosomal protein S15	RPS15	sp|P62841|RS15_HUMAN 40S ribosomal protein S15 OS=Homo sapiens GN=RPS15 PE=1 SV=2	1	8	8	8	2	3	1	3	0	3	2	5	2	3	1	3	0	3	2	5	2	3	1	3	0	3	2	5	54.5	54.5	54.5	17.04	145	145	0	46.846	21.4	13.8	8.3	21.4	0	26.9
P62847	P62847	8	8	8	40S ribosomal protein S24	RPS24	sp|P62847|RS24_HUMAN 40S ribosomal protein S24 OS=Homo sapiens GN=RPS24 PE=1 SV=1	1	8	8	8	6	6	4	5	6	5	4	4	6	6	4	5	6	5	4	4	6	6	4	5	6	5	4	4	44.4	44.4	44.4	15.423	133	133	0	39.435	35.3	36.1	25.6	34.6	34.6	34.6
P62851	P62851	7	7	7	40S ribosomal protein S25	RPS25	sp|P62851|RS25_HUMAN 40S ribosomal protein S25 OS=Homo sapiens GN=RPS25 PE=1 SV=1	1	7	7	7	4	6	4	4	4	6	5	6	4	6	4	4	4	6	5	6	4	6	4	4	4	6	5	6	44	44	44	13.742	125	125	0	33.673	28	38.4	28	29.6	28	35.2
P62854;Q5JNZ5	P62854;Q5JNZ5	6;5	6;5	6;5	40S ribosomal protein S26;Putative 40S ribosomal protein S26-like 1	RPS26;RPS26P11	sp|P62854|RS26_HUMAN 40S ribosomal protein S26 OS=Homo sapiens GN=RPS26 PE=1 SV=3;sp|Q5JNZ5|RS26L_HUMAN Putative 40S ribosomal protein S26-like 1 OS=Homo sapiens GN=RPS26P11 PE=5 SV=1	2	6	6	6	4	4	2	3	4	6	4	4	4	4	2	3	4	6	4	4	4	4	2	3	4	6	4	4	50.4	50.4	50.4	13.015	115	115;115	0	36.008	42.6	35.7	19.1	29.6	42.6	50.4
P62857	P62857	5	5	5	40S ribosomal protein S28	RPS28	sp|P62857|RS28_HUMAN 40S ribosomal protein S28 OS=Homo sapiens GN=RPS28 PE=1 SV=1	1	5	5	5	3	3	0	3	1	3	1	3	3	3	0	3	1	3	1	3	3	3	0	3	1	3	1	3	40.6	40.6	40.6	7.8409	69	69	0	16.875	36.2	36.2	0	34.8	17.4	40.6
P62861	P62861	3	3	3	40S ribosomal protein S30	FAU	sp|P62861|RS30_HUMAN 40S ribosomal protein S30 OS=Homo sapiens GN=FAU PE=1 SV=1	1	3	3	3	3	3	0	3	3	3	3	2	3	3	0	3	3	3	3	2	3	3	0	3	3	3	3	2	20.3	20.3	20.3	6.6478	59	59	0	8.1652	20.3	20.3	0	20.3	20.3	20.3
P62873	P62873	3	1	1	Guanine nucleotide-binding protein G(I)/G(S)/G(T) subunit beta-1	GNB1	sp|P62873|GBB1_HUMAN Guanine nucleotide-binding protein G(I)/G(S)/G(T) subunit beta-1 OS=Homo sapiens GN=GNB1 PE=1 SV=3	1	3	1	1	1	0	0	0	3	3	3	0	1	0	0	0	1	1	1	0	1	0	0	0	1	1	1	0	10.3	4.1	4.1	37.377	340	340	0	7.0739	4.1	0	0	0	10.3	10.3
P62879;Q9HAV0	P62879;Q9HAV0	4;3	4;3	2;1	Guanine nucleotide-binding protein G(I)/G(S)/G(T) subunit beta-2;Guanine nucleotide-binding protein subunit beta-4	GNB2;GNB4	sp|P62879|GBB2_HUMAN Guanine nucleotide-binding protein G(I)/G(S)/G(T) subunit beta-2 OS=Homo sapiens GN=GNB2 PE=1 SV=3;sp|Q9HAV0|GBB4_HUMAN Guanine nucleotide-binding protein subunit beta-4 OS=Homo sapiens GN=GNB4 PE=1 SV=3	2	4	4	2	1	0	0	0	2	4	4	0	1	0	0	0	2	4	4	0	1	0	0	0	0	2	2	0	15.9	15.9	9.7	37.331	340	340;340	0	16.963	4.1	0	0	0	6.2	15.9
P62888	P62888	4	4	4	60S ribosomal protein L30	RPL30	sp|P62888|RL30_HUMAN 60S ribosomal protein L30 OS=Homo sapiens GN=RPL30 PE=1 SV=2	1	4	4	4	2	2	0	4	2	2	3	2	2	2	0	4	2	2	3	2	2	2	0	4	2	2	3	2	41.7	41.7	41.7	12.784	115	115	0	27.331	30.4	24.3	0	41.7	24.3	24.3
Q59GN2;P62891	Q59GN2;P62891	2;2	2;2	2;2	Putative 60S ribosomal protein L39-like 5;60S ribosomal protein L39	RPL39P5;RPL39	sp|Q59GN2|R39L5_HUMAN Putative 60S ribosomal protein L39-like 5 OS=Homo sapiens GN=RPL39P5 PE=5 SV=2;sp|P62891|RL39_HUMAN 60S ribosomal protein L39 OS=Homo sapiens GN=RPL39 PE=1 SV=2	2	2	2	2	1	1	1	1	1	2	1	2	1	1	1	1	1	2	1	2	1	1	1	1	1	2	1	2	19.6	19.6	19.6	6.3225	51	51;51	0	21.167	19.6	19.6	19.6	19.6	19.6	19.6
P62899	P62899	5	5	5	60S ribosomal protein L31	RPL31	sp|P62899|RL31_HUMAN 60S ribosomal protein L31 OS=Homo sapiens GN=RPL31 PE=1 SV=1	1	5	5	5	2	3	2	4	2	1	2	3	2	3	2	4	2	1	2	3	2	3	2	4	2	1	2	3	39.2	39.2	39.2	14.463	125	125	0	11.995	13.6	26.4	15.2	28	15.2	7.2
P62906	P62906	8	8	8	60S ribosomal protein L10a	RPL10A	sp|P62906|RL10A_HUMAN 60S ribosomal protein L10a OS=Homo sapiens GN=RPL10A PE=1 SV=2	1	8	8	8	6	5	1	7	5	4	6	3	6	5	1	7	5	4	6	3	6	5	1	7	5	4	6	3	34.6	34.6	34.6	24.831	217	217	0	23.173	27.2	22.6	3.7	34.6	25.8	22.1
P62910	P62910	7	7	7	60S ribosomal protein L32	RPL32	sp|P62910|RL32_HUMAN 60S ribosomal protein L32 OS=Homo sapiens GN=RPL32 PE=1 SV=2	1	7	7	7	5	4	4	5	4	4	5	6	5	4	4	5	4	4	5	6	5	4	4	5	4	4	5	6	45.9	45.9	45.9	15.86	135	135	0	27.022	34.1	31.9	31.9	34.1	26.7	26.7
P62913	P62913	8	8	8	60S ribosomal protein L11	RPL11	sp|P62913|RL11_HUMAN 60S ribosomal protein L11 OS=Homo sapiens GN=RPL11 PE=1 SV=2	1	8	8	8	3	3	3	7	4	3	3	6	3	3	3	7	4	3	3	6	3	3	3	7	4	3	3	6	37.6	37.6	37.6	20.252	178	178	0	34.845	16.9	16.9	15.7	30.3	20.8	16.9
P62917	P62917	6	6	6	60S ribosomal protein L8	RPL8	sp|P62917|RL8_HUMAN 60S ribosomal protein L8 OS=Homo sapiens GN=RPL8 PE=1 SV=2	1	6	6	6	4	4	3	3	3	2	3	5	4	4	3	3	3	2	3	5	4	4	3	3	3	2	3	5	29.6	29.6	29.6	28.024	257	257	0	83.993	16.3	16.3	13.2	13.2	13.2	10.5
P62937;P0DN26;A0A0B4J2A2;A0A075B759;Q9Y536;F5H284;P0DN37	P62937	6;2;2;2;2;2;1	6;2;2;2;2;2;1	6;2;2;2;2;2;1	Peptidyl-prolyl cis-trans isomerase A;Peptidyl-prolyl cis-trans isomerase A, N-terminally processed	PPIA	sp|P62937|PPIA_HUMAN Peptidyl-prolyl cis-trans isomerase A OS=Homo sapiens GN=PPIA PE=1 SV=2	7	6	6	6	5	3	0	2	4	3	2	0	5	3	0	2	4	3	2	0	5	3	0	2	4	3	2	0	41.2	41.2	41.2	18.012	165	165;164;164;164;164;164;164	0	19.218	37	17.6	0	10.9	21.8	17.6
P62942	P62942	1	1	1	Peptidyl-prolyl cis-trans isomerase FKBP1A	FKBP1A	sp|P62942|FKB1A_HUMAN Peptidyl-prolyl cis-trans isomerase FKBP1A OS=Homo sapiens GN=FKBP1A PE=1 SV=2	1	1	1	1	1	0	0	0	0	0	0	0	1	0	0	0	0	0	0	0	1	0	0	0	0	0	0	0	12	12	12	11.951	108	108	0.0069156	2.6897	12	0	0	0	0	0
P62979;P0CG47;P0CG48	P62979;P0CG47;P0CG48	8;5;5	8;5;5	3;0;0	Ubiquitin-40S ribosomal protein S27a;Ubiquitin;40S ribosomal protein S27a;Polyubiquitin-B;Ubiquitin;Polyubiquitin-C;Ubiquitin	RPS27A;UBB;UBC	sp|P62979|RS27A_HUMAN Ubiquitin-40S ribosomal protein S27a OS=Homo sapiens GN=RPS27A PE=1 SV=2;sp|P0CG47|UBB_HUMAN Polyubiquitin-B OS=Homo sapiens GN=UBB PE=1 SV=1;sp|P0CG48|UBC_HUMAN Polyubiquitin-C OS=Homo sapiens GN=UBC PE=1 SV=3	3	8	8	3	5	6	4	8	6	5	6	6	5	6	4	8	6	5	6	6	2	3	1	3	2	2	2	3	52.6	52.6	21.2	17.965	156	156;229;685	0	158.05	42.3	42.9	30.1	52.6	48.1	42.3
P62987	P62987	6	1	1	Ubiquitin-60S ribosomal protein L40;Ubiquitin;60S ribosomal protein L40	UBA52	sp|P62987|RL40_HUMAN Ubiquitin-60S ribosomal protein L40 OS=Homo sapiens GN=UBA52 PE=1 SV=2	1	6	1	1	3	3	3	5	4	4	4	3	0	0	0	0	0	1	0	0	0	0	0	0	0	1	0	0	46.1	7.8	7.8	14.728	128	128	0	26.685	26.6	26.6	26.6	38.3	33.6	34.4
P63010	P63010	26	26	17	AP-2 complex subunit beta	AP2B1	sp|P63010|AP2B1_HUMAN AP-2 complex subunit beta OS=Homo sapiens GN=AP2B1 PE=1 SV=1	1	26	26	17	6	8	1	12	3	2	6	16	6	8	1	12	3	2	6	16	3	4	1	8	1	1	2	12	38.7	38.7	28.2	104.55	937	937	0	105.1	8.3	9.5	2.2	14.5	3.8	2.7
P63104	P63104	12	10	9	14-3-3 protein zeta/delta	YWHAZ	sp|P63104|1433Z_HUMAN 14-3-3 protein zeta/delta OS=Homo sapiens GN=YWHAZ PE=1 SV=1	1	12	10	9	9	4	0	2	4	4	2	8	7	2	0	2	3	3	1	6	7	2	0	2	3	2	1	6	50.2	42.9	39.2	27.745	245	245	0	83.254	38.4	20.4	0	10.6	16.3	20
P63167	P63167	4	4	1	Dynein light chain 1, cytoplasmic	DYNLL1	sp|P63167|DYL1_HUMAN Dynein light chain 1, cytoplasmic OS=Homo sapiens GN=DYNLL1 PE=1 SV=1	1	4	4	1	2	2	0	3	3	3	3	3	2	2	0	3	3	3	3	3	1	1	0	1	1	1	1	1	50.6	50.6	24.7	10.366	89	89	0	85.442	37.1	37.1	0	50.6	49.4	50.6
P63173	P63173	3	3	3	60S ribosomal protein L38	RPL38	sp|P63173|RL38_HUMAN 60S ribosomal protein L38 OS=Homo sapiens GN=RPL38 PE=1 SV=2	1	3	3	3	3	3	2	3	3	3	3	3	3	3	2	3	3	3	3	3	3	3	2	3	3	3	3	3	38.6	38.6	38.6	8.2178	70	70	0	9.8433	38.6	38.6	24.3	38.6	38.6	38.6
P63208	P63208	4	4	4	S-phase kinase-associated protein 1	SKP1	sp|P63208|SKP1_HUMAN S-phase kinase-associated protein 1 OS=Homo sapiens GN=SKP1 PE=1 SV=2	1	4	4	4	1	0	0	1	0	1	1	1	1	0	0	1	0	1	1	1	1	0	0	1	0	1	1	1	38	38	38	18.658	163	163	0	11.925	4.9	0	0	4.9	0	8.6
P63220	P63220	1	1	1	40S ribosomal protein S21	RPS21	sp|P63220|RS21_HUMAN 40S ribosomal protein S21 OS=Homo sapiens GN=RPS21 PE=1 SV=1	1	1	1	1	1	0	0	0	0	0	0	0	1	0	0	0	0	0	0	0	1	0	0	0	0	0	0	0	18.1	18.1	18.1	9.1113	83	83	0.00079554	4.1071	18.1	0	0	0	0	0
P63241;Q9GZV4;Q6IS14	P63241;Q9GZV4;Q6IS14	3;2;2	3;2;2	3;2;2	Eukaryotic translation initiation factor 5A-1;Eukaryotic translation initiation factor 5A-2;Eukaryotic translation initiation factor 5A-1-like	EIF5A;EIF5A2;EIF5AL1	sp|P63241|IF5A1_HUMAN Eukaryotic translation initiation factor 5A-1 OS=Homo sapiens GN=EIF5A PE=1 SV=2;sp|Q9GZV4|IF5A2_HUMAN Eukaryotic translation initiation factor 5A-2 OS=Homo sapiens GN=EIF5A2 PE=1 SV=3;sp|Q6IS14|IF5AL_HUMAN Eukaryotic translation init	3	3	3	3	2	0	0	0	1	1	0	0	2	0	0	0	1	1	0	0	2	0	0	0	1	1	0	0	29.9	29.9	29.9	16.832	154	154;153;154	0	10.607	24.7	0	0	0	5.2	7.8
P63261	P63261	27	27	1	Actin, cytoplasmic 2;Actin, cytoplasmic 2, N-terminally processed	ACTG1	sp|P63261|ACTG_HUMAN Actin, cytoplasmic 2 OS=Homo sapiens GN=ACTG1 PE=1 SV=1	1	27	27	1	19	21	14	18	22	22	20	23	19	21	14	18	22	22	20	23	1	1	0	1	1	1	1	1	80.8	80.8	4.5	41.792	375	375	0	323.31	54.1	65.6	40	50.1	61.3	70.1
P63313	P63313	1	1	1	Thymosin beta-10	TMSB10	sp|P63313|TYB10_HUMAN Thymosin beta-10 OS=Homo sapiens GN=TMSB10 PE=1 SV=2	1	1	1	1	1	1	0	1	1	1	1	0	1	1	0	1	1	1	1	0	1	1	0	1	1	1	1	0	31.8	31.8	31.8	5.0256	44	44	0	4.7011	31.8	31.8	0	31.8	31.8	31.8
P67809;Q9Y2T7	P67809	12;2	12;2	10;0	Nuclease-sensitive element-binding protein 1	YBX1	sp|P67809|YBOX1_HUMAN Nuclease-sensitive element-binding protein 1 OS=Homo sapiens GN=YBX1 PE=1 SV=3	2	12	12	10	3	2	0	2	6	3	10	10	3	2	0	2	6	3	10	10	2	2	0	1	5	1	8	8	59.9	59.9	51.2	35.924	324	324;364	0	323.31	16	10.5	0	9.3	29.3	14.5
P67936	P67936	16	16	5	Tropomyosin alpha-4 chain	TPM4	sp|P67936|TPM4_HUMAN Tropomyosin alpha-4 chain OS=Homo sapiens GN=TPM4 PE=1 SV=3	1	16	16	5	10	9	3	4	10	10	8	7	10	9	3	4	10	10	8	7	4	3	1	1	3	3	3	4	56	56	29	28.521	248	248	0	151.36	38.3	30.6	11.3	13.7	39.1	33.9
P68032;P63267;P68133;P62736	P68032;P63267;P68133;P62736	18;17;17;17	4;4;3;4	4;4;3;4	Actin, alpha cardiac muscle 1;Actin, gamma-enteric smooth muscle;Actin, alpha skeletal muscle;Actin, aortic smooth muscle	ACTC1;ACTG2;ACTA1;ACTA2	sp|P68032|ACTC_HUMAN Actin, alpha cardiac muscle 1 OS=Homo sapiens GN=ACTC1 PE=1 SV=1;sp|P63267|ACTH_HUMAN Actin, gamma-enteric smooth muscle OS=Homo sapiens GN=ACTG2 PE=1 SV=1;sp|P68133|ACTS_HUMAN Actin, alpha skeletal muscle OS=Homo sapiens GN=ACTA1 PE=1	4	18	4	4	15	13	9	12	16	14	12	14	4	2	0	1	3	2	2	2	4	2	0	1	3	2	2	2	48.3	17.2	17.2	42.019	377	377;376;377;377	0	84.796	43.8	36.1	22.5	31.8	41.1	38.2
P68104;Q5VTE0;Q05639	P68104;Q5VTE0	18;17;7	18;17;7	18;17;7	Elongation factor 1-alpha 1;Putative elongation factor 1-alpha-like 3	EEF1A1;EEF1A1P5	sp|P68104|EF1A1_HUMAN Elongation factor 1-alpha 1 OS=Homo sapiens GN=EEF1A1 PE=1 SV=1;sp|Q5VTE0|EF1A3_HUMAN Putative elongation factor 1-alpha-like 3 OS=Homo sapiens GN=EEF1A1P5 PE=5 SV=1	3	18	18	18	12	9	3	10	7	10	7	14	12	9	3	10	7	10	7	14	12	9	3	10	7	10	7	14	53.5	53.5	53.5	50.14	462	462;462;463	0	245.64	26.8	19.9	6.7	23.6	14.1	23.6
P68363	P68363	21	21	0	Tubulin alpha-1B chain	TUBA1B	sp|P68363|TBA1B_HUMAN Tubulin alpha-1B chain OS=Homo sapiens GN=TUBA1B PE=1 SV=1	1	21	21	0	15	14	2	14	12	16	13	16	15	14	2	14	12	16	13	16	0	0	0	0	0	0	0	0	59.4	59.4	0	50.151	451	451	0	323.31	42.8	39.7	5.3	40.1	30.2	45.9
P68366	P68366	20	4	4	Tubulin alpha-4A chain	TUBA4A	sp|P68366|TBA4A_HUMAN Tubulin alpha-4A chain OS=Homo sapiens GN=TUBA4A PE=1 SV=1	1	20	4	4	14	15	2	12	10	14	12	15	3	4	1	3	2	3	4	4	3	4	1	3	2	3	4	4	55.1	12.1	12.1	49.924	448	448	0	23.533	40.8	43.3	5.4	32.4	22.5	39.3
P68371	P68371	24	24	1	Tubulin beta-4B chain	TUBB4B	sp|P68371|TBB4B_HUMAN Tubulin beta-4B chain OS=Homo sapiens GN=TUBB4B PE=1 SV=1	1	24	24	1	15	11	3	12	13	16	11	23	15	11	3	12	13	16	11	23	1	0	0	1	1	1	1	1	66.1	66.1	2.7	49.83	445	445	0	323.31	38.9	29.2	7.6	30.8	32.6	44
Q71DI3;P84243;P68431;Q16695;Q6NXT2	Q71DI3;P84243;P68431;Q16695;Q6NXT2	6;6;6;5;4	6;6;6;5;4	6;6;6;5;4	Histone H3.2;Histone H3.3;Histone H3.1;Histone H3.1t;Histone H3.3C	HIST2H3A;H3F3A;HIST1H3A;HIST3H3;H3F3C	sp|Q71DI3|H32_HUMAN Histone H3.2 OS=Homo sapiens GN=HIST2H3A PE=1 SV=3;sp|P84243|H33_HUMAN Histone H3.3 OS=Homo sapiens GN=H3F3A PE=1 SV=2;sp|P68431|H31_HUMAN Histone H3.1 OS=Homo sapiens GN=HIST1H3A PE=1 SV=2;sp|Q16695|H31T_HUMAN Histone H3.1t OS=Homo sap	5	6	6	6	6	3	2	3	1	2	2	2	6	3	2	3	1	2	2	2	6	3	2	3	1	2	2	2	29.4	29.4	29.4	15.388	136	136;136;136;136;135	0	12.554	29.4	15.4	10.3	15.4	5.1	11.8
P78312	P78312	4	4	4	Protein FAM193A	FAM193A	sp|P78312|F193A_HUMAN Protein FAM193A OS=Homo sapiens GN=FAM193A PE=1 SV=2	1	4	4	4	0	0	0	2	0	0	0	2	0	0	0	2	0	0	0	2	0	0	0	2	0	0	0	2	4.3	4.3	4.3	139.99	1265	1265	0	11.291	0	0	0	2.6	0	0
P78316	P78316	14	14	14	Nucleolar protein 14	NOP14	sp|P78316|NOP14_HUMAN Nucleolar protein 14 OS=Homo sapiens GN=NOP14 PE=1 SV=3	1	14	14	14	7	6	1	6	3	2	5	3	7	6	1	6	3	2	5	3	7	6	1	6	3	2	5	3	21.4	21.4	21.4	97.667	857	857	0	71.579	12.3	10	1.5	7.8	4.8	2.6
P78345	P78345	3	3	3	Ribonuclease P protein subunit p38	RPP38	sp|P78345|RPP38_HUMAN Ribonuclease P protein subunit p38 OS=Homo sapiens GN=RPP38 PE=1 SV=2	1	3	3	3	0	0	0	2	0	0	0	1	0	0	0	2	0	0	0	1	0	0	0	2	0	0	0	1	17	17	17	31.834	283	283	0	7.9862	0	0	0	6.4	0	0
P78346	P78346	4	4	4	Ribonuclease P protein subunit p30	RPP30	sp|P78346|RPP30_HUMAN Ribonuclease P protein subunit p30 OS=Homo sapiens GN=RPP30 PE=1 SV=1	1	4	4	4	1	0	0	2	0	0	0	2	1	0	0	2	0	0	0	2	1	0	0	2	0	0	0	2	19	19	19	29.321	268	268	0	11.76	3.4	0	0	9.3	0	0
P78347	P78347	4	4	4	General transcription factor II-I	GTF2I	sp|P78347|GTF2I_HUMAN General transcription factor II-I OS=Homo sapiens GN=GTF2I PE=1 SV=2	1	4	4	4	0	0	0	2	0	0	0	2	0	0	0	2	0	0	0	2	0	0	0	2	0	0	0	2	6.4	6.4	6.4	112.42	998	998	0	13.787	0	0	0	3.6	0	0
P78362;Q9UPE1	P78362	6;2	6;2	3;0	SRSF protein kinase 2;SRSF protein kinase 2 N-terminal;SRSF protein kinase 2 C-terminal	SRPK2	sp|P78362|SRPK2_HUMAN SRSF protein kinase 2 OS=Homo sapiens GN=SRPK2 PE=1 SV=3	2	6	6	3	0	0	0	6	0	0	0	0	0	0	0	6	0	0	0	0	0	0	0	3	0	0	0	0	12.1	12.1	7.8	77.526	688	688;567	0	18.563	0	0	0	12.1	0	0
P78371	P78371	3	3	3	T-complex protein 1 subunit beta	CCT2	sp|P78371|TCPB_HUMAN T-complex protein 1 subunit beta OS=Homo sapiens GN=CCT2 PE=1 SV=4	1	3	3	3	2	0	0	0	0	0	0	2	2	0	0	0	0	0	0	2	2	0	0	0	0	0	0	2	9.2	9.2	9.2	57.488	535	535	0	11.256	5	0	0	0	0	0
P78406	P78406	8	8	8	mRNA export factor	RAE1	sp|P78406|RAE1L_HUMAN mRNA export factor OS=Homo sapiens GN=RAE1 PE=1 SV=1	1	8	8	8	0	0	0	1	0	0	2	6	0	0	0	1	0	0	2	6	0	0	0	1	0	0	2	6	42.9	42.9	42.9	40.968	368	368	0	47.99	0	0	0	3.5	0	0
P78417	P78417	1	1	1	Glutathione S-transferase omega-1	GSTO1	sp|P78417|GSTO1_HUMAN Glutathione S-transferase omega-1 OS=Homo sapiens GN=GSTO1 PE=1 SV=2	1	1	1	1	1	0	0	0	0	0	0	0	1	0	0	0	0	0	0	0	1	0	0	0	0	0	0	0	4.1	4.1	4.1	27.566	241	241	0.00079491	4.0961	4.1	0	0	0	0	0
P78527	P78527	125	125	125	DNA-dependent protein kinase catalytic subunit	PRKDC	sp|P78527|PRKDC_HUMAN DNA-dependent protein kinase catalytic subunit OS=Homo sapiens GN=PRKDC PE=1 SV=3	1	125	125	125	13	6	2	45	33	35	50	95	13	6	2	45	33	35	50	95	13	6	2	45	33	35	50	95	37.1	37.1	37.1	469.08	4128	4128	0	323.31	4.4	1.8	0.4	12.5	8.9	10.6
P81605	P81605	2	2	2	Dermcidin;Survival-promoting peptide;DCD-1	DCD	sp|P81605|DCD_HUMAN Dermcidin OS=Homo sapiens GN=DCD PE=1 SV=2	1	2	2	2	2	2	2	2	2	2	2	2	2	2	2	2	2	2	2	2	2	2	2	2	2	2	2	2	20	20	20	11.284	110	110	0	6.3358	20	20	20	20	20	20
P82914	P82914	6	6	6	28S ribosomal protein S15, mitochondrial	MRPS15	sp|P82914|RT15_HUMAN 28S ribosomal protein S15, mitochondrial OS=Homo sapiens GN=MRPS15 PE=1 SV=1	1	6	6	6	5	4	2	3	3	4	2	2	5	4	2	3	3	4	2	2	5	4	2	3	3	4	2	2	21.8	21.8	21.8	29.842	257	257	0	13.302	19.1	14.4	7.4	10.9	10.9	13.6
P82921	P82921	2	2	2	28S ribosomal protein S21, mitochondrial	MRPS21	sp|P82921|RT21_HUMAN 28S ribosomal protein S21, mitochondrial OS=Homo sapiens GN=MRPS21 PE=1 SV=2	1	2	2	2	0	0	0	1	1	1	2	1	0	0	0	1	1	1	2	1	0	0	0	1	1	1	2	1	29.9	29.9	29.9	10.741	87	87	0	5.5103	0	0	0	16.1	16.1	13.8
P82930	P82930	1	1	1	28S ribosomal protein S34, mitochondrial	MRPS34	sp|P82930|RT34_HUMAN 28S ribosomal protein S34, mitochondrial OS=Homo sapiens GN=MRPS34 PE=1 SV=2	1	1	1	1	0	0	0	0	0	0	0	1	0	0	0	0	0	0	0	1	0	0	0	0	0	0	0	1	8.7	8.7	8.7	25.65	218	218	0.0069638	2.7095	0	0	0	0	0	0
P83731	P83731	11	11	11	60S ribosomal protein L24	RPL24	sp|P83731|RL24_HUMAN 60S ribosomal protein L24 OS=Homo sapiens GN=RPL24 PE=1 SV=1	1	11	11	11	6	7	6	7	6	9	6	7	6	7	6	7	6	9	6	7	6	7	6	7	6	9	6	7	42.7	42.7	42.7	17.779	157	157	0	44.68	31.8	36.9	35.7	31.8	31.8	42.7
P83881	P83881	10	2	2	60S ribosomal protein L36a	RPL36A	sp|P83881|RL36A_HUMAN 60S ribosomal protein L36a OS=Homo sapiens GN=RPL36A PE=1 SV=2	1	10	2	2	5	8	4	6	5	8	6	5	1	2	1	2	0	2	2	1	1	2	1	2	0	2	2	1	49.1	8.5	8.5	12.441	106	106	0	6.3042	34	48.1	30.2	34.9	38.7	44.3
P83916	P83916	2	1	1	Chromobox protein homolog 1	CBX1	sp|P83916|CBX1_HUMAN Chromobox protein homolog 1 OS=Homo sapiens GN=CBX1 PE=1 SV=1	1	2	1	1	1	0	0	0	0	0	0	2	0	0	0	0	0	0	0	1	0	0	0	0	0	0	0	1	24.3	15.7	15.7	21.418	185	185	0	5.115	8.6	0	0	0	0	0
P84090	P84090	3	3	3	Enhancer of rudimentary homolog	ERH	sp|P84090|ERH_HUMAN Enhancer of rudimentary homolog OS=Homo sapiens GN=ERH PE=1 SV=1	1	3	3	3	1	1	2	1	2	2	2	3	1	1	2	1	2	2	2	3	1	1	2	1	2	2	2	3	37.5	37.5	37.5	12.259	104	104	0	109.64	10.6	10.6	21.2	10.6	26.9	26.9
P84098	P84098	10	10	10	60S ribosomal protein L19	RPL19	sp|P84098|RL19_HUMAN 60S ribosomal protein L19 OS=Homo sapiens GN=RPL19 PE=1 SV=1	1	10	10	10	6	9	6	9	5	6	6	6	6	9	6	9	5	6	6	6	6	9	6	9	5	6	6	6	34.2	34.2	34.2	23.466	196	196	0	110.91	26.5	34.2	25.5	34.2	26	26.5
P86452	P86452	13	13	13	Zinc finger BED domain-containing protein 6	ZBED6	sp|P86452|ZBED6_HUMAN Zinc finger BED domain-containing protein 6 OS=Homo sapiens GN=ZBED6 PE=3 SV=1	1	13	13	13	6	3	0	3	3	6	4	7	6	3	0	3	3	6	4	7	6	3	0	3	3	6	4	7	22.2	22.2	22.2	109.97	979	979	0	99.155	11.2	4.1	0	4.3	4.3	9.9
Q00059	Q00059	5	5	5	Transcription factor A, mitochondrial	TFAM	sp|Q00059|TFAM_HUMAN Transcription factor A, mitochondrial OS=Homo sapiens GN=TFAM PE=1 SV=1	1	5	5	5	0	0	0	2	2	2	2	3	0	0	0	2	2	2	2	3	0	0	0	2	2	2	2	3	19.1	19.1	19.1	29.096	246	246	0	10.182	0	0	0	8.1	7.7	10.2
Q00325	Q00325	14	14	14	Phosphate carrier protein, mitochondrial	SLC25A3	sp|Q00325|MPCP_HUMAN Phosphate carrier protein, mitochondrial OS=Homo sapiens GN=SLC25A3 PE=1 SV=2	1	14	14	14	6	7	4	9	6	8	7	10	6	7	4	9	6	8	7	10	6	7	4	9	6	8	7	10	34.3	34.3	34.3	40.094	362	362	0	135.22	16.3	18.8	9.7	21.8	12.2	22.7
Q00341	Q00341	1	1	1	Vigilin	HDLBP	sp|Q00341|VIGLN_HUMAN Vigilin OS=Homo sapiens GN=HDLBP PE=1 SV=2	1	1	1	1	1	0	0	0	0	0	0	0	1	0	0	0	0	0	0	0	1	0	0	0	0	0	0	0	1.2	1.2	1.2	141.45	1268	1268	0	9.2718	1.2	0	0	0	0	0
Q00536;Q00535;P06493;P24941;P11802;Q00526;Q00534;Q96Q40;O94921;Q07002	Q00536;Q00535;P06493;P24941;P11802;Q00526;Q00534;Q96Q40;O94921;Q07002	2;1;1;1;1;1;1;1;1;1	1;0;0;0;0;0;0;0;0;0	1;0;0;0;0;0;0;0;0;0	Cyclin-dependent kinase 16;Cyclin-dependent-like kinase 5;Cyclin-dependent kinase 1;Cyclin-dependent kinase 2;Cyclin-dependent kinase 4;Cyclin-dependent kinase 3;Cyclin-dependent kinase 6;Cyclin-dependent kinase 15;Cyclin-dependent kinase 14;Cyclin-dependent kinase 18	CDK16;CDK5;CDK1;CDK2;CDK4;CDK3;CDK6;CDK15;CDK14;CDK18	sp|Q00536|CDK16_HUMAN Cyclin-dependent kinase 16 OS=Homo sapiens GN=CDK16 PE=1 SV=1;sp|Q00535|CDK5_HUMAN Cyclin-dependent-like kinase 5 OS=Homo sapiens GN=CDK5 PE=1 SV=3;sp|P06493|CDK1_HUMAN Cyclin-dependent kinase 1 OS=Homo sapiens GN=CDK1 PE=1 SV=3;sp|P2	10	2	1	1	0	1	1	2	0	0	1	1	0	1	1	1	0	0	1	1	0	1	1	1	0	0	1	1	3.2	1.6	1.6	55.715	496	496;292;297;298;303;305;326;435;469;472	0.0050432	2.9713	0	1.6	1.6	3.2	0	0
Q00537	Q00537	3	2	2	Cyclin-dependent kinase 17	CDK17	sp|Q00537|CDK17_HUMAN Cyclin-dependent kinase 17 OS=Homo sapiens GN=CDK17 PE=1 SV=2	1	3	2	2	0	0	0	1	0	2	0	1	0	0	0	0	0	2	0	1	0	0	0	0	0	2	0	1	7.5	5.9	5.9	59.582	523	523	0	6.1818	0	0	0	1.5	0	5.9
Q00610;P53675	Q00610;P53675	2;1	2;1	2;1	Clathrin heavy chain 1;Clathrin heavy chain 2	CLTC;CLTCL1	sp|Q00610|CLH1_HUMAN Clathrin heavy chain 1 OS=Homo sapiens GN=CLTC PE=1 SV=5;sp|P53675|CLH2_HUMAN Clathrin heavy chain 2 OS=Homo sapiens GN=CLTCL1 PE=1 SV=2	2	2	2	2	2	0	0	2	0	0	0	0	2	0	0	2	0	0	0	0	2	0	0	2	0	0	0	0	1.3	1.3	1.3	191.61	1675	1675;1640	0	5.0996	1.3	0	0	1.3	0	0
Q00839	Q00839	4	4	4	Heterogeneous nuclear ribonucleoprotein U	HNRNPU	sp|Q00839|HNRPU_HUMAN Heterogeneous nuclear ribonucleoprotein U OS=Homo sapiens GN=HNRNPU PE=1 SV=6	1	4	4	4	2	0	0	1	0	0	0	3	2	0	0	1	0	0	0	3	2	0	0	1	0	0	0	3	7.4	7.4	7.4	90.583	825	825	0	14.886	3	0	0	2.2	0	0
Q00888;Q00887;Q00889	Q00888;Q00887;Q00889	1;1;1	1;1;1	1;1;1	Pregnancy-specific beta-1-glycoprotein 4;Pregnancy-specific beta-1-glycoprotein 9;Pregnancy-specific beta-1-glycoprotein 6	PSG4;PSG9;PSG6	sp|Q00888|PSG4_HUMAN Pregnancy-specific beta-1-glycoprotein 4 OS=Homo sapiens GN=PSG4 PE=2 SV=3;sp|Q00887|PSG9_HUMAN Pregnancy-specific beta-1-glycoprotein 9 OS=Homo sapiens GN=PSG9 PE=2 SV=2;sp|Q00889|PSG6_HUMAN Pregnancy-specific beta-1-glycoprotein 6 OS	3	1	1	1	0	0	0	0	0	0	0	1	0	0	0	0	0	0	0	1	0	0	0	0	0	0	0	1	4.3	4.3	4.3	47.112	419	419;426;435	0.0069686	2.7102	0	0	0	0	0	0
Q01518	Q01518	2	2	2	Adenylyl cyclase-associated protein 1	CAP1	sp|Q01518|CAP1_HUMAN Adenylyl cyclase-associated protein 1 OS=Homo sapiens GN=CAP1 PE=1 SV=5	1	2	2	2	2	0	0	0	0	0	0	0	2	0	0	0	0	0	0	0	2	0	0	0	0	0	0	0	8	8	8	51.901	475	475	0.0015302	3.5019	8	0	0	0	0	0
Q01650;Q9GIP4;Q9UM01;Q92536	Q01650	6;1;1;1	6;1;1;1	6;1;1;1	Large neutral amino acids transporter small subunit 1	SLC7A5	sp|Q01650|LAT1_HUMAN Large neutral amino acids transporter small subunit 1 OS=Homo sapiens GN=SLC7A5 PE=1 SV=2	4	6	6	6	3	1	1	5	1	1	1	5	3	1	1	5	1	1	1	5	3	1	1	5	1	1	1	5	14.6	14.6	14.6	55.01	507	507;190;511;515	0	36.636	8.7	3.6	3.6	13.2	3.6	3.6
Q01804	Q01804	3	3	3	OTU domain-containing protein 4	OTUD4	sp|Q01804|OTUD4_HUMAN OTU domain-containing protein 4 OS=Homo sapiens GN=OTUD4 PE=1 SV=4	1	3	3	3	0	0	0	0	1	0	2	3	0	0	0	0	1	0	2	3	0	0	0	0	1	0	2	3	4.3	4.3	4.3	124.04	1114	1114	0	21.57	0	0	0	0	1.4	0
Q01813;P17858	Q01813	4;1	4;1	4;1	ATP-dependent 6-phosphofructokinase, platelet type	PFKP	sp|Q01813|PFKAP_HUMAN ATP-dependent 6-phosphofructokinase, platelet type OS=Homo sapiens GN=PFKP PE=1 SV=2	2	4	4	4	0	0	0	3	0	0	1	3	0	0	0	3	0	0	1	3	0	0	0	3	0	0	1	3	7.4	7.4	7.4	85.595	784	784;780	0	18.918	0	0	0	5.2	0	0
Q01831	Q01831	2	2	2	DNA repair protein complementing XP-C cells	XPC	sp|Q01831|XPC_HUMAN DNA repair protein complementing XP-C cells OS=Homo sapiens GN=XPC PE=1 SV=4	1	2	2	2	0	0	0	2	0	0	0	0	0	0	0	2	0	0	0	0	0	0	0	2	0	0	0	0	2.9	2.9	2.9	105.95	940	940	0	5.7942	0	0	0	2.9	0	0
Q01844	Q01844	7	7	7	RNA-binding protein EWS	EWSR1	sp|Q01844|EWS_HUMAN RNA-binding protein EWS OS=Homo sapiens GN=EWSR1 PE=1 SV=1	1	7	7	7	1	1	1	1	6	6	6	7	1	1	1	1	6	6	6	7	1	1	1	1	6	6	6	7	14.3	14.3	14.3	68.477	656	656	0	151.72	1.4	2.1	2.1	1.4	14.3	14.3
Q01995	Q01995	5	5	5	Transgelin	TAGLN	sp|Q01995|TAGL_HUMAN Transgelin OS=Homo sapiens GN=TAGLN PE=1 SV=4	1	5	5	5	4	0	0	0	2	1	0	0	4	0	0	0	2	1	0	0	4	0	0	0	2	1	0	0	26.4	26.4	26.4	22.611	201	201	0	23.657	21.9	0	0	0	10	4.5
Q02040	Q02040	20	20	20	A-kinase anchor protein 17A	AKAP17A	sp|Q02040|AK17A_HUMAN A-kinase anchor protein 17A OS=Homo sapiens GN=AKAP17A PE=1 SV=2	1	20	20	20	8	6	3	14	0	1	2	10	8	6	3	14	0	1	2	10	8	6	3	14	0	1	2	10	31.8	31.8	31.8	80.735	695	695	0	124.51	13.8	10.4	4	24	0	1.3
Q02241	Q02241	2	2	2	Kinesin-like protein KIF23	KIF23	sp|Q02241|KIF23_HUMAN Kinesin-like protein KIF23 OS=Homo sapiens GN=KIF23 PE=1 SV=3	1	2	2	2	0	0	0	0	1	1	1	0	0	0	0	0	1	1	1	0	0	0	0	0	1	1	1	0	2.5	2.5	2.5	110.06	960	960	0	6.5358	0	0	0	0	1.8	1.8
Q02338	Q02338	3	3	3	D-beta-hydroxybutyrate dehydrogenase, mitochondrial	BDH1	sp|Q02338|BDH_HUMAN D-beta-hydroxybutyrate dehydrogenase, mitochondrial OS=Homo sapiens GN=BDH1 PE=1 SV=3	1	3	3	3	0	0	0	0	0	0	0	3	0	0	0	0	0	0	0	3	0	0	0	0	0	0	0	3	17.2	17.2	17.2	38.157	343	343	0	54.21	0	0	0	0	0	0
Q02413	Q02413	8	8	8	Desmoglein-1	DSG1	sp|Q02413|DSG1_HUMAN Desmoglein-1 OS=Homo sapiens GN=DSG1 PE=1 SV=2	1	8	8	8	5	1	1	7	1	0	0	1	5	1	1	7	1	0	0	1	5	1	1	7	1	0	0	1	11.3	11.3	11.3	113.75	1049	1049	0	29.77	6.9	1.8	1.2	9.5	1.2	0
Q02539	Q02539	8	6	6	Histone H1.1	HIST1H1A	sp|Q02539|H11_HUMAN Histone H1.1 OS=Homo sapiens GN=HIST1H1A PE=1 SV=3	1	8	6	6	4	2	1	6	0	1	1	3	3	1	0	5	0	0	1	2	3	1	0	5	0	0	1	2	31.2	21.9	21.9	21.842	215	215	0	22.416	26	12.6	5.1	26	0	4.2
Q02543	Q02543	5	5	5	60S ribosomal protein L18a	RPL18A	sp|Q02543|RL18A_HUMAN 60S ribosomal protein L18a OS=Homo sapiens GN=RPL18A PE=1 SV=2	1	5	5	5	0	0	0	5	1	2	3	4	0	0	0	5	1	2	3	4	0	0	0	5	1	2	3	4	29.5	29.5	29.5	20.762	176	176	0	28.598	0	0	0	29.5	7.4	11.4
Q02878	Q02878	12	12	12	60S ribosomal protein L6	RPL6	sp|Q02878|RL6_HUMAN 60S ribosomal protein L6 OS=Homo sapiens GN=RPL6 PE=1 SV=3	1	12	12	12	3	1	0	8	4	3	6	8	3	1	0	8	4	3	6	8	3	1	0	8	4	3	6	8	39.2	39.2	39.2	32.728	288	288	0	50.476	8.7	3.5	0	22.2	14.2	9.7
Q02880;P11388	Q02880;P11388	4;2	4;2	4;2	DNA topoisomerase 2-beta;DNA topoisomerase 2-alpha	TOP2B;TOP2A	sp|Q02880|TOP2B_HUMAN DNA topoisomerase 2-beta OS=Homo sapiens GN=TOP2B PE=1 SV=3;sp|P11388|TOP2A_HUMAN DNA topoisomerase 2-alpha OS=Homo sapiens GN=TOP2A PE=1 SV=3	2	4	4	4	1	1	0	3	0	0	0	1	1	1	0	3	0	0	0	1	1	1	0	3	0	0	0	1	3.1	3.1	3.1	183.26	1626	1626;1531	0	8.5469	0.7	0.7	0	2.4	0	0
Q02978	Q02978	12	12	12	Mitochondrial 2-oxoglutarate/malate carrier protein	SLC25A11	sp|Q02978|M2OM_HUMAN Mitochondrial 2-oxoglutarate/malate carrier protein OS=Homo sapiens GN=SLC25A11 PE=1 SV=3	1	12	12	12	1	1	1	6	1	1	2	11	1	1	1	6	1	1	2	11	1	1	1	6	1	1	2	11	38.9	38.9	38.9	34.061	314	314	0	50.984	5.1	5.1	5.1	19.7	5.1	5.1
Q03001	Q03001	51	51	51	Dystonin	DST	sp|Q03001|DYST_HUMAN Dystonin OS=Homo sapiens GN=DST PE=1 SV=4	1	51	51	51	0	0	0	3	2	1	5	48	0	0	0	3	2	1	5	48	0	0	0	3	2	1	5	48	9.2	9.2	9.2	860.65	7570	7570	0	239.01	0	0	0	0.4	0.3	0.2
Q03111	Q03111	5	5	5	Protein ENL	MLLT1	sp|Q03111|ENL_HUMAN Protein ENL OS=Homo sapiens GN=MLLT1 PE=1 SV=2	1	5	5	5	0	0	0	3	0	0	0	3	0	0	0	3	0	0	0	3	0	0	0	3	0	0	0	3	15.7	15.7	15.7	62.055	559	559	0	15.4	0	0	0	6.1	0	0
Q03135;P56539	Q03135	11;2	11;2	11;2	Caveolin-1	CAV1	sp|Q03135|CAV1_HUMAN Caveolin-1 OS=Homo sapiens GN=CAV1 PE=1 SV=4	2	11	11	11	7	10	7	9	0	5	0	9	7	10	7	9	0	5	0	9	7	10	7	9	0	5	0	9	51.1	51.1	51.1	20.471	178	178;151	0	67.064	42.1	51.1	34.8	34.8	0	31.5
Q03164	Q03164	6	6	6	Histone-lysine N-methyltransferase 2A;MLL cleavage product N320;MLL cleavage product C180	KMT2A	sp|Q03164|KMT2A_HUMAN Histone-lysine N-methyltransferase 2A OS=Homo sapiens GN=KMT2A PE=1 SV=5	1	6	6	6	0	0	0	4	0	0	0	2	0	0	0	4	0	0	0	2	0	0	0	4	0	0	0	2	2.3	2.3	2.3	431.76	3969	3969	0	25.244	0	0	0	1.6	0	0
Q03468	Q03468	4	1	1	DNA excision repair protein ERCC-6	ERCC6	sp|Q03468|ERCC6_HUMAN DNA excision repair protein ERCC-6 OS=Homo sapiens GN=ERCC6 PE=1 SV=1	1	4	1	1	0	0	0	4	0	0	0	0	0	0	0	1	0	0	0	0	0	0	0	1	0	0	0	0	4.2	1.1	1.1	168.41	1493	1493	0	4.4038	0	0	0	4.2	0	0
Q03701	Q03701	6	6	6	CCAAT/enhancer-binding protein zeta	CEBPZ	sp|Q03701|CEBPZ_HUMAN CCAAT/enhancer-binding protein zeta OS=Homo sapiens GN=CEBPZ PE=1 SV=3	1	6	6	6	3	4	1	2	0	0	1	1	3	4	1	2	0	0	1	1	3	4	1	2	0	0	1	1	6.6	6.6	6.6	120.97	1054	1054	0	12.905	3.6	4.7	1	2.6	0	0
Q04760	Q04760	1	1	1	Lactoylglutathione lyase	GLO1	sp|Q04760|LGUL_HUMAN Lactoylglutathione lyase OS=Homo sapiens GN=GLO1 PE=1 SV=4	1	1	1	1	1	0	0	0	0	0	0	0	1	0	0	0	0	0	0	0	1	0	0	0	0	0	0	0	5.4	5.4	5.4	20.777	184	184	0.0043956	3.0786	5.4	0	0	0	0	0
Q04917	Q04917	6	4	4	14-3-3 protein eta	YWHAH	sp|Q04917|1433F_HUMAN 14-3-3 protein eta OS=Homo sapiens GN=YWHAH PE=1 SV=4	1	6	4	4	4	3	0	0	2	1	1	4	2	1	0	0	1	0	0	2	2	1	0	0	1	0	0	2	31.7	24.4	24.4	28.218	246	246	0	35.483	17.9	13	0	0	9.8	4.1
Q8NDH6;Q05084	Q8NDH6;Q05084	1;1	1;1	1;1	Islet cell autoantigen 1-like protein;Islet cell autoantigen 1	ICA1L;ICA1	sp|Q8NDH6|ICA1L_HUMAN Islet cell autoantigen 1-like protein OS=Homo sapiens GN=ICA1L PE=1 SV=1;sp|Q05084|ICA69_HUMAN Islet cell autoantigen 1 OS=Homo sapiens GN=ICA1 PE=1 SV=2	2	1	1	1	0	0	0	0	1	1	1	1	0	0	0	0	1	1	1	1	0	0	0	0	1	1	1	1	1.7	1.7	1.7	54.406	482	482;483	0.0069061	2.6804	0	0	0	0	1.7	1.7
Q05519	Q05519	4	4	4	Serine/arginine-rich splicing factor 11	SRSF11	sp|Q05519|SRS11_HUMAN Serine/arginine-rich splicing factor 11 OS=Homo sapiens GN=SRSF11 PE=1 SV=1	1	4	4	4	2	1	0	4	0	0	0	2	2	1	0	4	0	0	0	2	2	1	0	4	0	0	0	2	11	11	11	53.542	484	484	0	8.421	6.4	3.5	0	11	0	0
Q05682	Q05682	8	8	8	Caldesmon	CALD1	sp|Q05682|CALD1_HUMAN Caldesmon OS=Homo sapiens GN=CALD1 PE=1 SV=3	1	8	8	8	5	1	0	3	2	0	0	0	5	1	0	3	2	0	0	0	5	1	0	3	2	0	0	0	11.1	11.1	11.1	93.23	793	793	0	20.528	6.8	1.5	0	5.3	3.3	0
Q05823	Q05823	7	7	7	2-5A-dependent ribonuclease	RNASEL	sp|Q05823|RN5A_HUMAN 2-5A-dependent ribonuclease OS=Homo sapiens GN=RNASEL PE=1 SV=2	1	7	7	7	3	1	0	5	0	0	1	1	3	1	0	5	0	0	1	1	3	1	0	5	0	0	1	1	9.7	9.7	9.7	83.532	741	741	0	66.532	4.6	1.6	0	7.6	0	0
Q06587	Q06587	3	3	2	E3 ubiquitin-protein ligase RING1	RING1	sp|Q06587|RING1_HUMAN E3 ubiquitin-protein ligase RING1 OS=Homo sapiens GN=RING1 PE=1 SV=2	1	3	3	2	0	0	0	1	0	0	2	2	0	0	0	1	0	0	2	2	0	0	0	1	0	0	1	1	9.4	9.4	5.9	42.429	406	406	0	7.3887	0	0	0	3.2	0	0
Q06787	Q06787	2	1	1	Fragile X mental retardation protein 1	FMR1	sp|Q06787|FMR1_HUMAN Synaptic functional regulator FMR1 OS=Homo sapiens GN=FMR1 PE=1 SV=1	1	2	1	1	0	0	0	0	1	1	1	2	0	0	0	0	0	0	0	1	0	0	0	0	0	0	0	1	3.5	2.2	2.2	71.174	632	632	0	11.655	0	0	0	0	1.3	1.3
Q06828	Q06828	2	2	2	Fibromodulin	FMOD	sp|Q06828|FMOD_HUMAN Fibromodulin OS=Homo sapiens GN=FMOD PE=1 SV=2	1	2	2	2	2	0	0	0	0	1	0	0	2	0	0	0	0	1	0	0	2	0	0	0	0	1	0	0	7.4	7.4	7.4	43.178	376	376	0	16.083	7.4	0	0	0	0	2.9
Q06830	Q06830	5	5	3	Peroxiredoxin-1	PRDX1	sp|Q06830|PRDX1_HUMAN Peroxiredoxin-1 OS=Homo sapiens GN=PRDX1 PE=1 SV=1	1	5	5	3	3	0	0	0	2	0	1	0	3	0	0	0	2	0	1	0	3	0	0	0	1	0	0	0	24.1	24.1	14.6	22.11	199	199	0	11.023	14.6	0	0	0	9.5	0
Q07020	Q07020	7	7	7	60S ribosomal protein L18	RPL18	sp|Q07020|RL18_HUMAN 60S ribosomal protein L18 OS=Homo sapiens GN=RPL18 PE=1 SV=2	1	7	7	7	3	3	1	7	2	2	4	4	3	3	1	7	2	2	4	4	3	3	1	7	2	2	4	4	30.3	30.3	30.3	21.634	188	188	0	40.357	19.7	18.6	3.7	30.3	12.8	12.8
Q07021	Q07021	4	4	4	Complement component 1 Q subcomponent-binding protein, mitochondrial	C1QBP	sp|Q07021|C1QBP_HUMAN Complement component 1 Q subcomponent-binding protein, mitochondrial OS=Homo sapiens GN=C1QBP PE=1 SV=1	1	4	4	4	2	0	0	1	0	1	1	4	2	0	0	1	0	1	1	4	2	0	0	1	0	1	1	4	25.2	25.2	25.2	31.362	282	282	0	18.593	11	0	0	3.9	0	3.9
Q07065	Q07065	29	29	29	Cytoskeleton-associated protein 4	CKAP4	sp|Q07065|CKAP4_HUMAN Cytoskeleton-associated protein 4 OS=Homo sapiens GN=CKAP4 PE=1 SV=2	1	29	29	29	17	11	2	24	0	0	1	11	17	11	2	24	0	0	1	11	17	11	2	24	0	0	1	11	53.8	53.8	53.8	66.022	602	602	0	323.31	35.7	21.3	5.1	46.5	0	0
Q07666;O75525;Q5VWX1	Q07666	7;1;1	7;1;1	7;1;1	KH domain-containing, RNA-binding, signal transduction-associated protein 1	KHDRBS1	sp|Q07666|KHDR1_HUMAN KH domain-containing, RNA-binding, signal transduction-associated protein 1 OS=Homo sapiens GN=KHDRBS1 PE=1 SV=1	3	7	7	7	0	1	0	2	4	4	5	7	0	1	0	2	4	4	5	7	0	1	0	2	4	4	5	7	24.2	24.2	24.2	48.227	443	443;346;349	0	77.863	0	3.2	0	6.1	8.6	8.6
Q13247;Q08170;Q13243	Q13247;Q08170;Q13243	2;2;1	2;2;1	2;2;1	Serine/arginine-rich splicing factor 6;Serine/arginine-rich splicing factor 4;Serine/arginine-rich splicing factor 5	SRSF6;SRSF4;SRSF5	sp|Q13247|SRSF6_HUMAN Serine/arginine-rich splicing factor 6 OS=Homo sapiens GN=SRSF6 PE=1 SV=2;sp|Q08170|SRSF4_HUMAN Serine/arginine-rich splicing factor 4 OS=Homo sapiens GN=SRSF4 PE=1 SV=2;sp|Q13243|SRSF5_HUMAN Serine/arginine-rich splicing factor 5 OS=	3	2	2	2	1	0	0	1	0	0	0	0	1	0	0	1	0	0	0	0	1	0	0	1	0	0	0	0	4.7	4.7	4.7	39.586	344	344;494;272	0.0093458	2.4549	2.6	0	0	2	0	0
Q08380	Q08380	13	13	13	Galectin-3-binding protein	LGALS3BP	sp|Q08380|LG3BP_HUMAN Galectin-3-binding protein OS=Homo sapiens GN=LGALS3BP PE=1 SV=1	1	13	13	13	0	0	0	0	4	4	8	9	0	0	0	0	4	4	8	9	0	0	0	0	4	4	8	9	32.8	32.8	32.8	65.33	585	585	0	122.8	0	0	0	0	7.4	12.1
Q08554	Q08554	4	4	4	Desmocollin-1	DSC1	sp|Q08554|DSC1_HUMAN Desmocollin-1 OS=Homo sapiens GN=DSC1 PE=1 SV=2	1	4	4	4	2	2	1	2	2	0	2	0	2	2	1	2	2	0	2	0	2	2	1	2	2	0	2	0	5.4	5.4	5.4	99.986	894	894	0	13.708	2.7	3.1	1.7	3.1	3.1	0
Q08945	Q08945	1	1	1	FACT complex subunit SSRP1	SSRP1	sp|Q08945|SSRP1_HUMAN FACT complex subunit SSRP1 OS=Homo sapiens GN=SSRP1 PE=1 SV=1	1	1	1	1	1	0	0	1	0	0	0	0	1	0	0	1	0	0	0	0	1	0	0	1	0	0	0	0	2	2	2	81.074	709	709	0	4.3575	2	0	0	2	0	0
Q09028	Q09028	11	11	5	Histone-binding protein RBBP4	RBBP4	sp|Q09028|RBBP4_HUMAN Histone-binding protein RBBP4 OS=Homo sapiens GN=RBBP4 PE=1 SV=3	1	11	11	5	5	4	2	10	3	4	4	10	5	4	2	10	3	4	4	10	2	1	1	4	1	2	1	4	34.6	34.6	24.2	47.655	425	425	0	56.944	13.2	9.2	4.2	25.9	7.5	13.9
Q09666	Q09666	32	32	32	Neuroblast differentiation-associated protein AHNAK	AHNAK	sp|Q09666|AHNK_HUMAN Neuroblast differentiation-associated protein AHNAK OS=Homo sapiens GN=AHNAK PE=1 SV=2	1	32	32	32	16	5	1	15	6	5	8	15	16	5	1	15	6	5	8	15	16	5	1	15	6	5	8	15	17.8	17.8	17.8	629.09	5890	5890	0	95.246	8.2	4.4	0.4	7.8	3.1	4.1
Q10567	Q10567	13	4	4	AP-1 complex subunit beta-1	AP1B1	sp|Q10567|AP1B1_HUMAN AP-1 complex subunit beta-1 OS=Homo sapiens GN=AP1B1 PE=1 SV=2	1	13	4	4	6	5	1	4	2	1	4	4	3	1	1	0	0	0	0	0	3	1	1	0	0	0	0	0	15.8	5.4	5.4	104.64	949	949	0	8.8636	8	5.5	1.3	5	2.6	1.3
Q10570	Q10570	28	28	28	Cleavage and polyadenylation specificity factor subunit 1	CPSF1	sp|Q10570|CPSF1_HUMAN Cleavage and polyadenylation specificity factor subunit 1 OS=Homo sapiens GN=CPSF1 PE=1 SV=2	1	28	28	28	0	0	0	3	8	6	7	25	0	0	0	3	8	6	7	25	0	0	0	3	8	6	7	25	30.3	30.3	30.3	160.88	1443	1443	0	323.31	0	0	0	2.8	7.2	5.3
Q10589	Q10589	1	1	1	Bone marrow stromal antigen 2	BST2	sp|Q10589|BST2_HUMAN Bone marrow stromal antigen 2 OS=Homo sapiens GN=BST2 PE=1 SV=1	1	1	1	1	0	0	0	1	0	0	0	0	0	0	0	1	0	0	0	0	0	0	0	1	0	0	0	0	5.6	5.6	5.6	19.769	180	180	0.006993	2.7363	0	0	0	5.6	0	0
Q12792	Q12792	2	2	2	Twinfilin-1	TWF1	sp|Q12792|TWF1_HUMAN Twinfilin-1 OS=Homo sapiens GN=TWF1 PE=1 SV=3	1	2	2	2	1	1	0	1	1	1	1	2	1	1	0	1	1	1	1	2	1	1	0	1	1	1	1	2	6	6	6	40.282	350	350	0	4.6872	2.3	2.3	0	2.3	2.3	2.3
Q12797	Q12797	29	29	29	Aspartyl/asparaginyl beta-hydroxylase	ASPH	sp|Q12797|ASPH_HUMAN Aspartyl/asparaginyl beta-hydroxylase OS=Homo sapiens GN=ASPH PE=1 SV=3	1	29	29	29	12	10	4	20	11	13	12	20	12	10	4	20	11	13	12	20	12	10	4	20	11	13	12	20	45.1	45.1	45.1	85.862	758	758	0	275.96	24.1	19.8	5.3	32.5	15.8	22.8
Q12802	Q12802	51	51	51	A-kinase anchor protein 13	AKAP13	sp|Q12802|AKP13_HUMAN A-kinase anchor protein 13 OS=Homo sapiens GN=AKAP13 PE=1 SV=2	1	51	51	51	16	8	1	37	6	4	7	25	16	8	1	37	6	4	7	25	16	8	1	37	6	4	7	25	30.5	30.5	30.5	307.55	2813	2813	0	323.31	8.8	5.3	0.3	21.2	3.2	2.2
Q12824	Q12824	1	1	1	SWI/SNF-related matrix-associated actin-dependent regulator of chromatin subfamily B member 1	SMARCB1	sp|Q12824|SNF5_HUMAN SWI/SNF-related matrix-associated actin-dependent regulator of chromatin subfamily B member 1 OS=Homo sapiens GN=SMARCB1 PE=1 SV=2	1	1	1	1	0	1	0	1	0	0	0	1	0	1	0	1	0	0	0	1	0	1	0	1	0	0	0	1	3.4	3.4	3.4	44.141	385	385	0.0044085	3.0959	0	3.4	0	3.4	0	0
Q12830	Q12830	11	11	11	Nucleosome-remodeling factor subunit BPTF	BPTF	sp|Q12830|BPTF_HUMAN Nucleosome-remodeling factor subunit BPTF OS=Homo sapiens GN=BPTF PE=1 SV=3	1	11	11	11	5	4	1	6	2	0	3	2	5	4	1	6	2	0	3	2	5	4	1	6	2	0	3	2	5	5	5	338.26	3046	3046	0	40.642	2.4	2.1	0.4	2.5	0.9	0
Q12841	Q12841	4	4	4	Follistatin-related protein 1	FSTL1	sp|Q12841|FSTL1_HUMAN Follistatin-related protein 1 OS=Homo sapiens GN=FSTL1 PE=1 SV=1	1	4	4	4	4	1	0	0	4	0	0	0	4	1	0	0	4	0	0	0	4	1	0	0	4	0	0	0	17.2	17.2	17.2	34.985	308	308	0	128.3	17.2	3.9	0	0	17.2	0
Q12872	Q12872	10	10	10	Splicing factor, suppressor of white-apricot homolog	SFSWAP	sp|Q12872|SFSWA_HUMAN Splicing factor, suppressor of white-apricot homolog OS=Homo sapiens GN=SFSWAP PE=1 SV=3	1	10	10	10	0	0	0	10	0	0	0	0	0	0	0	10	0	0	0	0	0	0	0	10	0	0	0	0	14.2	14.2	14.2	104.82	951	951	0	77.25	0	0	0	14.2	0	0
Q12873	Q12873	9	3	3	Chromodomain-helicase-DNA-binding protein 3	CHD3	sp|Q12873|CHD3_HUMAN Chromodomain-helicase-DNA-binding protein 3 OS=Homo sapiens GN=CHD3 PE=1 SV=3	1	9	3	3	1	1	0	7	1	0	0	4	1	1	0	3	0	0	0	1	1	1	0	3	0	0	0	1	5.6	2.1	2.1	226.59	2000	2000	0	7.7257	0.6	0.6	0	4.2	0.4	0
Q12904	Q12904	1	1	1	Aminoacyl tRNA synthase complex-interacting multifunctional protein 1;Endothelial monocyte-activating polypeptide 2	AIMP1	sp|Q12904|AIMP1_HUMAN Aminoacyl tRNA synthase complex-interacting multifunctional protein 1 OS=Homo sapiens GN=AIMP1 PE=1 SV=2	1	1	1	1	0	0	0	1	0	0	0	0	0	0	0	1	0	0	0	0	0	0	0	1	0	0	0	0	4.2	4.2	4.2	34.352	312	312	0	6.4473	0	0	0	4.2	0	0
Q12906	Q12906	2	2	2	Interleukin enhancer-binding factor 3	ILF3	sp|Q12906|ILF3_HUMAN Interleukin enhancer-binding factor 3 OS=Homo sapiens GN=ILF3 PE=1 SV=3	1	2	2	2	1	0	0	0	0	0	2	0	1	0	0	0	0	0	2	0	1	0	0	0	0	0	2	0	5.8	5.8	5.8	95.337	894	894	0	6.0015	2	0	0	0	0	0
Q12923	Q12923	13	13	13	Tyrosine-protein phosphatase non-receptor type 13	PTPN13	sp|Q12923|PTN13_HUMAN Tyrosine-protein phosphatase non-receptor type 13 OS=Homo sapiens GN=PTPN13 PE=1 SV=2	1	13	13	13	1	0	0	0	4	5	8	2	1	0	0	0	4	5	8	2	1	0	0	0	4	5	8	2	8	8	8	276.9	2485	2485	0	52.456	0.9	0	0	0	2.3	4
Q12931	Q12931	1	1	1	Heat shock protein 75 kDa, mitochondrial	TRAP1	sp|Q12931|TRAP1_HUMAN Heat shock protein 75 kDa, mitochondrial OS=Homo sapiens GN=TRAP1 PE=1 SV=3	1	1	1	1	1	0	0	0	0	0	0	0	1	0	0	0	0	0	0	0	1	0	0	0	0	0	0	0	1.8	1.8	1.8	80.109	704	704	0.0075446	2.6426	1.8	0	0	0	0	0
Q12933	Q12933	2	2	2	TNF receptor-associated factor 2	TRAF2	sp|Q12933|TRAF2_HUMAN TNF receptor-associated factor 2 OS=Homo sapiens GN=TRAF2 PE=1 SV=2	1	2	2	2	0	0	0	0	0	0	1	1	0	0	0	0	0	0	1	1	0	0	0	0	0	0	1	1	6.4	6.4	6.4	55.859	501	501	0	5.099	0	0	0	0	0	0
Q12962	Q12962	6	6	6	Transcription initiation factor TFIID subunit 10	TAF10	sp|Q12962|TAF10_HUMAN Transcription initiation factor TFIID subunit 10 OS=Homo sapiens GN=TAF10 PE=1 SV=1	1	6	6	6	1	0	0	3	2	0	4	1	1	0	0	3	2	0	4	1	1	0	0	3	2	0	4	1	53.7	53.7	53.7	21.711	218	218	0	80.404	11.5	0	0	21.6	30.3	0
Q12965;O00160	Q12965	39;4	39;4	39;4	Unconventional myosin-Ie	MYO1E	sp|Q12965|MYO1E_HUMAN Unconventional myosin-Ie OS=Homo sapiens GN=MYO1E PE=1 SV=2	2	39	39	39	23	20	5	18	28	31	26	28	23	20	5	18	28	31	26	28	23	20	5	18	28	31	26	28	41.7	41.7	41.7	127.06	1108	1108;1098	0	323.31	22.7	20.5	5.8	18.2	28.6	32.8
Q12986	Q12986	19	19	19	Transcriptional repressor NF-X1	NFX1	sp|Q12986|NFX1_HUMAN Transcriptional repressor NF-X1 OS=Homo sapiens GN=NFX1 PE=1 SV=2	1	19	19	19	0	0	0	0	5	4	9	13	0	0	0	0	5	4	9	13	0	0	0	0	5	4	9	13	24.4	24.4	24.4	124.39	1120	1120	0	166.02	0	0	0	0	6.2	5.7
Q13011	Q13011	1	1	1	Delta(3,5)-Delta(2,4)-dienoyl-CoA isomerase, mitochondrial	ECH1	sp|Q13011|ECH1_HUMAN Delta(3,5)-Delta(2,4)-dienoyl-CoA isomerase, mitochondrial OS=Homo sapiens GN=ECH1 PE=1 SV=2	1	1	1	1	1	0	0	0	0	0	0	0	1	0	0	0	0	0	0	0	1	0	0	0	0	0	0	0	4.9	4.9	4.9	35.816	328	328	0	4.4211	4.9	0	0	0	0	0
Q13015	Q13015	1	1	1	Protein AF1q	MLLT11	sp|Q13015|AF1Q_HUMAN Protein AF1q OS=Homo sapiens GN=MLLT11 PE=1 SV=1	1	1	1	1	0	0	0	1	0	0	0	1	0	0	0	1	0	0	0	1	0	0	0	1	0	0	0	1	13.3	13.3	13.3	10.061	90	90	0	9.0117	0	0	0	13.3	0	0
Q13085	Q13085	117	117	102	Acetyl-CoA carboxylase 1;Biotin carboxylase	ACACA	sp|Q13085|ACACA_HUMAN Acetyl-CoA carboxylase 1 OS=Homo sapiens GN=ACACA PE=1 SV=2	1	117	117	102	105	109	59	80	1	0	0	0	105	109	59	80	1	0	0	0	92	95	49	68	1	0	0	0	50	50	44.3	265.55	2346	2346	0	323.31	46.2	48.3	24.1	37.2	0.6	0
Q13144	Q13144	2	2	2	Translation initiation factor eIF-2B subunit epsilon	EIF2B5	sp|Q13144|EI2BE_HUMAN Translation initiation factor eIF-2B subunit epsilon OS=Homo sapiens GN=EIF2B5 PE=1 SV=3	1	2	2	2	1	0	0	2	0	0	1	0	1	0	0	2	0	0	1	0	1	0	0	2	0	0	1	0	3.6	3.6	3.6	80.379	721	721	0	6.0459	1.9	0	0	3.6	0	0
Q13148	Q13148	3	3	3	TAR DNA-binding protein 43	TARDBP	sp|Q13148|TADBP_HUMAN TAR DNA-binding protein 43 OS=Homo sapiens GN=TARDBP PE=1 SV=1	1	3	3	3	0	0	0	0	0	0	0	3	0	0	0	0	0	0	0	3	0	0	0	0	0	0	0	3	15.9	15.9	15.9	44.739	414	414	0	15.192	0	0	0	0	0	0
Q13151	Q13151	1	1	1	Heterogeneous nuclear ribonucleoprotein A0	HNRNPA0	sp|Q13151|ROA0_HUMAN Heterogeneous nuclear ribonucleoprotein A0 OS=Homo sapiens GN=HNRNPA0 PE=1 SV=1	1	1	1	1	1	0	0	0	0	0	0	0	1	0	0	0	0	0	0	0	1	0	0	0	0	0	0	0	5.2	5.2	5.2	30.84	305	305	0.0063336	2.7761	5.2	0	0	0	0	0
Q13155	Q13155	1	1	1	Aminoacyl tRNA synthase complex-interacting multifunctional protein 2	AIMP2	sp|Q13155|AIMP2_HUMAN Aminoacyl tRNA synthase complex-interacting multifunctional protein 2 OS=Homo sapiens GN=AIMP2 PE=1 SV=2	1	1	1	1	0	0	0	1	0	0	0	0	0	0	0	1	0	0	0	0	0	0	0	1	0	0	0	0	4.1	4.1	4.1	35.348	320	320	0.0050761	2.9947	0	0	0	4.1	0	0
Q13162	Q13162	2	1	1	Peroxiredoxin-4	PRDX4	sp|Q13162|PRDX4_HUMAN Peroxiredoxin-4 OS=Homo sapiens GN=PRDX4 PE=1 SV=1	1	2	1	1	1	1	0	0	1	1	1	0	1	1	0	0	1	1	0	0	1	1	0	0	1	1	0	0	7	4.1	4.1	30.54	271	271	0.0022506	3.3061	4.1	4.1	0	0	4.1	4.1
Q13185	Q13185	6	6	5	Chromobox protein homolog 3	CBX3	sp|Q13185|CBX3_HUMAN Chromobox protein homolog 3 OS=Homo sapiens GN=CBX3 PE=1 SV=4	1	6	6	5	2	1	0	2	2	1	2	5	2	1	0	2	2	1	2	5	1	1	0	2	2	1	2	4	45.9	45.9	37.2	20.811	183	183	0	76.2	16.4	7.7	0	13.7	13.7	7.7
Q13206	Q13206	5	5	5	Probable ATP-dependent RNA helicase DDX10	DDX10	sp|Q13206|DDX10_HUMAN Probable ATP-dependent RNA helicase DDX10 OS=Homo sapiens GN=DDX10 PE=1 SV=2	1	5	5	5	4	2	2	2	0	0	0	0	4	2	2	2	0	0	0	0	4	2	2	2	0	0	0	0	7.4	7.4	7.4	100.89	875	875	0	14.254	6.5	2.5	2.4	2.5	0	0
Q13207	Q13207	1	1	1	T-box transcription factor TBX2	TBX2	sp|Q13207|TBX2_HUMAN T-box transcription factor TBX2 OS=Homo sapiens GN=TBX2 PE=1 SV=3	1	1	1	1	0	0	0	0	0	1	0	0	0	0	0	0	0	1	0	0	0	0	0	0	0	1	0	0	1.4	1.4	1.4	75.065	712	712	0.0044248	3.1284	0	0	0	0	0	1.4
Q13263	Q13263	16	16	16	Transcription intermediary factor 1-beta	TRIM28	sp|Q13263|TIF1B_HUMAN Transcription intermediary factor 1-beta OS=Homo sapiens GN=TRIM28 PE=1 SV=5	1	16	16	16	2	0	0	2	2	6	10	13	2	0	0	2	2	6	10	13	2	0	0	2	2	6	10	13	38.7	38.7	38.7	88.549	835	835	0	189.43	3.1	0	0	3.7	5.6	16.2
Q13283	Q13283	12	12	11	Ras GTPase-activating protein-binding protein 1	G3BP1	sp|Q13283|G3BP1_HUMAN Ras GTPase-activating protein-binding protein 1 OS=Homo sapiens GN=G3BP1 PE=1 SV=1	1	12	12	11	1	0	0	0	5	6	8	8	1	0	0	0	5	6	8	8	1	0	0	0	5	6	7	7	32.6	32.6	30.9	52.164	466	466	0	83.438	3.6	0	0	0	15	17.4
Q13310;P0CB38	Q13310	18;1	9;1	8;1	Polyadenylate-binding protein 4	PABPC4	sp|Q13310|PABP4_HUMAN Polyadenylate-binding protein 4 OS=Homo sapiens GN=PABPC4 PE=1 SV=1	2	18	9	8	1	0	0	4	9	6	12	11	0	0	0	1	4	1	5	4	0	0	0	1	3	1	5	4	30.4	15.5	14.1	70.782	644	644;370	0	18.409	2.6	0	0	7	15.5	11.3
Q13330	Q13330	3	2	2	Metastasis-associated protein MTA1	MTA1	sp|Q13330|MTA1_HUMAN Metastasis-associated protein MTA1 OS=Homo sapiens GN=MTA1 PE=1 SV=2	1	3	2	2	0	0	0	3	0	0	0	0	0	0	0	2	0	0	0	0	0	0	0	2	0	0	0	0	5.2	3.8	3.8	80.785	715	715	0	4.6175	0	0	0	5.2	0	0
Q13393	Q13393	2	2	2	Phospholipase D1	PLD1	sp|Q13393|PLD1_HUMAN Phospholipase D1 OS=Homo sapiens GN=PLD1 PE=1 SV=1	1	2	2	2	0	0	0	2	0	0	0	0	0	0	0	2	0	0	0	0	0	0	0	2	0	0	0	0	3.2	3.2	3.2	124.18	1074	1074	0	5.3463	0	0	0	3.2	0	0
Q13418	Q13418	5	5	5	Integrin-linked protein kinase	ILK	sp|Q13418|ILK_HUMAN Integrin-linked protein kinase OS=Homo sapiens GN=ILK PE=1 SV=2	1	5	5	5	0	0	0	2	2	0	2	4	0	0	0	2	2	0	2	4	0	0	0	2	2	0	2	4	15	15	15	51.419	452	452	0	18.594	0	0	0	5.1	5.1	0
Q13425	Q13425	3	3	3	Beta-2-syntrophin	SNTB2	sp|Q13425|SNTB2_HUMAN Beta-2-syntrophin OS=Homo sapiens GN=SNTB2 PE=1 SV=1	1	3	3	3	0	0	0	0	1	1	1	3	0	0	0	0	1	1	1	3	0	0	0	0	1	1	1	3	6.5	6.5	6.5	57.949	540	540	0	9.3687	0	0	0	0	2.6	2.2
Q13427	Q13427	2	2	2	Peptidyl-prolyl cis-trans isomerase G	PPIG	sp|Q13427|PPIG_HUMAN Peptidyl-prolyl cis-trans isomerase G OS=Homo sapiens GN=PPIG PE=1 SV=2	1	2	2	2	1	1	0	1	0	0	0	1	1	1	0	1	0	0	0	1	1	1	0	1	0	0	0	1	3.4	3.4	3.4	88.616	754	754	0	13.292	1.9	1.9	0	1.9	0	0
Q13428	Q13428	37	37	37	Treacle protein	TCOF1	sp|Q13428|TCOF_HUMAN Treacle protein OS=Homo sapiens GN=TCOF1 PE=1 SV=3	1	37	37	37	26	21	21	25	17	13	19	16	26	21	21	25	17	13	19	16	26	21	21	25	17	13	19	16	29.8	29.8	29.8	152.1	1488	1488	0	246.88	21.8	17.2	17.2	22.2	15.6	11.6
Q13435	Q13435	16	16	16	Splicing factor 3B subunit 2	SF3B2	sp|Q13435|SF3B2_HUMAN Splicing factor 3B subunit 2 OS=Homo sapiens GN=SF3B2 PE=1 SV=2	1	16	16	16	1	0	0	16	0	0	0	0	1	0	0	16	0	0	0	0	1	0	0	16	0	0	0	0	25.6	25.6	25.6	100.23	895	895	0	153.08	1.7	0	0	25.6	0	0
Q13454	Q13454	1	1	1	Tumor suppressor candidate 3	TUSC3	sp|Q13454|TUSC3_HUMAN Tumor suppressor candidate 3 OS=Homo sapiens GN=TUSC3 PE=1 SV=1	1	1	1	1	0	0	0	1	0	0	0	0	0	0	0	1	0	0	0	0	0	0	0	1	0	0	0	0	4	4	4	39.676	348	348	0.0063114	2.747	0	0	0	4	0	0
Q13459	Q13459	45	45	43	Unconventional myosin-IXb	MYO9B	sp|Q13459|MYO9B_HUMAN Unconventional myosin-IXb OS=Homo sapiens GN=MYO9B PE=1 SV=3	1	45	45	43	16	13	6	21	8	5	10	24	16	13	6	21	8	5	10	24	15	13	6	20	7	4	9	22	30	30	29.2	243.4	2157	2157	0	188.77	8.9	7.6	3.7	12.3	3.8	2.9
Q13509	Q13509	21	6	6	Tubulin beta-3 chain	TUBB3	sp|Q13509|TBB3_HUMAN Tubulin beta-3 chain OS=Homo sapiens GN=TUBB3 PE=1 SV=2	1	21	6	6	10	8	2	9	9	11	7	20	0	0	0	0	0	0	0	6	0	0	0	0	0	0	0	6	63.8	31.3	31.3	50.432	450	450	0	54.781	25.8	21.6	4.9	23.6	23.6	27.8
Q13523	Q13523	30	30	30	Serine/threonine-protein kinase PRP4 homolog	PRPF4B	sp|Q13523|PRP4B_HUMAN Serine/threonine-protein kinase PRP4 homolog OS=Homo sapiens GN=PRPF4B PE=1 SV=3	1	30	30	30	16	18	7	17	6	11	9	16	16	18	7	17	6	11	9	16	16	18	7	17	6	11	9	16	28.7	28.7	28.7	116.99	1007	1007	0	323.31	16.2	17.2	6.8	18.4	7	12.2
Q13547	Q13547	8	8	6	Histone deacetylase 1	HDAC1	sp|Q13547|HDAC1_HUMAN Histone deacetylase 1 OS=Homo sapiens GN=HDAC1 PE=1 SV=1	1	8	8	6	2	0	1	3	2	0	3	7	2	0	1	3	2	0	3	7	1	0	0	1	0	0	1	5	28	28	23	55.102	482	482	0	36.749	6.4	0	2.5	8.9	5	0
Q13573	Q13573	3	3	3	SNW domain-containing protein 1	SNW1	sp|Q13573|SNW1_HUMAN SNW domain-containing protein 1 OS=Homo sapiens GN=SNW1 PE=1 SV=1	1	3	3	3	1	0	0	0	0	2	0	1	1	0	0	0	0	2	0	1	1	0	0	0	0	2	0	1	12.3	12.3	12.3	61.494	536	536	0	15.906	4.1	0	0	0	0	7.6
Q13613	Q13613	5	5	5	Myotubularin-related protein 1	MTMR1	sp|Q13613|MTMR1_HUMAN Myotubularin-related protein 1 OS=Homo sapiens GN=MTMR1 PE=1 SV=4	1	5	5	5	0	0	0	1	1	1	1	3	0	0	0	1	1	1	1	3	0	0	0	1	1	1	1	3	10.4	10.4	10.4	74.677	665	665	0	8.3904	0	0	0	2.4	2.4	1.4
Q13642	Q13642	3	3	3	Four and a half LIM domains protein 1	FHL1	sp|Q13642|FHL1_HUMAN Four and a half LIM domains protein 1 OS=Homo sapiens GN=FHL1 PE=1 SV=4	1	3	3	3	1	0	0	0	2	1	0	0	1	0	0	0	2	1	0	0	1	0	0	0	2	1	0	0	11.1	11.1	11.1	36.263	323	323	0	9.8002	3.7	0	0	0	7.4	4
Q13724	Q13724	4	4	4	Mannosyl-oligosaccharide glucosidase	MOGS	sp|Q13724|MOGS_HUMAN Mannosyl-oligosaccharide glucosidase OS=Homo sapiens GN=MOGS PE=1 SV=5	1	4	4	4	0	0	0	2	0	0	0	2	0	0	0	2	0	0	0	2	0	0	0	2	0	0	0	2	6.1	6.1	6.1	91.916	837	837	0	7.1929	0	0	0	2.7	0	0
Q13751	Q13751	51	51	51	Laminin subunit beta-3	LAMB3	sp|Q13751|LAMB3_HUMAN Laminin subunit beta-3 OS=Homo sapiens GN=LAMB3 PE=1 SV=1	1	51	51	51	5	2	1	15	28	36	37	43	5	2	1	15	28	36	37	43	5	2	1	15	28	36	37	43	56.8	56.8	56.8	129.57	1172	1172	0	323.31	6.7	3.3	0.9	17.1	30.5	43.3
Q13753	Q13753	40	40	40	Laminin subunit gamma-2	LAMC2	sp|Q13753|LAMC2_HUMAN Laminin subunit gamma-2 OS=Homo sapiens GN=LAMC2 PE=1 SV=2	1	40	40	40	7	3	1	11	23	24	22	33	7	3	1	11	23	24	22	33	7	3	1	11	23	24	22	33	44.5	44.5	44.5	130.97	1193	1193	0	323.31	8.9	4.6	0.9	13.7	25.7	26.9
Q13769	Q13769	1	1	1	THO complex subunit 5 homolog	THOC5	sp|Q13769|THOC5_HUMAN THO complex subunit 5 homolog OS=Homo sapiens GN=THOC5 PE=1 SV=2	1	1	1	1	0	0	0	1	0	0	0	0	0	0	0	1	0	0	0	0	0	0	0	1	0	0	0	0	2.2	2.2	2.2	78.507	683	683	0.0093583	2.4704	0	0	0	2.2	0	0
Q13813	Q13813	4	4	4	Spectrin alpha chain, non-erythrocytic 1	SPTAN1	sp|Q13813|SPTN1_HUMAN Spectrin alpha chain, non-erythrocytic 1 OS=Homo sapiens GN=SPTAN1 PE=1 SV=3	1	4	4	4	1	0	0	1	1	0	0	1	1	0	0	1	1	0	0	1	1	0	0	1	1	0	0	1	1.6	1.6	1.6	284.54	2472	2472	0	6.9673	0.4	0	0	0.3	0.4	0
Q13823	Q13823	28	28	28	Nucleolar GTP-binding protein 2	GNL2	sp|Q13823|NOG2_HUMAN Nucleolar GTP-binding protein 2 OS=Homo sapiens GN=GNL2 PE=1 SV=1	1	28	28	28	19	21	7	17	18	14	16	14	19	21	7	17	18	14	16	14	19	21	7	17	18	14	16	14	44.6	44.6	44.6	83.654	731	731	0	238.1	29	32.1	13	29.7	27.6	23.5
Q13835	Q13835	1	1	1	Plakophilin-1	PKP1	sp|Q13835|PKP1_HUMAN Plakophilin-1 OS=Homo sapiens GN=PKP1 PE=1 SV=2	1	1	1	1	1	0	0	0	0	0	0	0	1	0	0	0	0	0	0	0	1	0	0	0	0	0	0	0	1.9	1.9	1.9	82.86	747	747	0.0050688	2.9869	1.9	0	0	0	0	0
Q13867	Q13867	1	1	1	Bleomycin hydrolase	BLMH	sp|Q13867|BLMH_HUMAN Bleomycin hydrolase OS=Homo sapiens GN=BLMH PE=1 SV=1	1	1	1	1	0	0	0	1	0	0	0	0	0	0	0	1	0	0	0	0	0	0	0	1	0	0	0	0	2.6	2.6	2.6	52.562	455	455	0.009352	2.4554	0	0	0	2.6	0	0
Q13885	Q13885	21	3	1	Tubulin beta-2A chain	TUBB2A	sp|Q13885|TBB2A_HUMAN Tubulin beta-2A chain OS=Homo sapiens GN=TUBB2A PE=1 SV=1	1	21	3	1	12	8	2	8	10	12	7	18	2	0	0	0	1	1	0	1	1	0	0	0	0	0	0	0	60.9	13.3	2.7	49.906	445	445	0	16.519	32.6	21.6	4.9	20.4	25.6	31
Q6P1K8;Q13888	Q6P1K8;Q13888	2;2	2;2	2;2	General transcription factor IIH subunit 2-like protein;General transcription factor IIH subunit 2	GTF2H2C;GTF2H2	sp|Q6P1K8|T2H2L_HUMAN General transcription factor IIH subunit 2-like protein OS=Homo sapiens GN=GTF2H2C PE=1 SV=1;sp|Q13888|TF2H2_HUMAN General transcription factor IIH subunit 2 OS=Homo sapiens GN=GTF2H2 PE=1 SV=1	2	2	2	2	1	0	0	1	0	0	1	1	1	0	0	1	0	0	1	1	1	0	0	1	0	0	1	1	4.6	4.6	4.6	44.452	395	395;395	0	4.7217	2.3	0	0	2.3	0	0
Q13889	Q13889	2	2	2	General transcription factor IIH subunit 3	GTF2H3	sp|Q13889|TF2H3_HUMAN General transcription factor IIH subunit 3 OS=Homo sapiens GN=GTF2H3 PE=1 SV=2	1	2	2	2	1	0	0	2	1	0	0	0	1	0	0	2	1	0	0	0	1	0	0	2	1	0	0	0	10.4	10.4	10.4	34.378	308	308	0	6.374	6.5	0	0	10.4	3.9	0
Q13895	Q13895	2	2	2	Bystin	BYSL	sp|Q13895|BYST_HUMAN Bystin OS=Homo sapiens GN=BYSL PE=1 SV=3	1	2	2	2	1	0	0	1	0	0	0	0	1	0	0	1	0	0	0	0	1	0	0	1	0	0	0	0	4.8	4.8	4.8	49.601	437	437	0.0043988	3.0883	1.8	0	0	3	0	0
Q13946	Q13946	2	2	2	High affinity cAMP-specific 3,5-cyclic phosphodiesterase 7A	PDE7A	sp|Q13946|PDE7A_HUMAN High affinity cAMP-specific 3,5-cyclic phosphodiesterase 7A OS=Homo sapiens GN=PDE7A PE=1 SV=2	1	2	2	2	0	0	0	0	0	0	0	2	0	0	0	0	0	0	0	2	0	0	0	0	0	0	0	2	8.9	8.9	8.9	55.504	482	482	0	55.884	0	0	0	0	0	0
Q14004	Q14004	4	3	3	Cyclin-dependent kinase 13	CDK13	sp|Q14004|CDK13_HUMAN Cyclin-dependent kinase 13 OS=Homo sapiens GN=CDK13 PE=1 SV=2	1	4	3	3	0	0	0	4	0	0	0	0	0	0	0	3	0	0	0	0	0	0	0	3	0	0	0	0	3.5	3	3	164.92	1512	1512	0	12.624	0	0	0	3.5	0	0
Q14019	Q14019	2	2	2	Coactosin-like protein	COTL1	sp|Q14019|COTL1_HUMAN Coactosin-like protein OS=Homo sapiens GN=COTL1 PE=1 SV=3	1	2	2	2	2	0	0	0	0	0	0	0	2	0	0	0	0	0	0	0	2	0	0	0	0	0	0	0	10.6	10.6	10.6	15.945	142	142	0.0015232	3.4249	10.6	0	0	0	0	0
Q14103	Q14103	1	1	1	Heterogeneous nuclear ribonucleoprotein D0	HNRNPD	sp|Q14103|HNRPD_HUMAN Heterogeneous nuclear ribonucleoprotein D0 OS=Homo sapiens GN=HNRNPD PE=1 SV=1	1	1	1	1	1	1	0	1	1	1	1	1	1	1	0	1	1	1	1	1	1	1	0	1	1	1	1	1	3.9	3.9	3.9	38.434	355	355	0	4.544	3.9	3.9	0	3.9	3.9	3.9
Q14119	Q14119	2	2	2	Vascular endothelial zinc finger 1	VEZF1	sp|Q14119|VEZF1_HUMAN Vascular endothelial zinc finger 1 OS=Homo sapiens GN=VEZF1 PE=1 SV=2	1	2	2	2	0	0	0	1	0	0	0	1	0	0	0	1	0	0	0	1	0	0	0	1	0	0	0	1	3.6	3.6	3.6	56.931	521	521	0	4.5035	0	0	0	1.9	0	0
Q14126	Q14126	8	8	8	Desmoglein-2	DSG2	sp|Q14126|DSG2_HUMAN Desmoglein-2 OS=Homo sapiens GN=DSG2 PE=1 SV=2	1	8	8	8	1	0	0	0	4	6	5	1	1	0	0	0	4	6	5	1	1	0	0	0	4	6	5	1	13.4	13.4	13.4	122.29	1118	1118	0	27.823	1.5	0	0	0	5.8	10.6
Q14134	Q14134	39	39	39	Tripartite motif-containing protein 29	TRIM29	sp|Q14134|TRI29_HUMAN Tripartite motif-containing protein 29 OS=Homo sapiens GN=TRIM29 PE=1 SV=2	1	39	39	39	2	2	2	12	22	30	26	35	2	2	2	12	22	30	26	35	2	2	2	12	22	30	26	35	66	66	66	65.834	588	588	0	323.31	4.3	4.4	4.9	21.9	40.3	49.1
Q14137	Q14137	1	1	1	Ribosome biogenesis protein BOP1	BOP1	sp|Q14137|BOP1_HUMAN Ribosome biogenesis protein BOP1 OS=Homo sapiens GN=BOP1 PE=1 SV=2	1	1	1	1	1	0	0	1	0	0	0	0	1	0	0	1	0	0	0	0	1	0	0	1	0	0	0	0	1.9	1.9	1.9	83.629	746	746	0.0037147	3.212	1.9	0	0	1.9	0	0
Q14145	Q14145	6	6	6	Kelch-like ECH-associated protein 1	KEAP1	sp|Q14145|KEAP1_HUMAN Kelch-like ECH-associated protein 1 OS=Homo sapiens GN=KEAP1 PE=1 SV=2	1	6	6	6	0	0	0	2	0	0	2	4	0	0	0	2	0	0	2	4	0	0	0	2	0	0	2	4	11.1	11.1	11.1	69.666	624	624	0	29.222	0	0	0	3.8	0	0
Q14157	Q14157	18	18	18	Ubiquitin-associated protein 2-like	UBAP2L	sp|Q14157|UBP2L_HUMAN Ubiquitin-associated protein 2-like OS=Homo sapiens GN=UBAP2L PE=1 SV=2	1	18	18	18	4	1	0	1	9	8	10	16	4	1	0	1	9	8	10	16	4	1	0	1	9	8	10	16	32.2	32.2	32.2	114.53	1087	1087	0	314.38	6.6	1.4	0	1.3	15.3	14.2
Q14192	Q14192	8	8	8	Four and a half LIM domains protein 2	FHL2	sp|Q14192|FHL2_HUMAN Four and a half LIM domains protein 2 OS=Homo sapiens GN=FHL2 PE=1 SV=3	1	8	8	8	0	0	0	1	2	1	2	8	0	0	0	1	2	1	2	8	0	0	0	1	2	1	2	8	38.7	38.7	38.7	32.193	279	279	0	40.43	0	0	0	5.4	9.7	4.3
Q14204	Q14204	8	8	8	Cytoplasmic dynein 1 heavy chain 1	DYNC1H1	sp|Q14204|DYHC1_HUMAN Cytoplasmic dynein 1 heavy chain 1 OS=Homo sapiens GN=DYNC1H1 PE=1 SV=5	1	8	8	8	1	0	0	0	0	0	1	7	1	0	0	0	0	0	1	7	1	0	0	0	0	0	1	7	2.2	2.2	2.2	532.4	4646	4646	0	29.895	0.3	0	0	0	0	0
Q14207	Q14207	3	3	3	Protein NPAT	NPAT	sp|Q14207|NPAT_HUMAN Protein NPAT OS=Homo sapiens GN=NPAT PE=1 SV=3	1	3	3	3	0	1	1	1	0	0	0	0	0	1	1	1	0	0	0	0	0	1	1	1	0	0	0	0	2.5	2.5	2.5	154.29	1427	1427	0	5.8199	0	0.8	0.7	0.9	0	0
Q14232	Q14232	1	1	1	Translation initiation factor eIF-2B subunit alpha	EIF2B1	sp|Q14232|EI2BA_HUMAN Translation initiation factor eIF-2B subunit alpha OS=Homo sapiens GN=EIF2B1 PE=1 SV=1	1	1	1	1	0	0	0	1	0	0	0	0	0	0	0	1	0	0	0	0	0	0	0	1	0	0	0	0	3.6	3.6	3.6	33.712	305	305	0.0074678	2.5586	0	0	0	3.6	0	0
Q14241	Q14241	9	9	9	Transcription elongation factor B polypeptide 3	TCEB3	sp|Q14241|ELOA1_HUMAN Elongin-A OS=Homo sapiens GN=ELOA PE=1 SV=2	1	9	9	9	4	1	3	5	0	1	2	2	4	1	3	5	0	1	2	2	4	1	3	5	0	1	2	2	14.2	14.2	14.2	89.908	798	798	0	41.931	5.4	1.8	4.1	6.3	0	1.6
Q14244	Q14244	4	4	4	Ensconsin	MAP7	sp|Q14244|MAP7_HUMAN Ensconsin OS=Homo sapiens GN=MAP7 PE=1 SV=1	1	4	4	4	0	0	0	0	2	0	1	1	0	0	0	0	2	0	1	1	0	0	0	0	2	0	1	1	7.3	7.3	7.3	84.051	749	749	0	7.8097	0	0	0	0	4.1	0
Q14247	Q14247	3	3	3	Src substrate cortactin	CTTN	sp|Q14247|SRC8_HUMAN Src substrate cortactin OS=Homo sapiens GN=CTTN PE=1 SV=2	1	3	3	3	0	0	0	0	1	2	1	1	0	0	0	0	1	2	1	1	0	0	0	0	1	2	1	1	11.6	11.6	11.6	61.585	550	550	0	51.587	0	0	0	0	2.7	8.9
Q14257	Q14257	14	14	14	Reticulocalbin-2	RCN2	sp|Q14257|RCN2_HUMAN Reticulocalbin-2 OS=Homo sapiens GN=RCN2 PE=1 SV=1	1	14	14	14	3	1	0	1	4	7	4	13	3	1	0	1	4	7	4	13	3	1	0	1	4	7	4	13	61.2	61.2	61.2	36.876	317	317	0	283.42	12.6	5	0	6.3	17.7	35.3
Q14258	Q14258	21	21	21	E3 ubiquitin/ISG15 ligase TRIM25	TRIM25	sp|Q14258|TRI25_HUMAN E3 ubiquitin/ISG15 ligase TRIM25 OS=Homo sapiens GN=TRIM25 PE=1 SV=2	1	21	21	21	1	0	0	11	2	2	3	18	1	0	0	11	2	2	3	18	1	0	0	11	2	2	3	18	47	47	47	70.973	630	630	0	128.52	2.2	0	0	19	2.9	3.7
Q14331	Q14331	7	7	7	Protein FRG1	FRG1	sp|Q14331|FRG1_HUMAN Protein FRG1 OS=Homo sapiens GN=FRG1 PE=1 SV=1	1	7	7	7	2	3	2	2	3	4	5	1	2	3	2	2	3	4	5	1	2	3	2	2	3	4	5	1	30.6	30.6	30.6	29.172	258	258	0	26.654	9.3	15.1	7.4	10.1	15.5	19.8
Q14444	Q14444	11	11	11	Caprin-1	CAPRIN1	sp|Q14444|CAPR1_HUMAN Caprin-1 OS=Homo sapiens GN=CAPRIN1 PE=1 SV=2	1	11	11	11	0	0	0	0	2	3	3	9	0	0	0	0	2	3	3	9	0	0	0	0	2	3	3	9	20	20	20	78.365	709	709	0	38.929	0	0	0	0	3.2	4.4
Q14498;Q86U06	Q14498	21;3	21;3	21;3	RNA-binding protein 39	RBM39	sp|Q14498|RBM39_HUMAN RNA-binding protein 39 OS=Homo sapiens GN=RBM39 PE=1 SV=2	2	21	21	21	12	12	6	14	8	11	11	15	12	12	6	14	8	11	11	15	12	12	6	14	8	11	11	15	48.5	48.5	48.5	59.379	530	530;439	0	323.31	27.9	28.7	11.7	30.4	17.9	26.8
Q14554	Q14554	1	1	1	Protein disulfide-isomerase A5	PDIA5	sp|Q14554|PDIA5_HUMAN Protein disulfide-isomerase A5 OS=Homo sapiens GN=PDIA5 PE=1 SV=1	1	1	1	1	1	0	0	1	0	0	0	0	1	0	0	1	0	0	0	0	1	0	0	1	0	0	0	0	2.3	2.3	2.3	59.594	519	519	0.0056457	2.7964	2.3	0	0	2.3	0	0
Q14573;Q14571;Q14643	Q14573;Q14571;Q14643	1;1;1	1;1;1	1;1;1	Inositol 1,4,5-trisphosphate receptor type 3;Inositol 1,4,5-trisphosphate receptor type 2;Inositol 1,4,5-trisphosphate receptor type 1	ITPR3;ITPR2;ITPR1	sp|Q14573|ITPR3_HUMAN Inositol 1,4,5-trisphosphate receptor type 3 OS=Homo sapiens GN=ITPR3 PE=1 SV=2;sp|Q14571|ITPR2_HUMAN Inositol 1,4,5-trisphosphate receptor type 2 OS=Homo sapiens GN=ITPR2 PE=1 SV=2;sp|Q14643|ITPR1_HUMAN Inositol 1,4,5-trisphosphate r	3	1	1	1	0	0	0	1	0	0	0	1	0	0	0	1	0	0	0	1	0	0	0	1	0	0	0	1	0.3	0.3	0.3	304.1	2671	2671;2701;2758	0.0074576	2.549	0	0	0	0.3	0	0
Q14596	Q14596	3	3	3	Next to BRCA1 gene 1 protein	NBR1	sp|Q14596|NBR1_HUMAN Next to BRCA1 gene 1 protein OS=Homo sapiens GN=NBR1 PE=1 SV=3	1	3	3	3	0	0	0	0	1	1	1	3	0	0	0	0	1	1	1	3	0	0	0	0	1	1	1	3	4.5	4.5	4.5	107.41	966	966	0	69.691	0	0	0	0	1.7	1.7
Q14669	Q14669	2	2	2	E3 ubiquitin-protein ligase TRIP12	TRIP12	sp|Q14669|TRIPC_HUMAN E3 ubiquitin-protein ligase TRIP12 OS=Homo sapiens GN=TRIP12 PE=1 SV=1	1	2	2	2	0	0	0	1	0	0	0	1	0	0	0	1	0	0	0	1	0	0	0	1	0	0	0	1	1.3	1.3	1.3	220.43	1992	1992	0	4.8918	0	0	0	0.7	0	0
Q14677	Q14677	17	17	17	Clathrin interactor 1	CLINT1	sp|Q14677|EPN4_HUMAN Clathrin interactor 1 OS=Homo sapiens GN=CLINT1 PE=1 SV=1	1	17	17	17	2	3	1	7	9	9	10	13	2	3	1	7	9	9	10	13	2	3	1	7	9	9	10	13	33.4	33.4	33.4	68.259	625	625	0	89.893	4.6	6.2	1.8	14.7	17.8	18.7
Q14684	Q14684	24	24	24	Ribosomal RNA processing protein 1 homolog B	RRP1B	sp|Q14684|RRP1B_HUMAN Ribosomal RNA processing protein 1 homolog B OS=Homo sapiens GN=RRP1B PE=1 SV=3	1	24	24	24	16	17	7	19	7	6	12	13	16	17	7	19	7	6	12	13	16	17	7	19	7	6	12	13	43.1	43.1	43.1	84.427	758	758	0	175.71	29.6	32.1	14.2	38.7	14.4	13.2
Q14739	Q14739	7	7	7	Lamin-B receptor	LBR	sp|Q14739|LBR_HUMAN Lamin-B receptor OS=Homo sapiens GN=LBR PE=1 SV=2	1	7	7	7	4	2	2	3	1	2	2	4	4	2	2	3	1	2	2	4	4	2	2	3	1	2	2	4	12.2	12.2	12.2	70.702	615	615	0	44.65	7.5	3.1	3.1	4.4	1.8	4.4
Q14764	Q14764	1	1	1	Major vault protein	MVP	sp|Q14764|MVP_HUMAN Major vault protein OS=Homo sapiens GN=MVP PE=1 SV=4	1	1	1	1	1	0	0	0	0	0	0	0	1	0	0	0	0	0	0	0	1	0	0	0	0	0	0	0	0.9	0.9	0.9	99.326	893	893	0	4.8342	0.9	0	0	0	0	0
Q14839	Q14839	42	42	33	Chromodomain-helicase-DNA-binding protein 4	CHD4	sp|Q14839|CHD4_HUMAN Chromodomain-helicase-DNA-binding protein 4 OS=Homo sapiens GN=CHD4 PE=1 SV=2	1	42	42	33	5	2	1	28	5	3	5	30	5	2	1	28	5	3	5	30	4	1	1	20	3	1	3	25	30.3	30.3	25.3	218	1912	1912	0	218	3.1	1.2	0.6	18.6	3.4	1.6
Q14847	Q14847	4	4	4	LIM and SH3 domain protein 1	LASP1	sp|Q14847|LASP1_HUMAN LIM and SH3 domain protein 1 OS=Homo sapiens GN=LASP1 PE=1 SV=2	1	4	4	4	4	0	0	0	1	0	0	0	4	0	0	0	1	0	0	0	4	0	0	0	1	0	0	0	16.9	16.9	16.9	29.717	261	261	0	10.842	16.9	0	0	0	3.8	0
Q14966	Q14966	16	16	16	Zinc finger protein 638	ZNF638	sp|Q14966|ZN638_HUMAN Zinc finger protein 638 OS=Homo sapiens GN=ZNF638 PE=1 SV=2	1	16	16	16	0	0	0	6	3	1	3	12	0	0	0	6	3	1	3	12	0	0	0	6	3	1	3	12	11.8	11.8	11.8	220.62	1978	1978	0	79.764	0	0	0	4.4	2	0.5
Q14974	Q14974	5	5	5	Importin subunit beta-1	KPNB1	sp|Q14974|IMB1_HUMAN Importin subunit beta-1 OS=Homo sapiens GN=KPNB1 PE=1 SV=2	1	5	5	5	3	0	0	0	0	0	1	3	3	0	0	0	0	0	1	3	3	0	0	0	0	0	1	3	8	8	8	97.169	876	876	0	16.108	4.8	0	0	0	0	0
Q14980	Q14980	40	40	40	Nuclear mitotic apparatus protein 1	NUMA1	sp|Q14980|NUMA1_HUMAN Nuclear mitotic apparatus protein 1 OS=Homo sapiens GN=NUMA1 PE=1 SV=2	1	40	40	40	0	0	0	5	10	5	15	32	0	0	0	5	10	5	15	32	0	0	0	5	10	5	15	32	28.2	28.2	28.2	238.26	2115	2115	0	293.8	0	0	0	2.9	5.8	3.4
Q14CW9	Q14CW9	2	2	2	Ataxin-7-like protein 3	ATXN7L3	sp|Q14CW9|AT7L3_HUMAN Ataxin-7-like protein 3 OS=Homo sapiens GN=ATXN7L3 PE=1 SV=1	1	2	2	2	0	0	0	0	0	0	2	0	0	0	0	0	0	0	2	0	0	0	0	0	0	0	2	0	9.5	9.5	9.5	38.651	347	347	0	6.5578	0	0	0	0	0	0
Q15027	Q15027	1	1	1	Arf-GAP with coiled-coil, ANK repeat and PH domain-containing protein 1	ACAP1	sp|Q15027|ACAP1_HUMAN Arf-GAP with coiled-coil, ANK repeat and PH domain-containing protein 1 OS=Homo sapiens GN=ACAP1 PE=1 SV=1	1	1	1	1	1	0	0	0	1	1	1	0	1	0	0	0	1	1	1	0	1	0	0	0	1	1	1	0	2.2	2.2	2.2	81.535	740	740	0.0029851	3.2775	2.2	0	0	0	2.2	2.2
Q15029	Q15029	12	12	11	116 kDa U5 small nuclear ribonucleoprotein component	EFTUD2	sp|Q15029|U5S1_HUMAN 116 kDa U5 small nuclear ribonucleoprotein component OS=Homo sapiens GN=EFTUD2 PE=1 SV=1	1	12	12	11	4	0	0	8	0	0	0	4	4	0	0	8	0	0	0	4	3	0	0	8	0	0	0	4	16.3	16.3	15.2	109.43	972	972	0	48.416	4.6	0	0	9.5	0	0
Q15046	Q15046	4	4	4	Lysine--tRNA ligase	KARS	sp|Q15046|SYK_HUMAN Lysine--tRNA ligase OS=Homo sapiens GN=KARS PE=1 SV=3	1	4	4	4	0	0	0	4	0	0	0	0	0	0	0	4	0	0	0	0	0	0	0	4	0	0	0	0	9.2	9.2	9.2	68.047	597	597	0	9.3946	0	0	0	9.2	0	0
Q15056	Q15056	1	1	1	Eukaryotic translation initiation factor 4H	EIF4H	sp|Q15056|IF4H_HUMAN Eukaryotic translation initiation factor 4H OS=Homo sapiens GN=EIF4H PE=1 SV=5	1	1	1	1	1	0	0	0	0	0	0	0	1	0	0	0	0	0	0	0	1	0	0	0	0	0	0	0	5.2	5.2	5.2	27.385	248	248	0.0050469	2.9744	5.2	0	0	0	0	0
Q15058	Q15058	22	22	22	Kinesin-like protein KIF14	KIF14	sp|Q15058|KIF14_HUMAN Kinesin-like protein KIF14 OS=Homo sapiens GN=KIF14 PE=1 SV=1	1	22	22	22	0	0	0	0	7	7	13	9	0	0	0	0	7	7	13	9	0	0	0	0	7	7	13	9	18.3	18.3	18.3	186.49	1648	1648	0	92.426	0	0	0	0	5.6	6
Q15070	Q15070	1	1	1	Mitochondrial inner membrane protein OXA1L	OXA1L	sp|Q15070|OXA1L_HUMAN Mitochondrial inner membrane protein OXA1L OS=Homo sapiens GN=OXA1L PE=1 SV=3	1	1	1	1	0	0	0	0	0	0	0	1	0	0	0	0	0	0	0	1	0	0	0	0	0	0	0	1	1.8	1.8	1.8	48.547	435	435	0.0081026	2.526	0	0	0	0	0	0
Q15084	Q15084	1	1	1	Protein disulfide-isomerase A6	PDIA6	sp|Q15084|PDIA6_HUMAN Protein disulfide-isomerase A6 OS=Homo sapiens GN=PDIA6 PE=1 SV=1	1	1	1	1	1	0	0	0	0	0	0	0	1	0	0	0	0	0	0	0	1	0	0	0	0	0	0	0	3.4	3.4	3.4	48.121	440	440	0.0043892	3.0713	3.4	0	0	0	0	0
Q15121	Q15121	3	3	3	Astrocytic phosphoprotein PEA-15	PEA15	sp|Q15121|PEA15_HUMAN Astrocytic phosphoprotein PEA-15 OS=Homo sapiens GN=PEA15 PE=1 SV=2	1	3	3	3	0	0	0	0	0	3	0	0	0	0	0	0	0	3	0	0	0	0	0	0	0	3	0	0	34.6	34.6	34.6	15.04	130	130	0	7.0707	0	0	0	0	0	34.6
Q15125	Q15125	1	1	1	3-beta-hydroxysteroid-Delta(8),Delta(7)-isomerase	EBP	sp|Q15125|EBP_HUMAN 3-beta-hydroxysteroid-Delta(8),Delta(7)-isomerase OS=Homo sapiens GN=EBP PE=1 SV=3	1	1	1	1	0	0	0	1	0	0	0	0	0	0	0	1	0	0	0	0	0	0	0	1	0	0	0	0	5.2	5.2	5.2	26.352	230	230	0	5.0308	0	0	0	5.2	0	0
Q15149;P58107	Q15149	366;9	366;9	365;9	Plectin	PLEC	sp|Q15149|PLEC_HUMAN Plectin OS=Homo sapiens GN=PLEC PE=1 SV=3	2	366	366	365	113	103	59	149	220	274	248	318	113	103	59	149	220	274	248	318	112	102	59	148	219	273	247	317	71.6	71.6	71.4	531.78	4684	4684;5090	0	323.31	29.6	24.9	13.3	34.2	44.8	55.1
Q15154	Q15154	1	1	1	Pericentriolar material 1 protein	PCM1	sp|Q15154|PCM1_HUMAN Pericentriolar material 1 protein OS=Homo sapiens GN=PCM1 PE=1 SV=4	1	1	1	1	0	0	0	0	0	0	0	1	0	0	0	0	0	0	0	1	0	0	0	0	0	0	0	1	0.5	0.5	0.5	228.53	2024	2024	0.0050798	3.0083	0	0	0	0	0	0
Q15233	Q15233	1	1	1	Non-POU domain-containing octamer-binding protein	NONO	sp|Q15233|NONO_HUMAN Non-POU domain-containing octamer-binding protein OS=Homo sapiens GN=NONO PE=1 SV=4	1	1	1	1	1	0	0	0	1	0	0	0	1	0	0	0	1	0	0	0	1	0	0	0	1	0	0	0	2.5	2.5	2.5	54.231	471	471	0.0015385	3.5592	2.5	0	0	0	2.5	0
Q15262;P28827	Q15262	59;2	59;2	59;2	Receptor-type tyrosine-protein phosphatase kappa	PTPRK	sp|Q15262|PTPRK_HUMAN Receptor-type tyrosine-protein phosphatase kappa OS=Homo sapiens GN=PTPRK PE=1 SV=2	2	59	59	59	24	27	21	17	35	35	33	56	24	27	21	17	35	35	33	56	24	27	21	17	35	35	33	56	36.8	36.8	36.8	162.1	1439	1439;1452	0	323.31	17.4	21.9	22.5	14.1	21.5	21.5
882;61883;61884;61885;61886;61887;61888;61889;61890;61891;61892;61893;61894;61895;61896;61897;61898;61899;61900;61901;61902;61903;61904;61905;61906;61907;61908;61909;61910;61911;61912;61913;61914;61915;61916;61917;61918;61919;61920;61921;61922;61923;61924;61925;61926;61927;61928;61929;61930;61931;61932;61933;61934;61935;61936;61937;61938;61939;61940;61941;61942;61943;61944;61945;61946;61947;61948…	730;744;5835;7031;12092;12208;12539;12573;15126;15545;17148;21117;22816;22853;22947;22998;24683;29382;29525;31799;32712;33900;34769;37443;37481;37589;38630;38773;38860;39777;39929;41043;41067;41170;41218;43303;43308;43608;44506;44521;46307;46347;46349;50240;50310;50628;51224;51858;51891;53799;53943;57481;59890;60975;60993;61728;62047;62138;63504	441;442;443;444;445;446;447;448;449;450;451;452;453;454;455;456;457	879;972;983;1016;1101;1124;1161;1207;1209;1235;1272;1302;1306;1329;1385;1395;1418
Q15287	Q15287	2	2	2	RNA-binding protein with serine-rich domain 1	RNPS1	sp|Q15287|RNPS1_HUMAN RNA-binding protein with serine-rich domain 1 OS=Homo sapiens GN=RNPS1 PE=1 SV=1	1	2	2	2	0	0	0	1	0	0	0	1	0	0	0	1	0	0	0	1	0	0	0	1	0	0	0	1	7.5	7.5	7.5	34.208	305	305	0	4.5649	0	0	0	4.9	0	0
Q15291	Q15291	1	1	1	Retinoblastoma-binding protein 5	RBBP5	sp|Q15291|RBBP5_HUMAN Retinoblastoma-binding protein 5 OS=Homo sapiens GN=RBBP5 PE=1 SV=2	1	1	1	1	0	0	0	0	0	0	0	1	0	0	0	0	0	0	0	1	0	0	0	0	0	0	0	1	7.2	7.2	7.2	59.152	538	538	0	5.3789	0	0	0	0	0	0
Q15293	Q15293	12	12	12	Reticulocalbin-1	RCN1	sp|Q15293|RCN1_HUMAN Reticulocalbin-1 OS=Homo sapiens GN=RCN1 PE=1 SV=1	1	12	12	12	2	0	0	3	1	4	3	9	2	0	0	3	1	4	3	9	2	0	0	3	1	4	3	9	63.1	63.1	63.1	38.89	331	331	0	147.55	9.7	0	0	11.8	2.7	17.2
Q15365	Q15365	13	13	9	Poly(rC)-binding protein 1	PCBP1	sp|Q15365|PCBP1_HUMAN Poly(rC)-binding protein 1 OS=Homo sapiens GN=PCBP1 PE=1 SV=2	1	13	13	9	9	7	3	9	6	5	8	10	9	7	3	9	6	5	8	10	6	3	2	6	4	4	5	7	60.1	60.1	46.9	37.497	356	356	0	104.79	39	28.1	10.1	38.5	23.3	20.8
Q15366;P57721	Q15366;P57721	7;4	3;1	3;1	Poly(rC)-binding protein 2;Poly(rC)-binding protein 3	PCBP2;PCBP3	sp|Q15366|PCBP2_HUMAN Poly(rC)-binding protein 2 OS=Homo sapiens GN=PCBP2 PE=1 SV=1;sp|P57721|PCBP3_HUMAN Poly(rC)-binding protein 3 OS=Homo sapiens GN=PCBP3 PE=2 SV=2	2	7	3	3	4	4	1	3	3	1	5	4	1	0	0	0	1	0	2	1	1	0	0	0	1	0	2	1	24.7	11.8	11.8	38.58	365	365;371	0	8.6494	14.2	12.9	3	10.7	9	2.2
Q15369	Q15369	2	2	2	Transcription elongation factor B polypeptide 1	TCEB1	sp|Q15369|ELOC_HUMAN Elongin-C OS=Homo sapiens GN=ELOC PE=1 SV=1	1	2	2	2	0	0	0	0	0	0	0	2	0	0	0	0	0	0	0	2	0	0	0	0	0	0	0	2	30.4	30.4	30.4	12.473	112	112	0	139.77	0	0	0	0	0	0
Q15370	Q15370	5	5	5	Transcription elongation factor B polypeptide 2	TCEB2	sp|Q15370|ELOB_HUMAN Elongin-B OS=Homo sapiens GN=ELOB PE=1 SV=1	1	5	5	5	2	0	1	0	0	1	0	2	2	0	1	0	0	1	0	2	2	0	1	0	0	1	0	2	75.4	75.4	75.4	13.133	118	118	0	16.386	14.4	0	7.6	0	0	21.2
Q15388	Q15388	1	1	1	Mitochondrial import receptor subunit TOM20 homolog	TOMM20	sp|Q15388|TOM20_HUMAN Mitochondrial import receptor subunit TOM20 homolog OS=Homo sapiens GN=TOMM20 PE=1 SV=1	1	1	1	1	1	1	0	0	0	1	0	0	1	1	0	0	0	1	0	0	1	1	0	0	0	1	0	0	9	9	9	16.298	145	145	0.0069013	2.6746	9	9	0	0	0	9
Q15393	Q15393	17	17	17	Splicing factor 3B subunit 3	SF3B3	sp|Q15393|SF3B3_HUMAN Splicing factor 3B subunit 3 OS=Homo sapiens GN=SF3B3 PE=1 SV=4	1	17	17	17	4	2	0	13	0	0	1	5	4	2	0	13	0	0	1	5	4	2	0	13	0	0	1	5	20.5	20.5	20.5	135.58	1217	1217	0	101.99	4.8	2.5	0	13.6	0	0
Q15427	Q15427	1	1	1	Splicing factor 3B subunit 4	SF3B4	sp|Q15427|SF3B4_HUMAN Splicing factor 3B subunit 4 OS=Homo sapiens GN=SF3B4 PE=1 SV=1	1	1	1	1	0	0	0	1	0	0	0	1	0	0	0	1	0	0	0	1	0	0	0	1	0	0	0	1	3.3	3.3	3.3	44.385	424	424	0	4.4929	0	0	0	3.3	0	0
Q15459	Q15459	1	1	1	Splicing factor 3A subunit 1	SF3A1	sp|Q15459|SF3A1_HUMAN Splicing factor 3A subunit 1 OS=Homo sapiens GN=SF3A1 PE=1 SV=1	1	1	1	1	1	0	0	1	0	0	0	0	1	0	0	1	0	0	0	0	1	0	0	1	0	0	0	0	1.6	1.6	1.6	88.885	793	793	0.0050143	2.9138	1.6	0	0	1.6	0	0
Q15517	Q15517	2	2	2	Corneodesmosin	CDSN	sp|Q15517|CDSN_HUMAN Corneodesmosin OS=Homo sapiens GN=CDSN PE=1 SV=3	1	2	2	2	1	0	0	0	0	0	1	0	1	0	0	0	0	0	1	0	1	0	0	0	0	0	1	0	5.1	5.1	5.1	51.522	529	529	0.0049893	2.885	1.7	0	0	0	0	0
Q15542	Q15542	1	1	1	Transcription initiation factor TFIID subunit 5	TAF5	sp|Q15542|TAF5_HUMAN Transcription initiation factor TFIID subunit 5 OS=Homo sapiens GN=TAF5 PE=1 SV=3	1	1	1	1	1	0	0	0	0	0	0	0	1	0	0	0	0	0	0	0	1	0	0	0	0	0	0	0	1.6	1.6	1.6	86.829	800	800	0.0043924	3.0763	1.6	0	0	0	0	0
Q15582	Q15582	20	20	20	Transforming growth factor-beta-induced protein ig-h3	TGFBI	sp|Q15582|BGH3_HUMAN Transforming growth factor-beta-induced protein ig-h3 OS=Homo sapiens GN=TGFBI PE=1 SV=1	1	20	20	20	0	0	1	3	4	5	8	16	0	0	1	3	4	5	8	16	0	0	1	3	4	5	8	16	41	41	41	74.68	683	683	0	148.46	0	0	1	4.5	6.7	9.7
Q15629	Q15629	1	1	1	Translocating chain-associated membrane protein 1	TRAM1	sp|Q15629|TRAM1_HUMAN Translocating chain-associated membrane protein 1 OS=Homo sapiens GN=TRAM1 PE=1 SV=3	1	1	1	1	0	0	0	1	0	0	0	0	0	0	0	1	0	0	0	0	0	0	0	1	0	0	0	0	5.3	5.3	5.3	43.071	374	374	0	4.9261	0	0	0	5.3	0	0
Q15648	Q15648	2	2	2	Mediator of RNA polymerase II transcription subunit 1	MED1	sp|Q15648|MED1_HUMAN Mediator of RNA polymerase II transcription subunit 1 OS=Homo sapiens GN=MED1 PE=1 SV=4	1	2	2	2	0	1	0	1	0	0	0	0	0	1	0	1	0	0	0	0	0	1	0	1	0	0	0	0	1.6	1.6	1.6	168.48	1581	1581	0	4.6192	0	0.8	0	0.9	0	0
Q15654	Q15654	20	20	20	Thyroid receptor-interacting protein 6	TRIP6	sp|Q15654|TRIP6_HUMAN Thyroid receptor-interacting protein 6 OS=Homo sapiens GN=TRIP6 PE=1 SV=3	1	20	20	20	1	1	1	0	6	4	8	17	1	1	1	0	6	4	8	17	1	1	1	0	6	4	8	17	65.3	65.3	65.3	50.287	476	476	0	178.46	2.3	2.5	2.3	0	17.2	10.5
Q15678;Q16825	Q15678	30;1	30;1	30;1	Tyrosine-protein phosphatase non-receptor type 14	PTPN14	sp|Q15678|PTN14_HUMAN Tyrosine-protein phosphatase non-receptor type 14 OS=Homo sapiens GN=PTPN14 PE=1 SV=2	2	30	30	30	2	0	1	0	19	24	21	14	2	0	1	0	19	24	21	14	2	0	1	0	19	24	21	14	32.8	32.8	32.8	135.26	1187	1187;1174	0	292.88	2.4	0	0.7	0	22.1	29
Q15717	Q15717	2	2	2	ELAV-like protein 1	ELAVL1	sp|Q15717|ELAV1_HUMAN ELAV-like protein 1 OS=Homo sapiens GN=ELAVL1 PE=1 SV=2	1	2	2	2	2	0	0	0	0	0	0	0	2	0	0	0	0	0	0	0	2	0	0	0	0	0	0	0	7.4	7.4	7.4	36.091	326	326	0	4.9003	7.4	0	0	0	0	0
Q15773	Q15773	2	2	2	Myeloid leukemia factor 2	MLF2	sp|Q15773|MLF2_HUMAN Myeloid leukemia factor 2 OS=Homo sapiens GN=MLF2 PE=1 SV=1	1	2	2	2	0	0	0	0	1	0	0	2	0	0	0	0	1	0	0	2	0	0	0	0	1	0	0	2	12.1	12.1	12.1	28.147	248	248	0	5.0537	0	0	0	0	4.8	0
Q15776	Q15776	5	5	5	Zinc finger protein with KRAB and SCAN domains 8	ZKSCAN8	sp|Q15776|ZKSC8_HUMAN Zinc finger protein with KRAB and SCAN domains 8 OS=Homo sapiens GN=ZKSCAN8 PE=1 SV=2	1	5	5	5	0	0	0	0	0	0	0	5	0	0	0	0	0	0	0	5	0	0	0	0	0	0	0	5	16.3	16.3	16.3	65.815	578	578	0	55.107	0	0	0	0	0	0
Q15843	Q15843	1	1	1	NEDD8	NEDD8	sp|Q15843|NEDD8_HUMAN NEDD8 OS=Homo sapiens GN=NEDD8 PE=1 SV=1	1	1	1	1	1	0	0	0	0	0	0	0	1	0	0	0	0	0	0	0	1	0	0	0	0	0	0	0	13.6	13.6	13.6	9.0714	81	81	0.0093085	2.4307	13.6	0	0	0	0	0
Q16186	Q16186	1	1	1	Proteasomal ubiquitin receptor ADRM1	ADRM1	sp|Q16186|ADRM1_HUMAN Proteasomal ubiquitin receptor ADRM1 OS=Homo sapiens GN=ADRM1 PE=1 SV=2	1	1	1	1	1	0	0	0	0	0	0	0	1	0	0	0	0	0	0	0	1	0	0	0	0	0	0	0	3.7	3.7	3.7	42.153	407	407	0.0029806	3.2316	3.7	0	0	0	0	0
Q5IFJ8;Q16401	Q5IFJ8;Q16401	1;1	1;1	1;1	26S proteasome non-ATPase regulatory subunit 5	PSMD5	sp|Q5IFJ8|PSMD5_MACFA 26S proteasome non-ATPase regulatory subunit 5 OS=Macaca fascicularis GN=PSMD5 PE=2 SV=3;sp|Q16401|PSMD5_HUMAN 26S proteasome non-ATPase regulatory subunit 5 OS=Homo sapiens GN=PSMD5 PE=1 SV=3	2	1	1	1	1	0	0	0	0	0	0	1	1	0	0	0	0	0	0	1	1	0	0	0	0	0	0	1	1.8	1.8	1.8	56.145	504	504;504	0	4.2033	1.8	0	0	0	0	0
Q16531	Q16531	4	4	4	DNA damage-binding protein 1	DDB1	sp|Q16531|DDB1_HUMAN DNA damage-binding protein 1 OS=Homo sapiens GN=DDB1 PE=1 SV=1	1	4	4	4	1	0	0	0	1	0	1	2	1	0	0	0	1	0	1	2	1	0	0	0	1	0	1	2	6.2	6.2	6.2	126.97	1140	1140	0	21.61	0.7	0	0	0	0.9	0
Q16555;Q14194	Q16555	5;1	5;1	5;1	Dihydropyrimidinase-related protein 2	DPYSL2	sp|Q16555|DPYL2_HUMAN Dihydropyrimidinase-related protein 2 OS=Homo sapiens GN=DPYSL2 PE=1 SV=1	2	5	5	5	3	0	0	0	0	2	0	0	3	0	0	0	0	2	0	0	3	0	0	0	0	2	0	0	15.4	15.4	15.4	62.293	572	572;572	0	12.515	7	0	0	0	0	8.4
Q16576	Q16576	10	4	4	Histone-binding protein RBBP7	RBBP7	sp|Q16576|RBBP7_HUMAN Histone-binding protein RBBP7 OS=Homo sapiens GN=RBBP7 PE=1 SV=1	1	10	4	4	3	3	1	8	2	3	3	7	0	0	0	2	0	1	0	1	0	0	0	2	0	1	0	1	27.3	16.9	16.9	47.82	425	425	0	13.572	6.8	6.6	1.6	17.2	4.9	8.7
Q16594;Q9HBM6	Q16594;Q9HBM6	9;5	9;5	9;5	Transcription initiation factor TFIID subunit 9;Transcription initiation factor TFIID subunit 9B	TAF9;TAF9B	sp|Q16594|TAF9_HUMAN Transcription initiation factor TFIID subunit 9 OS=Homo sapiens GN=TAF9 PE=1 SV=1;sp|Q9HBM6|TAF9B_HUMAN Transcription initiation factor TFIID subunit 9B OS=Homo sapiens GN=TAF9B PE=1 SV=1	2	9	9	9	2	0	0	4	3	2	2	4	2	0	0	4	3	2	2	4	2	0	0	4	3	2	2	4	40.2	40.2	40.2	28.974	264	264;251	0	18.725	12.1	0	0	16.3	17.8	15.5
Q16637	Q16637	2	2	2	Survival motor neuron protein	SMN1	sp|Q16637|SMN_HUMAN Survival motor neuron protein OS=Homo sapiens GN=SMN1 PE=1 SV=1	1	2	2	2	0	0	0	2	0	0	0	0	0	0	0	2	0	0	0	0	0	0	0	2	0	0	0	0	13.3	13.3	13.3	31.848	294	294	0	8.5374	0	0	0	13.3	0	0
Q16658	Q16658	3	3	3	Fascin	FSCN1	sp|Q16658|FSCN1_HUMAN Fascin OS=Homo sapiens GN=FSCN1 PE=1 SV=3	1	3	3	3	2	0	0	0	1	1	0	0	2	0	0	0	1	1	0	0	2	0	0	0	1	1	0	0	6.5	6.5	6.5	54.529	493	493	0	4.8222	4.5	0	0	0	2	2
Q16666;Q6K0P9	Q16666	19;2	19;2	19;2	Gamma-interferon-inducible protein 16	IFI16	sp|Q16666|IF16_HUMAN Gamma-interferon-inducible protein 16 OS=Homo sapiens GN=IFI16 PE=1 SV=3	2	19	19	19	2	0	0	17	0	0	0	12	2	0	0	17	0	0	0	12	2	0	0	17	0	0	0	12	29.4	29.4	29.4	88.255	785	785;492	0	79.945	3.3	0	0	26.2	0	0
Q16787	Q16787	61	61	61	Laminin subunit alpha-3	LAMA3	sp|Q16787|LAMA3_HUMAN Laminin subunit alpha-3 OS=Homo sapiens GN=LAMA3 PE=1 SV=2	1	61	61	61	5	1	1	25	24	26	35	47	5	1	1	25	24	26	35	47	5	1	1	25	24	26	35	47	24.4	24.4	24.4	366.65	3333	3333	0	323.31	2.3	0.4	0.3	9.3	9.1	11
Q16795	Q16795	4	4	4	NADH dehydrogenase [ubiquinone] 1 alpha subcomplex subunit 9, mitochondrial	NDUFA9	sp|Q16795|NDUA9_HUMAN NADH dehydrogenase [ubiquinone] 1 alpha subcomplex subunit 9, mitochondrial OS=Homo sapiens GN=NDUFA9 PE=1 SV=2	1	4	4	4	0	0	0	0	1	1	1	2	0	0	0	0	1	1	1	2	0	0	0	0	1	1	1	2	14.1	14.1	14.1	42.509	377	377	0	12.091	0	0	0	0	2.7	2.7
Q16822	Q16822	1	1	1	Phosphoenolpyruvate carboxykinase [GTP], mitochondrial	PCK2	sp|Q16822|PCKGM_HUMAN Phosphoenolpyruvate carboxykinase [GTP], mitochondrial OS=Homo sapiens GN=PCK2 PE=1 SV=3	1	1	1	1	0	0	0	0	0	0	0	1	0	0	0	0	0	0	0	1	0	0	0	0	0	0	0	1	3.9	3.9	3.9	70.729	640	640	0	5.9002	0	0	0	0	0	0
Q16881	Q16881	1	1	1	Thioredoxin reductase 1, cytoplasmic	TXNRD1	sp|Q16881|TRXR1_HUMAN Thioredoxin reductase 1, cytoplasmic OS=Homo sapiens GN=TXNRD1 PE=1 SV=3	1	1	1	1	1	0	0	0	0	0	0	0	1	0	0	0	0	0	0	0	1	0	0	0	0	0	0	0	2.3	2.3	2.3	70.905	649	649	0.0044444	3.1784	2.3	0	0	0	0	0
Q16891	Q16891	9	9	9	MICOS complex subunit MIC60	IMMT	sp|Q16891|MIC60_HUMAN MICOS complex subunit MIC60 OS=Homo sapiens GN=IMMT PE=1 SV=1	1	9	9	9	0	0	0	3	1	1	1	7	0	0	0	3	1	1	1	7	0	0	0	3	1	1	1	7	20.4	20.4	20.4	83.677	758	758	0	38.308	0	0	0	7.4	1.5	2.5
Q7Z5Q1;Q8NE35;Q17RY0	Q7Z5Q1;Q8NE35;Q17RY0	2;2;2	2;2;2	2;2;2	Cytoplasmic polyadenylation element-binding protein 2;Cytoplasmic polyadenylation element-binding protein 3;Cytoplasmic polyadenylation element-binding protein 4	CPEB2;CPEB3;CPEB4	sp|Q7Z5Q1|CPEB2_HUMAN Cytoplasmic polyadenylation element-binding protein 2 OS=Homo sapiens GN=CPEB2 PE=2 SV=3;sp|Q8NE35|CPEB3_HUMAN Cytoplasmic polyadenylation element-binding protein 3 OS=Homo sapiens GN=CPEB3 PE=1 SV=2;sp|Q17RY0|CPEB4_HUMAN Cytoplasmic	3	2	2	2	0	0	0	0	0	0	0	2	0	0	0	0	0	0	0	2	0	0	0	0	0	0	0	2	7.5	7.5	7.5	64.943	589	589;698;729	0	4.848	0	0	0	0	0	0
Q1ED39	Q1ED39	6	6	6	Lysine-rich nucleolar protein 1	KNOP1	sp|Q1ED39|KNOP1_HUMAN Lysine-rich nucleolar protein 1 OS=Homo sapiens GN=KNOP1 PE=1 SV=1	1	6	6	6	4	3	1	2	1	4	3	0	4	3	1	2	1	4	3	0	4	3	1	2	1	4	3	0	20.3	20.3	20.3	51.588	458	458	0	55.949	13.8	10.9	3.1	7.2	3.1	13.3
Q2NL82	Q2NL82	14	14	14	Pre-rRNA-processing protein TSR1 homolog	TSR1	sp|Q2NL82|TSR1_HUMAN Pre-rRNA-processing protein TSR1 homolog OS=Homo sapiens GN=TSR1 PE=1 SV=1	1	14	14	14	11	6	1	9	1	6	3	7	11	6	1	9	1	6	3	7	11	6	1	9	1	6	3	7	25.4	25.4	25.4	91.809	804	804	0	78.627	21.9	9.3	1.6	14.1	1.4	10.2
Q2TB10	Q2TB10	15	15	15	Zinc finger protein 800	ZNF800	sp|Q2TB10|ZN800_HUMAN Zinc finger protein 800 OS=Homo sapiens GN=ZNF800 PE=1 SV=1	1	15	15	15	7	5	3	12	0	1	1	6	7	5	3	12	0	1	1	6	7	5	3	12	0	1	1	6	28.9	28.9	28.9	75.235	664	664	0	98.257	16.6	7.4	4.4	21.4	0	1.2
Q2TBE0	Q2TBE0	1	1	1	CWF19-like protein 2	CWF19L2	sp|Q2TBE0|C19L2_HUMAN CWF19-like protein 2 OS=Homo sapiens GN=CWF19L2 PE=1 SV=4	1	1	1	1	0	0	0	1	0	0	1	0	0	0	0	1	0	0	1	0	0	0	0	1	0	0	1	0	1.7	1.7	1.7	103.79	894	894	0	6.174	0	0	0	1.7	0	0
Q32NC0	Q32NC0	2	2	2	UPF0711 protein C18orf21	C18orf21	sp|Q32NC0|CR021_HUMAN UPF0711 protein C18orf21 OS=Homo sapiens GN=C18orf21 PE=1 SV=1	1	2	2	2	0	0	1	2	0	0	0	0	0	0	1	2	0	0	0	0	0	0	1	2	0	0	0	0	11.4	11.4	11.4	24.826	220	220	0	65.393	0	0	6.4	11.4	0	0
Q3KP66	Q3KP66	8	8	8	Uncharacterized protein C1orf106	C1orf106	sp|Q3KP66|INAVA_HUMAN Innate immunity activator protein OS=Homo sapiens GN=INAVA PE=1 SV=2	1	8	8	8	0	0	0	0	3	5	5	0	0	0	0	0	3	5	5	0	0	0	0	0	3	5	5	0	13.6	13.6	13.6	72.913	663	663	0	30.59	0	0	0	0	5.4	8.9
Q3KQU3	Q3KQU3	5	5	5	MAP7 domain-containing protein 1	MAP7D1	sp|Q3KQU3|MA7D1_HUMAN MAP7 domain-containing protein 1 OS=Homo sapiens GN=MAP7D1 PE=1 SV=1	1	5	5	5	1	0	0	4	0	0	1	1	1	0	0	4	0	0	1	1	1	0	0	4	0	0	1	1	11.8	11.8	11.8	92.819	841	841	0	24.63	3.3	0	0	9.9	0	0
Q3L8U1	Q3L8U1	3	2	2	Chromodomain-helicase-DNA-binding protein 9	CHD9	sp|Q3L8U1|CHD9_HUMAN Chromodomain-helicase-DNA-binding protein 9 OS=Homo sapiens GN=CHD9 PE=1 SV=2	1	3	2	2	0	0	0	1	0	0	0	2	0	0	0	0	0	0	0	2	0	0	0	0	0	0	0	2	1.9	1.4	1.4	326.02	2897	2897	0	4.7832	0	0	0	0.4	0	0
Q3YEC7	Q3YEC7	7	7	7	Rab-like protein 6	RABL6	sp|Q3YEC7|RABL6_HUMAN Rab-like protein 6 OS=Homo sapiens GN=RABL6 PE=1 SV=2	1	7	7	7	5	1	0	4	0	0	1	3	5	1	0	4	0	0	1	3	5	1	0	4	0	0	1	3	14	14	14	79.548	729	729	0	26.849	8.6	2.2	0	7	0	0
Q3ZCM7	Q3ZCM7	9	1	1	Tubulin beta-8 chain	TUBB8	sp|Q3ZCM7|TBB8_HUMAN Tubulin beta-8 chain OS=Homo sapiens GN=TUBB8 PE=1 SV=2	1	9	1	1	6	5	1	5	6	7	4	9	1	0	0	0	0	1	0	1	1	0	0	0	0	1	0	1	24.3	7.2	7.2	49.775	444	444	0	30.548	19.1	13.1	2.3	11.9	13.7	22.1
Q3ZCQ8	Q3ZCQ8	4	4	4	Mitochondrial import inner membrane translocase subunit TIM50	TIMM50	sp|Q3ZCQ8|TIM50_HUMAN Mitochondrial import inner membrane translocase subunit TIM50 OS=Homo sapiens GN=TIMM50 PE=1 SV=2	1	4	4	4	0	0	0	0	1	1	2	4	0	0	0	0	1	1	2	4	0	0	0	0	1	1	2	4	17.6	17.6	17.6	39.646	353	353	0	56.916	0	0	0	0	4.8	4.5
Q49A26	Q49A26	1	1	1	Putative oxidoreductase GLYR1	GLYR1	sp|Q49A26|GLYR1_HUMAN Putative oxidoreductase GLYR1 OS=Homo sapiens GN=GLYR1 PE=1 SV=3	1	1	1	1	1	1	0	1	0	0	0	0	1	1	0	1	0	0	0	0	1	1	0	1	0	0	0	0	2.5	2.5	2.5	60.556	553	553	0	8.0551	2.5	2.5	0	2.5	0	0
Q9P0S3;Q53FV1	Q9P0S3;Q53FV1	1;1	1;1	1;1	ORM1-like protein 1;ORM1-like protein 2	ORMDL1;ORMDL2	sp|Q9P0S3|ORML1_HUMAN ORM1-like protein 1 OS=Homo sapiens GN=ORMDL1 PE=1 SV=1;sp|Q53FV1|ORML2_HUMAN ORM1-like protein 2 OS=Homo sapiens GN=ORMDL2 PE=1 SV=2	2	1	1	1	0	0	0	1	0	0	0	0	0	0	0	1	0	0	0	0	0	0	0	1	0	0	0	0	9.8	9.8	9.8	17.371	153	153;153	0.0015625	3.7527	0	0	0	9.8	0	0
Q53GQ0	Q53GQ0	5	5	5	Very-long-chain 3-oxoacyl-CoA reductase	HSD17B12	sp|Q53GQ0|DHB12_HUMAN Very-long-chain 3-oxoacyl-CoA reductase OS=Homo sapiens GN=HSD17B12 PE=1 SV=2	1	5	5	5	0	0	0	1	0	0	0	4	0	0	0	1	0	0	0	4	0	0	0	1	0	0	0	4	20.8	20.8	20.8	34.324	312	312	0	11.019	0	0	0	2.9	0	0
Q53H12	Q53H12	7	7	7	Acylglycerol kinase, mitochondrial	AGK	sp|Q53H12|AGK_HUMAN Acylglycerol kinase, mitochondrial OS=Homo sapiens GN=AGK PE=1 SV=2	1	7	7	7	0	0	0	1	0	2	3	3	0	0	0	1	0	2	3	3	0	0	0	1	0	2	3	3	20.1	20.1	20.1	47.137	422	422	0	20.275	0	0	0	2.6	0	4.5
Q562F6	Q562F6	3	3	3	Shugoshin-like 2	SGOL2	sp|Q562F6|SGO2_HUMAN Shugoshin 2 OS=Homo sapiens GN=SGO2 PE=1 SV=2	1	3	3	3	2	0	1	0	0	0	1	0	2	0	1	0	0	0	1	0	2	0	1	0	0	0	1	0	4	4	4	144.74	1265	1265	0	12.635	3	0	1	0	0	0
Q56VL3	Q56VL3	3	3	3	OCIA domain-containing protein 2	OCIAD2	sp|Q56VL3|OCAD2_HUMAN OCIA domain-containing protein 2 OS=Homo sapiens GN=OCIAD2 PE=1 SV=1	1	3	3	3	0	0	0	2	0	0	1	2	0	0	0	2	0	0	1	2	0	0	0	2	0	0	1	2	20.1	20.1	20.1	16.953	154	154	0	16.461	0	0	0	11.7	0	0
Q58A45	Q58A45	1	1	1	PAB-dependent poly(A)-specific ribonuclease subunit PAN3	PAN3	sp|Q58A45|PAN3_HUMAN PAN2-PAN3 deadenylation complex subunit PAN3 OS=Homo sapiens GN=PAN3 PE=1 SV=3	1	1	1	1	0	0	0	0	1	0	0	0	0	0	0	0	1	0	0	0	0	0	0	0	1	0	0	0	1.8	1.8	1.8	95.612	887	887	0	14.619	0	0	0	0	1.8	0
Q58FF6	Q58FF6	3	1	1	Putative heat shock protein HSP 90-beta 4	HSP90AB4P	sp|Q58FF6|H90B4_HUMAN Putative heat shock protein HSP 90-beta 4 OS=Homo sapiens GN=HSP90AB4P PE=5 SV=1	1	3	1	1	0	0	1	2	0	0	1	3	0	0	0	0	0	0	1	1	0	0	0	0	0	0	1	1	6.5	2.2	2.2	58.264	505	505	0.0080917	2.5254	0	0	2	4.4	0	0
Q5BKY9;Q8N9E0	Q5BKY9;Q8N9E0	3;2	3;2	3;2	Protein FAM133B;Protein FAM133A	FAM133B;FAM133A	sp|Q5BKY9|F133B_HUMAN Protein FAM133B OS=Homo sapiens GN=FAM133B PE=1 SV=1;sp|Q8N9E0|F133A_HUMAN Protein FAM133A OS=Homo sapiens GN=FAM133A PE=1 SV=1	2	3	3	3	1	1	1	1	1	3	1	1	1	1	1	1	1	3	1	1	1	1	1	1	1	3	1	1	11.7	11.7	11.7	28.385	247	247;248	0	6.1756	3.2	3.2	3.2	3.2	3.2	11.7
Q5C9Z4	Q5C9Z4	18	18	18	Nucleolar MIF4G domain-containing protein 1	NOM1	sp|Q5C9Z4|NOM1_HUMAN Nucleolar MIF4G domain-containing protein 1 OS=Homo sapiens GN=NOM1 PE=1 SV=1	1	18	18	18	10	10	8	11	7	6	7	8	10	10	8	11	7	6	7	8	10	10	8	11	7	6	7	8	22.9	22.9	22.9	96.256	860	860	0	107.52	13.7	13.1	9.4	14.5	7.6	7.8
Q5CZC0	Q5CZC0	2	2	2	Fibrous sheath-interacting protein 2	FSIP2	sp|Q5CZC0|FSIP2_HUMAN Fibrous sheath-interacting protein 2 OS=Homo sapiens GN=FSIP2 PE=2 SV=4	1	2	2	2	0	0	0	0	0	0	0	2	0	0	0	0	0	0	0	2	0	0	0	0	0	0	0	2	0.3	0.3	0.3	780.6	6907	6907	0.0049751	2.8751	0	0	0	0	0	0
Q5EBL8	Q5EBL8	1	1	1	PDZ domain-containing protein 11	PDZD11	sp|Q5EBL8|PDZ11_HUMAN PDZ domain-containing protein 11 OS=Homo sapiens GN=PDZD11 PE=1 SV=2	1	1	1	1	0	0	0	0	0	0	0	1	0	0	0	0	0	0	0	1	0	0	0	0	0	0	0	1	18.6	18.6	18.6	16.131	140	140	0	6.7279	0	0	0	0	0	0
Q5F1R6	Q5F1R6	6	6	6	DnaJ homolog subfamily C member 21	DNAJC21	sp|Q5F1R6|DJC21_HUMAN DnaJ homolog subfamily C member 21 OS=Homo sapiens GN=DNAJC21 PE=1 SV=2	1	6	6	6	1	1	1	6	0	0	0	0	1	1	1	6	0	0	0	0	1	1	1	6	0	0	0	0	16.4	16.4	16.4	62.027	531	531	0	36.54	3	2.4	2.6	16.4	0	0
Q5H9U9	Q5H9U9	3	2	2	Probable ATP-dependent RNA helicase DDX60-like	DDX60L	sp|Q5H9U9|DDX6L_HUMAN Probable ATP-dependent RNA helicase DDX60-like OS=Homo sapiens GN=DDX60L PE=2 SV=2	1	3	2	2	0	0	1	1	0	0	0	2	0	0	0	0	0	0	0	2	0	0	0	0	0	0	0	2	2.1	1.2	1.2	197.67	1706	1706	0.0015279	3.461	0	0	0.8	0.8	0	0
Q5HYJ3	Q5HYJ3	4	4	4	Protein FAM76B	FAM76B	sp|Q5HYJ3|FA76B_HUMAN Protein FAM76B OS=Homo sapiens GN=FAM76B PE=1 SV=3	1	4	4	4	3	2	1	1	4	1	3	1	3	2	1	1	4	1	3	1	3	2	1	1	4	1	3	1	12.1	12.1	12.1	38.708	339	339	0	9.0702	8.8	6.2	2.7	2.9	12.1	2.9
Q5IS35;Q9HC21	Q5IS35;Q9HC21	2;2	2;2	2;2	Mitochondrial thiamine pyrophosphate carrier	SLC25A19	sp|Q5IS35|TPC_MACFA Mitochondrial thiamine pyrophosphate carrier OS=Macaca fascicularis GN=SLC25A19 PE=2 SV=1;sp|Q9HC21|TPC_HUMAN Mitochondrial thiamine pyrophosphate carrier OS=Homo sapiens GN=SLC25A19 PE=1 SV=1	2	2	2	2	0	0	0	1	0	0	0	1	0	0	0	1	0	0	0	1	0	0	0	1	0	0	0	1	5.9	5.9	5.9	35.724	320	320;320	0.0056338	2.7778	0	0	0	2.8	0	0
Q5JSZ5;P48634	Q5JSZ5	40;1	40;1	39;0	Protein PRRC2B	PRRC2B	sp|Q5JSZ5|PRC2B_HUMAN Protein PRRC2B OS=Homo sapiens GN=PRRC2B PE=1 SV=2	2	40	40	39	0	0	0	0	18	20	32	7	0	0	0	0	18	20	32	7	0	0	0	0	18	19	31	7	25.8	25.8	25.5	242.96	2229	2229;2157	0	323.31	0	0	0	0	12	13.3
Q5JTH9;O60306	Q5JTH9	53;1	53;1	53;1	RRP12-like protein	RRP12	sp|Q5JTH9|RRP12_HUMAN RRP12-like protein OS=Homo sapiens GN=RRP12 PE=1 SV=2	2	53	53	53	34	32	14	34	25	31	32	43	34	32	14	34	25	31	32	43	34	32	14	34	25	31	32	43	50.7	50.7	50.7	143.7	1297	1297;1485	0	323.31	33	30.8	10.8	31.9	23.7	33
Q5JTV8	Q5JTV8	2	2	2	Torsin-1A-interacting protein 1	TOR1AIP1	sp|Q5JTV8|TOIP1_HUMAN Torsin-1A-interacting protein 1 OS=Homo sapiens GN=TOR1AIP1 PE=1 SV=2	1	2	2	2	0	0	0	0	0	0	2	0	0	0	0	0	0	0	2	0	0	0	0	0	0	0	2	0	4.6	4.6	4.6	66.248	583	583	0.0069348	2.6994	0	0	0	0	0	0
Q5JXB2;P61088	Q5JXB2;P61088	2;1	2;1	2;1	Putative ubiquitin-conjugating enzyme E2 N-like;Ubiquitin-conjugating enzyme E2 N	UBE2NL;UBE2N	sp|Q5JXB2|UE2NL_HUMAN Putative ubiquitin-conjugating enzyme E2 N-like OS=Homo sapiens GN=UBE2NL PE=1 SV=1;sp|P61088|UBE2N_HUMAN Ubiquitin-conjugating enzyme E2 N OS=Homo sapiens GN=UBE2N PE=1 SV=1	2	2	2	2	1	0	0	0	0	0	0	1	1	0	0	0	0	0	0	1	1	0	0	0	0	0	0	1	13.7	13.7	13.7	17.377	153	153;152	0.0087424	2.5012	7.2	0	0	0	0	0
Q5QJE6	Q5QJE6	1	1	1	Deoxynucleotidyltransferase terminal-interacting protein 2	DNTTIP2	sp|Q5QJE6|TDIF2_HUMAN Deoxynucleotidyltransferase terminal-interacting protein 2 OS=Homo sapiens GN=DNTTIP2 PE=1 SV=2	1	1	1	1	0	1	1	0	0	0	0	0	0	1	1	0	0	0	0	0	0	1	1	0	0	0	0	0	1.6	1.6	1.6	84.468	756	756	0.0050179	2.9172	0	1.6	1.6	0	0	0
Q5R3F8	Q5R3F8	1	1	1	Protein phosphatase 1 regulatory subunit 29	ELFN2	sp|Q5R3F8|PPR29_HUMAN Protein phosphatase 1 regulatory subunit 29 OS=Homo sapiens GN=ELFN2 PE=1 SV=1	1	1	1	1	0	0	0	0	0	0	0	1	0	0	0	0	0	0	0	1	0	0	0	0	0	0	0	1	1.2	1.2	1.2	89.686	820	820	1	-2	0	0	0	0	0	0
Q5RI15	Q5RI15	1	1	1	Cytochrome c oxidase protein 20 homolog	COX20	sp|Q5RI15|COX20_HUMAN Cytochrome c oxidase protein 20 homolog OS=Homo sapiens GN=COX20 PE=1 SV=2	1	1	1	1	1	1	1	1	1	0	1	0	1	1	1	1	1	0	1	0	1	1	1	1	1	0	1	0	11	11	11	13.291	118	118	0.0015408	3.5886	11	11	11	11	11	0
Q5SSJ5	Q5SSJ5	9	9	9	Heterochromatin protein 1-binding protein 3	HP1BP3	sp|Q5SSJ5|HP1B3_HUMAN Heterochromatin protein 1-binding protein 3 OS=Homo sapiens GN=HP1BP3 PE=1 SV=1	1	9	9	9	4	3	4	7	1	1	2	3	4	3	4	7	1	1	2	3	4	3	4	7	1	1	2	3	17.5	17.5	17.5	61.206	553	553	0	25.872	8	5.8	7.6	13.2	2.4	2
Q5SVQ8	Q5SVQ8	2	2	2	Zinc finger and BTB domain-containing protein 41	ZBTB41	sp|Q5SVQ8|ZBT41_HUMAN Zinc finger and BTB domain-containing protein 41 OS=Homo sapiens GN=ZBTB41 PE=1 SV=1	1	2	2	2	0	0	0	2	0	0	0	0	0	0	0	2	0	0	0	0	0	0	0	2	0	0	0	0	2.8	2.8	2.8	105.19	909	909	0	6.026	0	0	0	2.8	0	0
Q5SW79;Q96L14	Q5SW79	67;9	67;9	66;9	Centrosomal protein of 170 kDa	CEP170	sp|Q5SW79|CE170_HUMAN Centrosomal protein of 170 kDa OS=Homo sapiens GN=CEP170 PE=1 SV=1	2	67	67	66	3	3	0	11	33	47	47	46	3	3	0	11	33	47	47	46	3	3	0	11	32	46	46	45	56.2	56.2	55.6	175.29	1584	1584;293	0	323.31	2.8	2.5	0	10.2	28	39.5
Q5SY16	Q5SY16	11	11	11	Polynucleotide 5-hydroxyl-kinase NOL9	NOL9	sp|Q5SY16|NOL9_HUMAN Polynucleotide 5-hydroxyl-kinase NOL9 OS=Homo sapiens GN=NOL9 PE=1 SV=1	1	11	11	11	5	2	0	5	0	4	3	9	5	2	0	5	0	4	3	9	5	2	0	5	0	4	3	9	24.5	24.5	24.5	79.322	702	702	0	49.598	9.8	3.7	0	8.7	0	8.7
Q5T0W9	Q5T0W9	43	43	43	Protein FAM83B	FAM83B	sp|Q5T0W9|FA83B_HUMAN Protein FAM83B OS=Homo sapiens GN=FAM83B PE=1 SV=1	1	43	43	43	2	0	0	1	24	26	26	31	2	0	0	1	24	26	26	31	2	0	0	1	24	26	26	31	53.4	53.4	53.4	114.8	1011	1011	0	323.31	2.7	0	0	1.4	28.2	32.1
Q5T3I0	Q5T3I0	17	17	17	G patch domain-containing protein 4	GPATCH4	sp|Q5T3I0|GPTC4_HUMAN G patch domain-containing protein 4 OS=Homo sapiens GN=GPATCH4 PE=1 SV=2	1	17	17	17	12	10	11	7	11	5	8	4	12	10	11	7	11	5	8	4	12	10	11	7	11	5	8	4	47.3	47.3	47.3	50.381	446	446	0	165.15	36.8	27.1	29.6	20.9	30	15.9
Q5T5P2	Q5T5P2	22	22	22	Sickle tail protein homolog	KIAA1217	sp|Q5T5P2|SKT_HUMAN Sickle tail protein homolog OS=Homo sapiens GN=KIAA1217 PE=1 SV=2	1	22	22	22	0	0	0	0	11	5	6	8	0	0	0	0	11	5	6	8	0	0	0	0	11	5	6	8	14.4	14.4	14.4	214.11	1943	1943	0	101.32	0	0	0	0	6.8	3.4
Q5T6F2	Q5T6F2	1	1	1	Ubiquitin-associated protein 2	UBAP2	sp|Q5T6F2|UBAP2_HUMAN Ubiquitin-associated protein 2 OS=Homo sapiens GN=UBAP2 PE=1 SV=1	1	1	1	1	0	0	0	0	0	0	1	0	0	0	0	0	0	0	1	0	0	0	0	0	0	0	1	0	1.2	1.2	1.2	117.11	1119	1119	0	6.3544	0	0	0	0	0	0
Q5T749	Q5T749	11	11	11	Keratinocyte proline-rich protein	KPRP	sp|Q5T749|KPRP_HUMAN Keratinocyte proline-rich protein OS=Homo sapiens GN=KPRP PE=1 SV=1	1	11	11	11	6	1	2	8	0	2	2	2	6	1	2	8	0	2	2	2	6	1	2	8	0	2	2	2	27.5	27.5	27.5	64.135	579	579	0	74.725	18.5	1.6	3.5	16.8	0	7.6
Q5T750	Q5T750	5	5	5	Skin-specific protein 32	XP32	sp|Q5T750|XP32_HUMAN Skin-specific protein 32 OS=Homo sapiens GN=XP32 PE=1 SV=1	1	5	5	5	2	0	0	5	0	0	0	0	2	0	0	5	0	0	0	0	2	0	0	5	0	0	0	0	20.8	20.8	20.8	26.238	250	250	0	10.718	8.4	0	0	20.8	0	0
Q5T9A4	Q5T9A4	30	10	7	ATPase family AAA domain-containing protein 3B	ATAD3B	sp|Q5T9A4|ATD3B_HUMAN ATPase family AAA domain-containing protein 3B OS=Homo sapiens GN=ATAD3B PE=1 SV=1	1	30	10	7	4	5	1	9	12	15	13	22	1	1	0	1	1	4	4	9	1	1	0	1	1	3	3	7	51.9	24.5	19.3	72.572	648	648	0	241.22	6.8	8.2	1.2	14.2	18.1	27.2
Q5TZA2	Q5TZA2	2	2	2	Rootletin	CROCC	sp|Q5TZA2|CROCC_HUMAN Rootletin OS=Homo sapiens GN=CROCC PE=1 SV=1	1	2	2	2	0	0	0	0	0	0	1	2	0	0	0	0	0	0	1	2	0	0	0	0	0	0	1	2	0.8	0.8	0.8	228.52	2017	2017	0.0050107	2.9095	0	0	0	0	0	0
Q5U7I5	Q5U7I5	1	1	1			sp|Q5U7I5|TTHY_PANTR Transthyretin OS=Pan troglodytes GN=TTR PE=2 SV=1	1	1	1	1	0	0	0	1	0	0	0	0	0	0	0	1	0	0	0	0	0	0	0	1	0	0	0	0	8.8	8.8	8.8	15.872	147	147	0.0068729	2.6481	0	0	0	8.8	0	0
Q5UIP0	Q5UIP0	4	4	4	Telomere-associated protein RIF1	RIF1	sp|Q5UIP0|RIF1_HUMAN Telomere-associated protein RIF1 OS=Homo sapiens GN=RIF1 PE=1 SV=2	1	4	4	4	0	0	0	4	0	0	0	0	0	0	0	4	0	0	0	0	0	0	0	4	0	0	0	0	2.1	2.1	2.1	274.46	2472	2472	0	28.657	0	0	0	2.1	0	0
Q5VT06	Q5VT06	9	9	9	Centrosome-associated protein 350	CEP350	sp|Q5VT06|CE350_HUMAN Centrosome-associated protein 350 OS=Homo sapiens GN=CEP350 PE=1 SV=1	1	9	9	9	0	0	0	4	0	0	2	5	0	0	0	4	0	0	2	5	0	0	0	4	0	0	2	5	4.1	4.1	4.1	350.93	3117	3117	0	32.888	0	0	0	1.6	0	0
Q5VT25;Q9Y5S2;Q09013;Q6DT37	Q5VT25	58;7;1;1	58;7;1;1	58;7;1;1	Serine/threonine-protein kinase MRCK alpha	CDC42BPA	sp|Q5VT25|MRCKA_HUMAN Serine/threonine-protein kinase MRCK alpha OS=Homo sapiens GN=CDC42BPA PE=1 SV=1	4	58	58	58	13	11	5	20	24	28	32	37	13	11	5	20	24	28	32	37	13	11	5	20	24	28	32	37	42.7	42.7	42.7	197.3	1732	1732;1711;629;1551	0	323.31	8.8	9.1	3.5	14.4	15.6	20.7
Q5VTL8	Q5VTL8	11	11	11	Pre-mRNA-splicing factor 38B	PRPF38B	sp|Q5VTL8|PR38B_HUMAN Pre-mRNA-splicing factor 38B OS=Homo sapiens GN=PRPF38B PE=1 SV=1	1	11	11	11	4	3	1	9	0	0	1	5	4	3	1	9	0	0	1	5	4	3	1	9	0	0	1	5	25.8	25.8	25.8	64.467	546	546	0	107.67	11.4	5.9	1.3	22.3	0	0
Q5VWN6	Q5VWN6	3	3	3	Protein FAM208B	FAM208B	sp|Q5VWN6|F208B_HUMAN Protein FAM208B OS=Homo sapiens GN=FAM208B PE=1 SV=1	1	3	3	3	0	0	0	0	3	1	2	0	0	0	0	0	3	1	2	0	0	0	0	0	3	1	2	0	1.7	1.7	1.7	268.84	2430	2430	0	10.967	0	0	0	0	1.7	0.5
Q5VWQ0	Q5VWQ0	17	17	16	Round spermatid basic protein 1	RSBN1	sp|Q5VWQ0|RSBN1_HUMAN Lysine-specific demethylase 9 OS=Homo sapiens GN=RSBN1 PE=1 SV=2	1	17	17	16	10	7	2	9	12	10	14	8	10	7	2	9	12	10	14	8	9	6	2	8	11	9	13	7	24.3	24.3	23.4	90.071	802	802	0	161.41	16.7	12.6	2.4	14.2	18	16.2
Q5VWQ8	Q5VWQ8	2	1	1	Disabled homolog 2-interacting protein	DAB2IP	sp|Q5VWQ8|DAB2P_HUMAN Disabled homolog 2-interacting protein OS=Homo sapiens GN=DAB2IP PE=1 SV=2	1	2	1	1	0	0	0	1	0	0	0	1	0	0	0	0	0	0	0	1	0	0	0	0	0	0	0	1	2.4	1.1	1.1	131.62	1189	1189	0.0015049	3.3484	0	0	0	1.3	0	0
Q5VZL5	Q5VZL5	5	5	5	Zinc finger MYM-type protein 4	ZMYM4	sp|Q5VZL5|ZMYM4_HUMAN Zinc finger MYM-type protein 4 OS=Homo sapiens GN=ZMYM4 PE=1 SV=1	1	5	5	5	0	0	0	0	1	0	0	5	0	0	0	0	1	0	0	5	0	0	0	0	1	0	0	5	4.1	4.1	4.1	172.79	1548	1548	0	11.175	0	0	0	0	0.8	0
Q5XKP0	Q5XKP0	3	3	3	Protein QIL1	QIL1	sp|Q5XKP0|MIC13_HUMAN MICOS complex subunit MIC13 OS=Homo sapiens GN=MIC13 PE=1 SV=1	1	3	3	3	0	1	0	0	0	0	1	3	0	1	0	0	0	0	1	3	0	1	0	0	0	0	1	3	50	50	50	13.087	118	118	0	17.384	0	5.9	0	0	0	0
Q63HN8	Q63HN8	3	3	3	E3 ubiquitin-protein ligase RNF213	RNF213	sp|Q63HN8|RN213_HUMAN E3 ubiquitin-protein ligase RNF213 OS=Homo sapiens GN=RNF213 PE=1 SV=3	1	3	3	3	0	0	0	0	1	0	0	2	0	0	0	0	1	0	0	2	0	0	0	0	1	0	0	2	0.7	0.7	0.7	591.4	5207	5207	0	6.3308	0	0	0	0	0.2	0
Q63ZY3;Q14678	Q63ZY3	9;1	9;1	9;1	KN motif and ankyrin repeat domain-containing protein 2	KANK2	sp|Q63ZY3|KANK2_HUMAN KN motif and ankyrin repeat domain-containing protein 2 OS=Homo sapiens GN=KANK2 PE=1 SV=1	2	9	9	9	1	0	0	0	0	0	0	8	1	0	0	0	0	0	0	8	1	0	0	0	0	0	0	8	14.8	14.8	14.8	91.173	851	851;1352	0	61.535	0.8	0	0	0	0	0
Q66PJ3	Q66PJ3	7	7	7	ADP-ribosylation factor-like protein 6-interacting protein 4	ARL6IP4	sp|Q66PJ3|AR6P4_HUMAN ADP-ribosylation factor-like protein 6-interacting protein 4 OS=Homo sapiens GN=ARL6IP4 PE=1 SV=2	1	7	7	7	5	6	3	7	5	3	6	6	5	6	3	7	5	3	6	6	5	6	3	7	5	3	6	6	20.4	20.4	20.4	44.915	421	421	0	93.057	17.6	19.5	10	20.4	17.6	11.2
Q68CP9	Q68CP9	6	6	6	AT-rich interactive domain-containing protein 2	ARID2	sp|Q68CP9|ARID2_HUMAN AT-rich interactive domain-containing protein 2 OS=Homo sapiens GN=ARID2 PE=1 SV=2	1	6	6	6	3	3	1	1	0	0	0	0	3	3	1	1	0	0	0	0	3	3	1	1	0	0	0	0	5.5	5.5	5.5	197.39	1835	1835	0	14.778	2.4	3.1	0.5	0.9	0	0
Q68D10	Q68D10	2	2	2	Protein SPT2 homolog	SPTY2D1	sp|Q68D10|SPT2_HUMAN Protein SPT2 homolog OS=Homo sapiens GN=SPTY2D1 PE=1 SV=3	1	2	2	2	0	0	0	2	0	0	0	0	0	0	0	2	0	0	0	0	0	0	0	2	0	0	0	0	5.8	5.8	5.8	75.598	685	685	0	5.2789	0	0	0	5.8	0	0
Q68DK7	Q68DK7	3	3	3	Male-specific lethal 1 homolog	MSL1	sp|Q68DK7|MSL1_HUMAN Male-specific lethal 1 homolog OS=Homo sapiens GN=MSL1 PE=1 SV=3	1	3	3	3	0	0	0	2	0	0	0	1	0	0	0	2	0	0	0	1	0	0	0	2	0	0	0	1	8.1	8.1	8.1	67.128	614	614	0	29.688	0	0	0	5.2	0	0
Q6DKI1	Q6DKI1	1	1	1	60S ribosomal protein L7-like 1	RPL7L1	sp|Q6DKI1|RL7L_HUMAN 60S ribosomal protein L7-like 1 OS=Homo sapiens GN=RPL7L1 PE=1 SV=1	1	1	1	1	1	0	0	1	0	0	0	0	1	0	0	1	0	0	0	0	1	0	0	1	0	0	0	0	4.1	4.1	4.1	28.661	246	246	0.0068823	2.65	4.1	0	0	4.1	0	0
Q6DN90;Q5JU85	Q6DN90	4;1	4;1	4;1	IQ motif and SEC7 domain-containing protein 1	IQSEC1	sp|Q6DN90|IQEC1_HUMAN IQ motif and SEC7 domain-containing protein 1 OS=Homo sapiens GN=IQSEC1 PE=1 SV=1	2	4	4	4	0	0	0	0	2	1	1	0	0	0	0	0	2	1	1	0	0	0	0	0	2	1	1	0	4.7	4.7	4.7	108.31	963	963;1478	0	6.6982	0	0	0	0	2.3	1.3
Q6GYQ0	Q6GYQ0	6	6	6	Ral GTPase-activating protein subunit alpha-1	RALGAPA1	sp|Q6GYQ0|RGPA1_HUMAN Ral GTPase-activating protein subunit alpha-1 OS=Homo sapiens GN=RALGAPA1 PE=1 SV=1	1	6	6	6	3	2	1	3	1	1	2	1	3	2	1	3	1	1	2	1	3	2	1	3	1	1	2	1	3.7	3.7	3.7	229.83	2036	2036	0	15.454	2	1.3	0.6	1.7	0.7	0.7
Q6NW34	Q6NW34	7	7	7	Uncharacterized protein C3orf17	C3orf17	sp|Q6NW34|NEPRO_HUMAN Nucleolus and neural progenitor protein OS=Homo sapiens GN=NEPRO PE=1 SV=3	1	7	7	7	2	2	1	6	0	0	0	0	2	2	1	6	0	0	0	0	2	2	1	6	0	0	0	0	13.6	13.6	13.6	64.551	567	567	0	20.212	3.5	3.4	1.4	11.8	0	0
Q6P582;Q6NZ67	Q6P582;Q6NZ67	2;2	2;2	2;2	Mitotic-spindle organizing protein 2A;Mitotic-spindle organizing protein 2B	MZT2A;MZT2B	sp|Q6P582|MZT2A_HUMAN Mitotic-spindle organizing protein 2A OS=Homo sapiens GN=MZT2A PE=1 SV=2;sp|Q6NZ67|MZT2B_HUMAN Mitotic-spindle organizing protein 2B OS=Homo sapiens GN=MZT2B PE=1 SV=1	2	2	2	2	0	0	0	0	0	0	0	2	0	0	0	0	0	0	0	2	0	0	0	0	0	0	0	2	12.7	12.7	12.7	16.22	158	158;158	0	4.3315	0	0	0	0	0	0
Q6NZI2	Q6NZI2	19	19	19	Polymerase I and transcript release factor	PTRF	sp|Q6NZI2|CAVN1_HUMAN Caveolae-associated protein 1 OS=Homo sapiens GN=CAVIN1 PE=1 SV=1	1	19	19	19	16	14	7	15	8	8	10	10	16	14	7	15	8	8	10	10	16	14	7	15	8	8	10	10	49	49	49	43.476	390	390	0	323.31	47.2	37.2	20.5	35.1	27.9	26.4
Q6P0Q8	Q6P0Q8	8	8	4	Microtubule-associated serine/threonine-protein kinase 2	MAST2	sp|Q6P0Q8|MAST2_HUMAN Microtubule-associated serine/threonine-protein kinase 2 OS=Homo sapiens GN=MAST2 PE=1 SV=2	1	8	8	4	0	0	0	0	5	4	6	0	0	0	0	0	5	4	6	0	0	0	0	0	1	2	4	0	6.2	6.2	3.3	196.43	1798	1798	0	36.613	0	0	0	0	3.7	3.6
Q6P1L8	Q6P1L8	4	4	4	39S ribosomal protein L14, mitochondrial	MRPL14	sp|Q6P1L8|RM14_HUMAN 39S ribosomal protein L14, mitochondrial OS=Homo sapiens GN=MRPL14 PE=1 SV=1	1	4	4	4	1	0	0	0	3	2	2	4	1	0	0	0	3	2	2	4	1	0	0	0	3	2	2	4	35.9	35.9	35.9	15.947	145	145	0	40.74	13.1	0	0	0	29.7	20
Q6P1M9	Q6P1M9	3	3	3	Armadillo repeat-containing X-linked protein 5	ARMCX5	sp|Q6P1M9|ARMX5_HUMAN Armadillo repeat-containing X-linked protein 5 OS=Homo sapiens GN=ARMCX5 PE=1 SV=1	1	3	3	3	2	0	0	1	1	1	2	0	2	0	0	1	1	1	2	0	2	0	0	1	1	1	2	0	6.8	6.8	6.8	62.345	558	558	0	5.4427	3.9	0	0	2	2	2
Q6P1X5	Q6P1X5	8	8	8	Transcription initiation factor TFIID subunit 2	TAF2	sp|Q6P1X5|TAF2_HUMAN Transcription initiation factor TFIID subunit 2 OS=Homo sapiens GN=TAF2 PE=1 SV=3	1	8	8	8	1	0	0	6	1	0	0	3	1	0	0	6	1	0	0	3	1	0	0	6	1	0	0	3	7.8	7.8	7.8	136.97	1199	1199	0	16.383	1.5	0	0	5.9	1.5	0
Q6P2Q9	Q6P2Q9	29	29	29	Pre-mRNA-processing-splicing factor 8	PRPF8	sp|Q6P2Q9|PRP8_HUMAN Pre-mRNA-processing-splicing factor 8 OS=Homo sapiens GN=PRPF8 PE=1 SV=2	1	29	29	29	8	4	2	19	0	0	2	10	8	4	2	19	0	0	2	10	8	4	2	19	0	0	2	10	18.5	18.5	18.5	273.6	2335	2335	0	115.87	4.5	1.9	1	10.6	0	0
Q6P4A7	Q6P4A7	3	3	3	Sideroflexin-4	SFXN4	sp|Q6P4A7|SFXN4_HUMAN Sideroflexin-4 OS=Homo sapiens GN=SFXN4 PE=1 SV=1	1	3	3	3	1	0	0	0	1	0	2	2	1	0	0	0	1	0	2	2	1	0	0	0	1	0	2	2	10.4	10.4	10.4	37.998	337	337	0	8.847	4.2	0	0	0	4.2	0
Q6P5R6	Q6P5R6	6	4	4	60S ribosomal protein L22-like 1	RPL22L1	sp|Q6P5R6|RL22L_HUMAN 60S ribosomal protein L22-like 1 OS=Homo sapiens GN=RPL22L1 PE=1 SV=2	1	6	4	4	4	4	2	3	4	1	2	3	3	3	2	2	2	1	2	2	3	3	2	2	2	1	2	2	59	51.6	51.6	14.606	122	122	0	69.775	38.5	38.5	29.5	28.7	27	9.8
Q6PCB5	Q6PCB5	15	14	14	Round spermatid basic protein 1-like protein	RSBN1L	sp|Q6PCB5|RSBNL_HUMAN Round spermatid basic protein 1-like protein OS=Homo sapiens GN=RSBN1L PE=1 SV=2	1	15	14	14	5	3	1	3	10	10	9	6	4	2	1	2	9	9	8	5	4	2	1	2	9	9	8	5	26.8	26	26	94.868	846	846	0	102.87	7.7	4	0.9	3.9	17.5	19.5
Q6PI98	Q6PI98	1	1	1	INO80 complex subunit C	INO80C	sp|Q6PI98|IN80C_HUMAN INO80 complex subunit C OS=Homo sapiens GN=INO80C PE=1 SV=1	1	1	1	1	0	0	0	1	0	0	0	0	0	0	0	1	0	0	0	0	0	0	0	1	0	0	0	0	8.9	8.9	8.9	20.642	192	192	0.0015637	3.758	0	0	0	8.9	0	0
Q6PJF5	Q6PJF5	1	1	1	Inactive rhomboid protein 2	RHBDF2	sp|Q6PJF5|RHDF2_HUMAN Inactive rhomboid protein 2 OS=Homo sapiens GN=RHBDF2 PE=1 SV=2	1	1	1	1	0	0	0	0	0	0	1	0	0	0	0	0	0	0	1	0	0	0	0	0	0	0	1	0	2.2	2.2	2.2	96.685	856	856	0	5.6041	0	0	0	0	0	0
Q6PJG2	Q6PJG2	18	18	18	ELM2 and SANT domain-containing protein 1	ELMSAN1	sp|Q6PJG2|EMSA1_HUMAN ELM2 and SANT domain-containing protein 1 OS=Homo sapiens GN=ELMSAN1 PE=1 SV=2	1	18	18	18	0	0	0	10	0	0	2	12	0	0	0	10	0	0	2	12	0	0	0	10	0	0	2	12	23.9	23.9	23.9	114.99	1045	1045	0	140.04	0	0	0	12.8	0	0
Q6PKG0;Q659C4	Q6PKG0	8;1	8;1	8;1	La-related protein 1	LARP1	sp|Q6PKG0|LARP1_HUMAN La-related protein 1 OS=Homo sapiens GN=LARP1 PE=1 SV=2	2	8	8	8	0	0	0	0	2	1	3	6	0	0	0	0	2	1	3	6	0	0	0	0	2	1	3	6	11.3	11.3	11.3	123.51	1096	1096;914	0	35.078	0	0	0	0	2.2	1.3
Q6R327	Q6R327	10	10	10	Rapamycin-insensitive companion of mTOR	RICTOR	sp|Q6R327|RICTR_HUMAN Rapamycin-insensitive companion of mTOR OS=Homo sapiens GN=RICTOR PE=1 SV=1	1	10	10	10	0	0	0	0	3	3	5	7	0	0	0	0	3	3	5	7	0	0	0	0	3	3	5	7	9	9	9	192.22	1708	1708	0	35.15	0	0	0	0	2.5	3
Q6SW59	Q6SW59	1	1	1			sp|Q6SW59|PP65_HCMVM 65 kDa phosphoprotein OS=Human cytomegalovirus (strain Merlin) GN=UL83 PE=1 SV=1	1	1	1	1	0	0	0	0	0	0	0	1	0	0	0	0	0	0	0	1	0	0	0	0	0	0	0	1	3	3	3	62.912	561	561	1	-2	0	0	0	0	0	0
Q6UB99;Q6UB98	Q6UB99	9;1	9;1	9;1	Ankyrin repeat domain-containing protein 11	ANKRD11	sp|Q6UB99|ANR11_HUMAN Ankyrin repeat domain-containing protein 11 OS=Homo sapiens GN=ANKRD11 PE=1 SV=3	2	9	9	9	3	2	0	4	1	0	1	6	3	2	0	4	1	0	1	6	3	2	0	4	1	0	1	6	6.4	6.4	6.4	297.91	2663	2663;2062	0	39.877	2.2	1.7	0	2.7	1	0
Q6UN15	Q6UN15	14	14	14	Pre-mRNA 3-end-processing factor FIP1	FIP1L1	sp|Q6UN15|FIP1_HUMAN Pre-mRNA 3-end-processing factor FIP1 OS=Homo sapiens GN=FIP1L1 PE=1 SV=1	1	14	14	14	1	0	0	2	2	3	5	12	1	0	0	2	2	3	5	12	1	0	0	2	2	3	5	12	43.8	43.8	43.8	66.526	594	594	0	225.25	2.4	0	0	5.1	4.5	7.7
Q6UXV4	Q6UXV4	2	2	2	MICOS complex subunit MIC27	APOOL	sp|Q6UXV4|MIC27_HUMAN MICOS complex subunit MIC27 OS=Homo sapiens GN=APOOL PE=1 SV=1	1	2	2	2	0	0	0	2	0	0	0	1	0	0	0	2	0	0	0	1	0	0	0	2	0	0	0	1	10.1	10.1	10.1	29.159	268	268	0	5.0011	0	0	0	10.1	0	0
Q6UY14	Q6UY14	1	1	1	ADAMTS-like protein 4	ADAMTSL4	sp|Q6UY14|ATL4_HUMAN ADAMTS-like protein 4 OS=Homo sapiens GN=ADAMTSL4 PE=1 SV=2	1	1	1	1	0	0	0	0	0	0	1	0	0	0	0	0	0	0	1	0	0	0	0	0	0	0	1	0	1.8	1.8	1.8	116.54	1074	1074	0.0075291	2.6383	0	0	0	0	0	0
Q6WCQ1	Q6WCQ1	3	3	3	Myosin phosphatase Rho-interacting protein	MPRIP	sp|Q6WCQ1|MPRIP_HUMAN Myosin phosphatase Rho-interacting protein OS=Homo sapiens GN=MPRIP PE=1 SV=3	1	3	3	3	0	0	0	0	0	0	0	3	0	0	0	0	0	0	0	3	0	0	0	0	0	0	0	3	5.3	5.3	5.3	116.53	1025	1025	0	34.065	0	0	0	0	0	0
Q6XDK7	Q6XDK7	1	1	1			sp|Q6XDK7|VP2_SVM10 Protein VP2 OS=Sapporo virus (isolate GII/Human/Thailand/Mc10/2000) GN=ORF2 PE=2 SV=1	1	1	1	1	0	0	0	0	0	0	0	1	0	0	0	0	0	0	0	1	0	0	0	0	0	0	0	1	9	9	9	17.697	166	166	0.0093897	2.4846	0	0	0	0	0	0
Q6YHK3	Q6YHK3	2	2	2	CD109 antigen	CD109	sp|Q6YHK3|CD109_HUMAN CD109 antigen OS=Homo sapiens GN=CD109 PE=1 SV=2	1	2	2	2	0	0	0	0	0	0	1	1	0	0	0	0	0	0	1	1	0	0	0	0	0	0	1	1	2.1	2.1	2.1	161.69	1445	1445	0	4.5822	0	0	0	0	0	0
Q6ZNB6	Q6ZNB6	29	29	29	NF-X1-type zinc finger protein NFXL1	NFXL1	sp|Q6ZNB6|NFXL1_HUMAN NF-X1-type zinc finger protein NFXL1 OS=Homo sapiens GN=NFXL1 PE=1 SV=2	1	29	29	29	15	8	3	19	14	14	18	19	15	8	3	19	14	14	18	19	15	8	3	19	14	14	18	19	45.8	45.8	45.8	101.34	911	911	0	323.31	24.4	14.3	5.3	33.3	22.6	23.8
Q6ZRV2	Q6ZRV2	66	66	66	Protein FAM83H	FAM83H	sp|Q6ZRV2|FA83H_HUMAN Protein FAM83H OS=Homo sapiens GN=FAM83H PE=1 SV=3	1	66	66	66	7	7	1	8	36	38	43	56	7	7	1	8	36	38	43	56	7	7	1	8	36	38	43	56	68.9	68.9	68.9	127.12	1179	1179	0	323.31	11.4	9.6	1.4	12.2	38.3	50.2
Q6ZXV5	Q6ZXV5	1	1	1	Transmembrane and TPR repeat-containing protein 3	TMTC3	sp|Q6ZXV5|TMTC3_HUMAN Transmembrane and TPR repeat-containing protein 3 OS=Homo sapiens GN=TMTC3 PE=1 SV=2	1	1	1	1	1	0	0	0	0	0	0	0	1	0	0	0	0	0	0	0	1	0	0	0	0	0	0	0	0.8	0.8	0.8	104.01	915	915	1	-2	0.8	0	0	0	0	0
Q6ZYL4	Q6ZYL4	1	1	1	General transcription factor IIH subunit 5	GTF2H5	sp|Q6ZYL4|TF2H5_HUMAN General transcription factor IIH subunit 5 OS=Homo sapiens GN=GTF2H5 PE=1 SV=1	1	1	1	1	1	1	0	0	0	0	0	0	1	1	0	0	0	0	0	0	1	1	0	0	0	0	0	0	21.1	21.1	21.1	8.0533	71	71	0.0050835	3.0125	21.1	21.1	0	0	0	0
Q70EL1	Q70EL1	10	10	10	Inactive ubiquitin carboxyl-terminal hydrolase 54	USP54	sp|Q70EL1|UBP54_HUMAN Inactive ubiquitin carboxyl-terminal hydrolase 54 OS=Homo sapiens GN=USP54 PE=1 SV=4	1	10	10	10	0	0	0	0	0	0	0	10	0	0	0	0	0	0	0	10	0	0	0	0	0	0	0	10	10.1	10.1	10.1	187.39	1684	1684	0	87.263	0	0	0	0	0	0
Q70EL4	Q70EL4	2	2	2	Ubiquitin carboxyl-terminal hydrolase 43	USP43	sp|Q70EL4|UBP43_HUMAN Ubiquitin carboxyl-terminal hydrolase 43 OS=Homo sapiens GN=USP43 PE=1 SV=2	1	2	2	2	0	0	0	0	0	1	0	1	0	0	0	0	0	1	0	1	0	0	0	0	0	1	0	1	2.7	2.7	2.7	122.81	1123	1123	0	4.3509	0	0	0	0	0	1.3
Q71U36;Q13748;Q6PEY2;Q9NY65	Q71U36;Q13748;Q6PEY2;Q9NY65	21;15;12;11	2;2;2;2	0;0;0;0	Tubulin alpha-1A chain;Tubulin alpha-3C/D chain;Tubulin alpha-3E chain;Tubulin alpha-8 chain	TUBA1A;TUBA3C;TUBA3E;TUBA8	sp|Q71U36|TBA1A_HUMAN Tubulin alpha-1A chain OS=Homo sapiens GN=TUBA1A PE=1 SV=1;sp|Q13748|TBA3C_HUMAN Tubulin alpha-3C/D chain OS=Homo sapiens GN=TUBA3C PE=1 SV=3;sp|Q6PEY2|TBA3E_HUMAN Tubulin alpha-3E chain OS=Homo sapiens GN=TUBA3E PE=1 SV=2;sp|Q9NY65|T	4	21	2	0	14	12	2	13	11	16	13	15	1	0	0	1	1	2	2	0	0	0	0	0	0	0	0	0	59.4	3.1	0	50.135	451	451;450;450;449	0	7.74	42.6	36.6	5.3	39.9	29.9	45.9
Q71UM5	Q71UM5	7	2	2	40S ribosomal protein S27-like	RPS27L	sp|Q71UM5|RS27L_HUMAN 40S ribosomal protein S27-like OS=Homo sapiens GN=RPS27L PE=1 SV=3	1	7	2	2	6	5	4	4	5	5	6	4	1	1	1	1	1	1	2	1	1	1	1	1	1	1	2	1	44	14.3	14.3	9.4771	84	84	0	7.0406	42.9	41.7	40.5	39.3	41.7	41.7
Q7KZF4	Q7KZF4	4	4	4	Staphylococcal nuclease domain-containing protein 1	SND1	sp|Q7KZF4|SND1_HUMAN Staphylococcal nuclease domain-containing protein 1 OS=Homo sapiens GN=SND1 PE=1 SV=1	1	4	4	4	2	0	0	2	0	0	0	1	2	0	0	2	0	0	0	1	2	0	0	2	0	0	0	1	5.8	5.8	5.8	102	910	910	0	9.7943	2.5	0	0	3.1	0	0
Q7KZI7	Q7KZI7	8	7	7	Serine/threonine-protein kinase MARK2	MARK2	sp|Q7KZI7|MARK2_HUMAN Serine/threonine-protein kinase MARK2 OS=Homo sapiens GN=MARK2 PE=1 SV=2	1	8	7	7	0	0	0	0	2	2	6	3	0	0	0	0	2	2	5	3	0	0	0	0	2	2	5	3	14.3	13.2	13.2	87.91	788	788	0	20.332	0	0	0	0	4.2	5.2
Q7L014	Q7L014	15	15	15	Probable ATP-dependent RNA helicase DDX46	DDX46	sp|Q7L014|DDX46_HUMAN Probable ATP-dependent RNA helicase DDX46 OS=Homo sapiens GN=DDX46 PE=1 SV=2	1	15	15	15	7	3	1	12	0	1	0	0	7	3	1	12	0	1	0	0	7	3	1	12	0	1	0	0	18.7	18.7	18.7	117.36	1031	1031	0	45.722	10.8	5.1	0.8	14.2	0	1.6
Q7L0Y3	Q7L0Y3	26	26	26	Mitochondrial ribonuclease P protein 1	TRMT10C	sp|Q7L0Y3|TM10C_HUMAN tRNA methyltransferase 10 homolog C OS=Homo sapiens GN=TRMT10C PE=1 SV=2	1	26	26	26	1	0	0	1	15	19	18	20	1	0	0	1	15	19	18	20	1	0	0	1	15	19	18	20	66	66	66	47.346	403	403	0	323.31	2.2	0	0	3	37.7	48.6
Q7L2H7	Q7L2H7	1	1	1	Eukaryotic translation initiation factor 3 subunit M	EIF3M	sp|Q7L2H7|EIF3M_HUMAN Eukaryotic translation initiation factor 3 subunit M OS=Homo sapiens GN=EIF3M PE=1 SV=1	1	1	1	1	1	0	0	0	0	0	0	0	1	0	0	0	0	0	0	0	1	0	0	0	0	0	0	0	4.8	4.8	4.8	42.502	374	374	0	5.8535	4.8	0	0	0	0	0
Q7L8L6	Q7L8L6	1	1	1	FAST kinase domain-containing protein 5	FASTKD5	sp|Q7L8L6|FAKD5_HUMAN FAST kinase domain-containing protein 5, mitochondrial OS=Homo sapiens GN=FASTKD5 PE=1 SV=1	1	1	1	1	0	0	0	0	0	0	0	1	0	0	0	0	0	0	0	1	0	0	0	0	0	0	0	1	1.3	1.3	1.3	86.573	764	764	0.0050725	2.9902	0	0	0	0	0	0
Q7Z2W4	Q7Z2W4	29	29	29	Zinc finger CCCH-type antiviral protein 1	ZC3HAV1	sp|Q7Z2W4|ZCCHV_HUMAN Zinc finger CCCH-type antiviral protein 1 OS=Homo sapiens GN=ZC3HAV1 PE=1 SV=3	1	29	29	29	0	0	0	3	13	15	16	22	0	0	0	3	13	15	16	22	0	0	0	3	13	15	16	22	43.5	43.5	43.5	101.43	902	902	0	323.31	0	0	0	4.1	20.2	24.2
Q7Z406	Q7Z406	17	4	4	Myosin-14	MYH14	sp|Q7Z406|MYH14_HUMAN Myosin-14 OS=Homo sapiens GN=MYH14 PE=1 SV=2	1	17	4	4	11	11	5	10	10	12	12	12	4	2	0	1	1	2	2	2	4	2	0	1	1	2	2	2	7.2	2.1	2.1	227.87	1995	1995	0	8.0763	5.5	5.5	2.6	4.9	4.7	5.3
Q7Z417	Q7Z417	12	12	12	Nuclear fragile X mental retardation-interacting protein 2	NUFIP2	sp|Q7Z417|NUFP2_HUMAN Nuclear fragile X mental retardation-interacting protein 2 OS=Homo sapiens GN=NUFIP2 PE=1 SV=1	1	12	12	12	0	0	0	0	7	5	9	3	0	0	0	0	7	5	9	3	0	0	0	0	7	5	9	3	26.3	26.3	26.3	76.12	695	695	0	50.317	0	0	0	0	15.1	12.9
Q7Z6E9	Q7Z6E9	17	17	17	E3 ubiquitin-protein ligase RBBP6	RBBP6	sp|Q7Z6E9|RBBP6_HUMAN E3 ubiquitin-protein ligase RBBP6 OS=Homo sapiens GN=RBBP6 PE=1 SV=1	1	17	17	17	8	5	5	3	6	7	7	2	8	5	5	3	6	7	7	2	8	5	5	3	6	7	7	2	13.4	13.4	13.4	201.56	1792	1792	0	89.259	6.5	3.6	3.4	2.2	5.8	5.7
Q7Z7A3	Q7Z7A3	2	2	2	Cytoplasmic tRNA 2-thiolation protein 1	CTU1	sp|Q7Z7A3|CTU1_HUMAN Cytoplasmic tRNA 2-thiolation protein 1 OS=Homo sapiens GN=CTU1 PE=1 SV=1	1	2	2	2	0	0	0	0	1	0	1	0	0	0	0	0	1	0	1	0	0	0	0	0	1	0	1	0	10.1	10.1	10.1	36.45	348	348	0.003723	3.2294	0	0	0	0	6	0
Q7Z7C8	Q7Z7C8	2	2	2	Transcription initiation factor TFIID subunit 8	TAF8	sp|Q7Z7C8|TAF8_HUMAN Transcription initiation factor TFIID subunit 8 OS=Homo sapiens GN=TAF8 PE=1 SV=1	1	2	2	2	0	1	0	1	0	0	1	0	0	1	0	1	0	0	1	0	0	1	0	1	0	0	1	0	7.7	7.7	7.7	34.262	310	310	0	5.123	0	4.8	0	2.9	0	0
Q7Z7K2	Q7Z7K2	1	1	1	Zinc finger protein 467	ZNF467	sp|Q7Z7K2|ZN467_HUMAN Zinc finger protein 467 OS=Homo sapiens GN=ZNF467 PE=1 SV=1	1	1	1	1	0	0	0	0	0	0	1	0	0	0	0	0	0	0	1	0	0	0	0	0	0	0	1	0	3.9	3.9	3.9	65.124	595	595	0.001542	3.6052	0	0	0	0	0	0
Q7Z7K6	Q7Z7K6	4	4	4	Centromere protein V	CENPV	sp|Q7Z7K6|CENPV_HUMAN Centromere protein V OS=Homo sapiens GN=CENPV PE=1 SV=1	1	4	4	4	2	2	0	3	1	1	2	2	2	2	0	3	1	1	2	2	2	2	0	3	1	1	2	2	18.5	18.5	18.5	29.946	275	275	0	12.331	11.6	11.6	0	13.8	6.9	4.7
Q86SQ0	Q86SQ0	10	10	10	Pleckstrin homology-like domain family B member 2	PHLDB2	sp|Q86SQ0|PHLB2_HUMAN Pleckstrin homology-like domain family B member 2 OS=Homo sapiens GN=PHLDB2 PE=1 SV=2	1	10	10	10	0	0	0	0	5	6	7	0	0	0	0	0	5	6	7	0	0	0	0	0	5	6	7	0	10.7	10.7	10.7	142.16	1253	1253	0	37.637	0	0	0	0	4.4	5.9
Q86TJ2	Q86TJ2	9	9	9	Transcriptional adapter 2-beta	TADA2B	sp|Q86TJ2|TAD2B_HUMAN Transcriptional adapter 2-beta OS=Homo sapiens GN=TADA2B PE=1 SV=2	1	9	9	9	0	0	0	2	1	0	3	8	0	0	0	2	1	0	3	8	0	0	0	2	1	0	3	8	29.8	29.8	29.8	48.47	420	420	0	47.493	0	0	0	5.2	2.6	0
Q86U38	Q86U38	1	1	1	Nucleolar protein 9	NOP9	sp|Q86U38|NOP9_HUMAN Nucleolar protein 9 OS=Homo sapiens GN=NOP9 PE=1 SV=1	1	1	1	1	0	0	0	0	0	0	0	1	0	0	0	0	0	0	0	1	0	0	0	0	0	0	0	1	2.2	2.2	2.2	69.437	636	636	0.0075549	2.647	0	0	0	0	0	0
Q86U86	Q86U86	19	19	19	Protein polybromo-1	PBRM1	sp|Q86U86|PB1_HUMAN Protein polybromo-1 OS=Homo sapiens GN=PBRM1 PE=1 SV=1	1	19	19	19	11	8	6	7	0	0	1	1	11	8	6	7	0	0	1	1	11	8	6	7	0	0	1	1	13.3	13.3	13.3	192.95	1689	1689	0	45.332	9.3	6.9	3.6	4.8	0	0
Q86UE4	Q86UE4	26	26	26	Protein LYRIC	MTDH	sp|Q86UE4|LYRIC_HUMAN Protein LYRIC OS=Homo sapiens GN=MTDH PE=1 SV=2	1	26	26	26	13	15	10	20	8	7	9	19	13	15	10	20	8	7	9	19	13	15	10	20	8	7	9	19	61.9	61.9	61.9	63.836	582	582	0	323.31	31.8	33.3	19.2	40.4	18.7	17.2
Q86UK7	Q86UK7	2	2	2	Zinc finger protein 598	ZNF598	sp|Q86UK7|ZN598_HUMAN E3 ubiquitin-protein ligase ZNF598 OS=Homo sapiens GN=ZNF598 PE=1 SV=1	1	2	2	2	0	0	0	0	0	0	1	1	0	0	0	0	0	0	1	1	0	0	0	0	0	0	1	1	3.4	3.4	3.4	98.636	904	904	0	4.7582	0	0	0	0	0	0
Q86UP2	Q86UP2	69	69	69	Kinectin	KTN1	sp|Q86UP2|KTN1_HUMAN Kinectin OS=Homo sapiens GN=KTN1 PE=1 SV=1	1	69	69	69	39	31	15	58	3	1	5	44	39	31	15	58	3	1	5	44	39	31	15	58	3	1	5	44	56.6	56.6	56.6	156.27	1357	1357	0	323.31	32.7	24.5	11.4	44	2.7	1.3
Q86UY5	Q86UY5	1	1	1	Protein FAM83A	FAM83A	sp|Q86UY5|FA83A_HUMAN Protein FAM83A OS=Homo sapiens GN=FAM83A PE=1 SV=1	1	1	1	1	0	0	0	0	0	1	0	0	0	0	0	0	0	1	0	0	0	0	0	0	0	1	0	0	3.7	3.7	3.7	47.457	434	434	0.0015129	3.3953	0	0	0	0	0	3.7
Q86V48	Q86V48	11	11	11	Leucine zipper protein 1	LUZP1	sp|Q86V48|LUZP1_HUMAN Leucine zipper protein 1 OS=Homo sapiens GN=LUZP1 PE=1 SV=2	1	11	11	11	0	0	0	0	2	0	2	9	0	0	0	0	2	0	2	9	0	0	0	0	2	0	2	9	14.6	14.6	14.6	120.27	1076	1076	0	52.293	0	0	0	0	2.5	0
Q86VM9	Q86VM9	5	5	5	Zinc finger CCCH domain-containing protein 18	ZC3H18	sp|Q86VM9|ZCH18_HUMAN Zinc finger CCCH domain-containing protein 18 OS=Homo sapiens GN=ZC3H18 PE=1 SV=2	1	5	5	5	2	0	0	1	1	0	2	3	2	0	0	1	1	0	2	3	2	0	0	1	1	0	2	3	8.8	8.8	8.8	106.38	953	953	0	30.185	4	0	0	2.6	2.6	0
Q86WG5	Q86WG5	4	4	4	Myotubularin-related protein 13	SBF2	sp|Q86WG5|MTMRD_HUMAN Myotubularin-related protein 13 OS=Homo sapiens GN=SBF2 PE=1 SV=1	1	4	4	4	0	0	0	0	0	0	0	4	0	0	0	0	0	0	0	4	0	0	0	0	0	0	0	4	4.1	4.1	4.1	208.46	1849	1849	0	18.532	0	0	0	0	0	0
Q86WX3	Q86WX3	3	3	3	Active regulator of SIRT1	RPS19BP1	sp|Q86WX3|AROS_HUMAN Active regulator of SIRT1 OS=Homo sapiens GN=RPS19BP1 PE=1 SV=1	1	3	3	3	0	0	0	2	0	0	0	3	0	0	0	2	0	0	0	3	0	0	0	2	0	0	0	3	33.1	33.1	33.1	15.434	136	136	0	10.93	0	0	0	19.1	0	0
Q86X10	Q86X10	6	6	6	Ral GTPase-activating protein subunit beta	RALGAPB	sp|Q86X10|RLGPB_HUMAN Ral GTPase-activating protein subunit beta OS=Homo sapiens GN=RALGAPB PE=1 SV=1	1	6	6	6	2	0	1	1	1	0	2	2	2	0	1	1	1	0	2	2	2	0	1	1	1	0	2	2	6	6	6	166.8	1494	1494	0	25.009	1.5	0	0.5	1.9	0.7	0
Q86X55	Q86X55	1	1	1	Histone-arginine methyltransferase CARM1	CARM1	sp|Q86X55|CARM1_HUMAN Histone-arginine methyltransferase CARM1 OS=Homo sapiens GN=CARM1 PE=1 SV=3	1	1	1	1	0	0	0	0	0	0	1	1	0	0	0	0	0	0	1	1	0	0	0	0	0	0	1	1	2.1	2.1	2.1	65.853	608	608	0.0043668	3.0361	0	0	0	0	0	0
Q86X95	Q86X95	4	4	4	Corepressor interacting with RBPJ 1	CIR1	sp|Q86X95|CIR1_HUMAN Corepressor interacting with RBPJ 1 OS=Homo sapiens GN=CIR1 PE=1 SV=1	1	4	4	4	2	2	0	1	1	1	3	0	2	2	0	1	1	1	3	0	2	2	0	1	1	1	3	0	10.7	10.7	10.7	52.313	450	450	0	10.89	9.1	4.9	0	3.3	1.6	1.6
Q86Y07	Q86Y07	5	5	5	Serine/threonine-protein kinase VRK2	VRK2	sp|Q86Y07|VRK2_HUMAN Serine/threonine-protein kinase VRK2 OS=Homo sapiens GN=VRK2 PE=1 SV=3	1	5	5	5	0	0	0	3	0	0	1	1	0	0	0	3	0	0	1	1	0	0	0	3	0	0	1	1	12.8	12.8	12.8	58.14	508	508	0	20.473	0	0	0	6.3	0	0
Q86Y39	Q86Y39	5	5	5	NADH dehydrogenase [ubiquinone] 1 alpha subcomplex subunit 11	NDUFA11	sp|Q86Y39|NDUAB_HUMAN NADH dehydrogenase [ubiquinone] 1 alpha subcomplex subunit 11 OS=Homo sapiens GN=NDUFA11 PE=1 SV=3	1	5	5	5	0	0	0	0	0	0	0	5	0	0	0	0	0	0	0	5	0	0	0	0	0	0	0	5	46.1	46.1	46.1	14.852	141	141	0	16.63	0	0	0	0	0	0
Q86YP4	Q86YP4	2	1	1	Transcriptional repressor p66-alpha	GATAD2A	sp|Q86YP4|P66A_HUMAN Transcriptional repressor p66-alpha OS=Homo sapiens GN=GATAD2A PE=1 SV=1	1	2	1	1	1	1	0	2	0	0	0	0	0	0	0	1	0	0	0	0	0	0	0	1	0	0	0	0	3.6	1.9	1.9	68.062	633	633	0	4.9638	1.7	1.7	0	3.6	0	0
Q8IVF2	Q8IVF2	3	3	3	Protein AHNAK2	AHNAK2	sp|Q8IVF2|AHNK2_HUMAN Protein AHNAK2 OS=Homo sapiens GN=AHNAK2 PE=1 SV=2	1	3	3	3	1	0	0	0	0	0	0	2	1	0	0	0	0	0	0	2	1	0	0	0	0	0	0	2	4.5	4.5	4.5	616.62	5795	5795	0	9.6289	0.4	0	0	0	0	0
Q8IVL1;Q8IVL0	Q8IVL1	15;1	15;1	15;1	Neuron navigator 2	NAV2	sp|Q8IVL1|NAV2_HUMAN Neuron navigator 2 OS=Homo sapiens GN=NAV2 PE=1 SV=3	2	15	15	15	0	0	0	0	5	3	8	5	0	0	0	0	5	3	8	5	0	0	0	0	5	3	8	5	8.5	8.5	8.5	268.16	2488	2488;2385	0	94.868	0	0	0	0	3	2.7
Q8IWC1	Q8IWC1	16	16	16	MAP7 domain-containing protein 3	MAP7D3	sp|Q8IWC1|MA7D3_HUMAN MAP7 domain-containing protein 3 OS=Homo sapiens GN=MAP7D3 PE=1 SV=2	1	16	16	16	1	1	1	2	7	6	9	2	1	1	1	2	7	6	9	2	1	1	1	2	7	6	9	2	18.9	18.9	18.9	98.428	876	876	0	34.406	1.5	1.5	1.5	2.6	8.6	6.8
Q8IWS0	Q8IWS0	16	16	16	PHD finger protein 6	PHF6	sp|Q8IWS0|PHF6_HUMAN PHD finger protein 6 OS=Homo sapiens GN=PHF6 PE=1 SV=1	1	16	16	16	5	4	3	12	4	2	3	11	5	4	3	12	4	2	3	11	5	4	3	12	4	2	3	11	58.6	58.6	58.6	41.29	365	365	0	209.95	16.4	13.2	9	37.8	11.5	6.3
Q8IWX8	Q8IWX8	19	19	19	Calcium homeostasis endoplasmic reticulum protein	CHERP	sp|Q8IWX8|CHERP_HUMAN Calcium homeostasis endoplasmic reticulum protein OS=Homo sapiens GN=CHERP PE=1 SV=3	1	19	19	19	6	2	0	14	0	0	0	9	6	2	0	14	0	0	0	9	6	2	0	14	0	0	0	9	26.5	26.5	26.5	103.7	916	916	0	97.403	7.3	2.8	0	15.7	0	0
Q8IWZ3;O75179	Q8IWZ3	16;6	16;6	16;6	Ankyrin repeat and KH domain-containing protein 1	ANKHD1	sp|Q8IWZ3|ANKH1_HUMAN Ankyrin repeat and KH domain-containing protein 1 OS=Homo sapiens GN=ANKHD1 PE=1 SV=1	2	16	16	16	0	0	0	7	1	0	3	11	0	0	0	7	1	0	3	11	0	0	0	7	1	0	3	11	10.3	10.3	10.3	269.45	2542	2542;2603	0	71.799	0	0	0	3.9	0.5	0
Q8IXB1	Q8IXB1	9	9	9	DnaJ homolog subfamily C member 10	DNAJC10	sp|Q8IXB1|DJC10_HUMAN DnaJ homolog subfamily C member 10 OS=Homo sapiens GN=DNAJC10 PE=1 SV=2	1	9	9	9	0	0	0	0	1	1	2	6	0	0	0	0	1	1	2	6	0	0	0	0	1	1	2	6	14.4	14.4	14.4	91.079	793	793	0	40.891	0	0	0	0	1.5	1.3
Q8IXK0	Q8IXK0	4	3	3	Polyhomeotic-like protein 2	PHC2	sp|Q8IXK0|PHC2_HUMAN Polyhomeotic-like protein 2 OS=Homo sapiens GN=PHC2 PE=1 SV=1	1	4	3	3	0	0	0	2	0	0	1	3	0	0	0	2	0	0	1	2	0	0	0	2	0	0	1	2	7.3	5.8	5.8	90.712	858	858	0	18.564	0	0	0	4.5	0	0
Q8IXM2	Q8IXM2	5	5	5	Chromatin complexes subunit BAP18	BAP18	sp|Q8IXM2|BAP18_HUMAN Chromatin complexes subunit BAP18 OS=Homo sapiens GN=BAP18 PE=1 SV=1	1	5	5	5	3	2	1	4	3	0	1	2	3	2	1	4	3	0	1	2	3	2	1	4	3	0	1	2	51.2	51.2	51.2	17.9	172	172	0	21.228	37.2	20.3	8.7	45.3	26.2	0
Q8IXM3	Q8IXM3	2	2	2	39S ribosomal protein L41, mitochondrial	MRPL41	sp|Q8IXM3|RM41_HUMAN 39S ribosomal protein L41, mitochondrial OS=Homo sapiens GN=MRPL41 PE=1 SV=1	1	2	2	2	0	0	0	0	0	0	0	2	0	0	0	0	0	0	0	2	0	0	0	0	0	0	0	2	33.6	33.6	33.6	15.383	137	137	0	12.203	0	0	0	0	0	0
Q8IY17	Q8IY17	14	14	14	Neuropathy target esterase	PNPLA6	sp|Q8IY17|PLPL6_HUMAN Neuropathy target esterase OS=Homo sapiens GN=PNPLA6 PE=1 SV=2	1	14	14	14	4	2	0	5	0	0	0	9	4	2	0	5	0	0	0	9	4	2	0	5	0	0	0	9	16.5	16.5	16.5	149.99	1366	1366	0	60.398	3.6	1.9	0	5.3	0	0
Q8IY21	Q8IY21	4	4	3	Probable ATP-dependent RNA helicase DDX60	DDX60	sp|Q8IY21|DDX60_HUMAN Probable ATP-dependent RNA helicase DDX60 OS=Homo sapiens GN=DDX60 PE=1 SV=3	1	4	4	3	0	0	2	1	1	0	2	0	0	0	2	1	1	0	2	0	0	0	1	0	1	0	2	0	2.4	2.4	1.6	197.85	1712	1712	0	6.9716	0	0	1.3	0.8	0.6	0
Q8IY37	Q8IY37	9	9	9	Probable ATP-dependent RNA helicase DHX37	DHX37	sp|Q8IY37|DHX37_HUMAN Probable ATP-dependent RNA helicase DHX37 OS=Homo sapiens GN=DHX37 PE=1 SV=1	1	9	9	9	0	1	0	8	0	0	1	3	0	1	0	8	0	0	1	3	0	1	0	8	0	0	1	3	9.4	9.4	9.4	129.54	1157	1157	0	24.283	0	0.9	0	8.6	0	0
Q8IY81	Q8IY81	20	20	20	pre-rRNA processing protein FTSJ3	FTSJ3	sp|Q8IY81|SPB1_HUMAN pre-rRNA processing protein FTSJ3 OS=Homo sapiens GN=FTSJ3 PE=1 SV=2	1	20	20	20	13	8	3	12	4	3	5	9	13	8	3	12	4	3	5	9	13	8	3	12	4	3	5	9	31.6	31.6	31.6	96.557	847	847	0	216.52	22.7	14.8	4.4	19.4	8.9	7
Q8IYB3	Q8IYB3	12	12	12	Serine/arginine repetitive matrix protein 1	SRRM1	sp|Q8IYB3|SRRM1_HUMAN Serine/arginine repetitive matrix protein 1 OS=Homo sapiens GN=SRRM1 PE=1 SV=2	1	12	12	12	6	5	3	9	2	1	1	5	6	5	3	9	2	1	1	5	6	5	3	9	2	1	1	5	17.1	17.1	17.1	102.33	904	904	0	183.69	9.7	6.3	3.5	11.2	2.4	1.7
Q8IZL8	Q8IZL8	14	14	14	Proline-, glutamic acid- and leucine-rich protein 1	PELP1	sp|Q8IZL8|PELP1_HUMAN Proline-, glutamic acid- and leucine-rich protein 1 OS=Homo sapiens GN=PELP1 PE=1 SV=2	1	14	14	14	4	5	1	12	2	1	2	3	4	5	1	12	2	1	2	3	4	5	1	12	2	1	2	3	22.3	22.3	22.3	119.7	1130	1130	0	67.155	6.8	8	1.2	17.5	3.9	2.7
Q8IZW8	Q8IZW8	4	4	4	Tensin-4	TNS4	sp|Q8IZW8|TENS4_HUMAN Tensin-4 OS=Homo sapiens GN=TNS4 PE=1 SV=3	1	4	4	4	0	0	0	0	0	0	2	2	0	0	0	0	0	0	2	2	0	0	0	0	0	0	2	2	9.8	9.8	9.8	76.763	715	715	0	15.136	0	0	0	0	0	0
Q8N0V3	Q8N0V3	5	5	5	Putative ribosome-binding factor A, mitochondrial	RBFA	sp|Q8N0V3|RBFA_HUMAN Putative ribosome-binding factor A, mitochondrial OS=Homo sapiens GN=RBFA PE=1 SV=3	1	5	5	5	0	1	0	2	0	0	0	3	0	1	0	2	0	0	0	3	0	1	0	2	0	0	0	3	34.4	34.4	34.4	38.359	343	343	0	39.829	0	3.2	0	6.4	0	0
Q8N0Z3	Q8N0Z3	1	1	1	Spindle and centriole-associated protein 1	SPICE1	sp|Q8N0Z3|SPICE_HUMAN Spindle and centriole-associated protein 1 OS=Homo sapiens GN=SPICE1 PE=1 SV=1	1	1	1	1	0	0	1	0	0	0	0	0	0	0	1	0	0	0	0	0	0	0	1	0	0	0	0	0	1.8	1.8	1.8	96.263	855	855	0.0037202	3.2198	0	0	1.8	0	0	0
Q8N3E9	Q8N3E9	9	9	9	1-phosphatidylinositol 4,5-bisphosphate phosphodiesterase delta-3	PLCD3	sp|Q8N3E9|PLCD3_HUMAN 1-phosphatidylinositol 4,5-bisphosphate phosphodiesterase delta-3 OS=Homo sapiens GN=PLCD3 PE=1 SV=3	1	9	9	9	1	1	0	7	0	0	0	3	1	1	0	7	0	0	0	3	1	1	0	7	0	0	0	3	17.2	17.2	17.2	89.257	789	789	0	46.367	1.9	1	0	11.9	0	0
Q8N3P4	Q8N3P4	1	1	1	Vacuolar protein sorting-associated protein 8 homolog	VPS8	sp|Q8N3P4|VPS8_HUMAN Vacuolar protein sorting-associated protein 8 homolog OS=Homo sapiens GN=VPS8 PE=1 SV=3	1	1	1	1	1	0	0	0	1	0	1	0	1	0	0	0	1	0	1	0	1	0	0	0	1	0	1	0	0.8	0.8	0.8	161.75	1428	1428	0.0075137	2.6258	0.8	0	0	0	0.8	0
Q8N474	Q8N474	10	10	10	Secreted frizzled-related protein 1	SFRP1	sp|Q8N474|SFRP1_HUMAN Secreted frizzled-related protein 1 OS=Homo sapiens GN=SFRP1 PE=1 SV=1	1	10	10	10	6	6	4	4	3	5	7	8	6	6	4	4	3	5	7	8	6	6	4	4	3	5	7	8	38.9	38.9	38.9	35.385	314	314	0	49.495	23.2	22	13.4	15.9	12.1	22.3
Q8N4C8	Q8N4C8	23	12	12	Misshapen-like kinase 1	MINK1	sp|Q8N4C8|MINK1_HUMAN Misshapen-like kinase 1 OS=Homo sapiens GN=MINK1 PE=1 SV=2	1	23	12	12	0	0	0	0	3	6	9	21	0	0	0	0	1	2	4	11	0	0	0	0	1	2	4	11	22.7	13.1	13.1	149.82	1332	1332	0	52.24	0	0	0	0	2.3	5.7
Q8N5F7;Q5M9Q1	Q8N5F7;Q5M9Q1	6;3	6;3	6;3	NF-kappa-B-activating protein;NKAP-like protein	NKAP;NKAPL	sp|Q8N5F7|NKAP_HUMAN NF-kappa-B-activating protein OS=Homo sapiens GN=NKAP PE=1 SV=1;sp|Q5M9Q1|NKAPL_HUMAN NKAP-like protein OS=Homo sapiens GN=NKAPL PE=2 SV=3	2	6	6	6	3	3	3	3	3	2	2	0	3	3	3	3	3	2	2	0	3	3	3	3	3	2	2	0	15.4	15.4	15.4	47.138	415	415;402	0	16.347	8.4	8.4	8.4	10.1	5.1	9.4
Q8N5G2	Q8N5G2	3	3	3	Macoilin	TMEM57	sp|Q8N5G2|MACOI_HUMAN Macoilin OS=Homo sapiens GN=TMEM57 PE=1 SV=1	1	3	3	3	0	0	0	3	0	0	0	0	0	0	0	3	0	0	0	0	0	0	0	3	0	0	0	0	6.3	6.3	6.3	76.177	664	664	0	9.3926	0	0	0	6.3	0	0
Q8N5P1	Q8N5P1	1	1	1	Zinc finger CCCH domain-containing protein 8	ZC3H8	sp|Q8N5P1|ZC3H8_HUMAN Zinc finger CCCH domain-containing protein 8 OS=Homo sapiens GN=ZC3H8 PE=1 SV=2	1	1	1	1	0	0	0	0	0	0	0	1	0	0	0	0	0	0	0	1	0	0	0	0	0	0	0	1	5.8	5.8	5.8	33.575	291	291	0.0015209	3.4213	0	0	0	0	0	0
Q8N6R0	Q8N6R0	1	1	1	Methyltransferase-like protein 13	METTL13	sp|Q8N6R0|MET13_HUMAN Methyltransferase-like protein 13 OS=Homo sapiens GN=METTL13 PE=1 SV=1	1	1	1	1	0	0	0	1	0	0	0	0	0	0	0	1	0	0	0	0	0	0	0	1	0	0	0	0	1.9	1.9	1.9	78.767	699	699	0.0015686	3.8496	0	0	0	1.9	0	0
Q8N9Q2	Q8N9Q2	3	3	3	Protein SREK1IP1	SREK1IP1	sp|Q8N9Q2|SR1IP_HUMAN Protein SREK1IP1 OS=Homo sapiens GN=SREK1IP1 PE=1 SV=1	1	3	3	3	1	1	0	1	0	0	2	0	1	1	0	1	0	0	2	0	1	1	0	1	0	0	2	0	20	20	20	18.177	155	155	0	6.1087	7.7	4.5	0	7.7	0	0
Q8NAV1	Q8NAV1	3	3	3	Pre-mRNA-splicing factor 38A	PRPF38A	sp|Q8NAV1|PR38A_HUMAN Pre-mRNA-splicing factor 38A OS=Homo sapiens GN=PRPF38A PE=1 SV=1	1	3	3	3	1	0	0	2	0	0	0	2	1	0	0	2	0	0	0	2	1	0	0	2	0	0	0	2	11.2	11.2	11.2	37.476	312	312	0	8.1991	5.1	0	0	8.7	0	0
Q8NBA8	Q8NBA8	4	4	4	DTW domain-containing protein 2	DTWD2	sp|Q8NBA8|DTWD2_HUMAN DTW domain-containing protein 2 OS=Homo sapiens GN=DTWD2 PE=1 SV=1	1	4	4	4	0	0	1	3	1	0	0	1	0	0	1	3	1	0	0	1	0	0	1	3	1	0	0	1	25.8	25.8	25.8	33.415	298	298	0	24.914	0	0	7	14.8	7	0
Q8NBM4	Q8NBM4	2	2	2	Ubiquitin-associated domain-containing protein 2	UBAC2	sp|Q8NBM4|UBAC2_HUMAN Ubiquitin-associated domain-containing protein 2 OS=Homo sapiens GN=UBAC2 PE=1 SV=1	1	2	2	2	0	0	0	0	0	0	0	2	0	0	0	0	0	0	0	2	0	0	0	0	0	0	0	2	9	9	9	38.963	344	344	0	4.6196	0	0	0	0	0	0
Q8NC51	Q8NC51	5	5	5	Plasminogen activator inhibitor 1 RNA-binding protein	SERBP1	sp|Q8NC51|PAIRB_HUMAN Plasminogen activator inhibitor 1 RNA-binding protein OS=Homo sapiens GN=SERBP1 PE=1 SV=2	1	5	5	5	0	0	0	2	0	0	1	2	0	0	0	2	0	0	1	2	0	0	0	2	0	0	1	2	16.7	16.7	16.7	44.965	408	408	0	8.433	0	0	0	4.7	0	0
Q8NCA5	Q8NCA5	3	3	3	Protein FAM98A	FAM98A	sp|Q8NCA5|FA98A_HUMAN Protein FAM98A OS=Homo sapiens GN=FAM98A PE=1 SV=1	1	3	3	3	0	0	0	0	1	1	2	2	0	0	0	0	1	1	2	2	0	0	0	0	1	1	2	2	10.2	10.2	10.2	55.4	519	519	0	8.1554	0	0	0	0	2.7	2.7
Q8ND24	Q8ND24	1	1	1	RING finger protein 214	RNF214	sp|Q8ND24|RN214_HUMAN RING finger protein 214 OS=Homo sapiens GN=RNF214 PE=1 SV=2	1	1	1	1	1	0	0	1	0	0	0	0	1	0	0	1	0	0	0	0	1	0	0	1	0	0	0	0	3.6	3.6	3.6	77.667	703	703	0.0049929	2.8904	3.6	0	0	3.6	0	0
Q8NDV7	Q8NDV7	1	1	1	Trinucleotide repeat-containing gene 6A protein	TNRC6A	sp|Q8NDV7|TNR6A_HUMAN Trinucleotide repeat-containing gene 6A protein OS=Homo sapiens GN=TNRC6A PE=1 SV=2	1	1	1	1	1	0	0	0	0	0	0	0	1	0	0	0	0	0	0	0	1	0	0	0	0	0	0	0	0.7	0.7	0.7	210.29	1962	1962	1	-2	0.7	0	0	0	0	0
Q8NDX5	Q8NDX5	5	5	4	Polyhomeotic-like protein 3	PHC3	sp|Q8NDX5|PHC3_HUMAN Polyhomeotic-like protein 3 OS=Homo sapiens GN=PHC3 PE=1 SV=1	1	5	5	4	0	0	0	0	0	0	0	5	0	0	0	0	0	0	0	5	0	0	0	0	0	0	0	4	7.8	7.8	6.5	106.16	983	983	0	28.74	0	0	0	0	0	0
Q8NDX6	Q8NDX6	1	1	1	Zinc finger protein 740	ZNF740	sp|Q8NDX6|ZN740_HUMAN Zinc finger protein 740 OS=Homo sapiens GN=ZNF740 PE=1 SV=1	1	1	1	1	0	0	0	0	0	0	0	1	0	0	0	0	0	0	0	1	0	0	0	0	0	0	0	1	11.9	11.9	11.9	21.857	193	193	0	5.3575	0	0	0	0	0	0
Q8NE71	Q8NE71	20	20	20	ATP-binding cassette sub-family F member 1	ABCF1	sp|Q8NE71|ABCF1_HUMAN ATP-binding cassette sub-family F member 1 OS=Homo sapiens GN=ABCF1 PE=1 SV=2	1	20	20	20	15	12	4	18	2	1	2	9	15	12	4	18	2	1	2	9	15	12	4	18	2	1	2	9	30.4	30.4	30.4	95.925	845	845	0	116.04	21.8	18.5	5.6	27.1	3.9	1.3
Q8NEG4	Q8NEG4	1	1	1	Protein FAM83F	FAM83F	sp|Q8NEG4|FA83F_HUMAN Protein FAM83F OS=Homo sapiens GN=FAM83F PE=1 SV=1	1	1	1	1	0	0	0	0	0	0	0	1	0	0	0	0	0	0	0	1	0	0	0	0	0	0	0	1	4.6	4.6	4.6	55.485	500	500	0	6.4746	0	0	0	0	0	0
Q8NEJ9	Q8NEJ9	5	5	5	Neuroguidin	NGDN	sp|Q8NEJ9|NGDN_HUMAN Neuroguidin OS=Homo sapiens GN=NGDN PE=1 SV=1	1	5	5	5	2	4	0	1	2	0	1	0	2	4	0	1	2	0	1	0	2	4	0	1	2	0	1	0	19.4	19.4	19.4	35.894	315	315	0	13.306	7.6	14.9	0	4.4	7.6	0
Q8NEM7	Q8NEM7	10	10	10	Transcription factor SPT20 homolog	SUPT20H	sp|Q8NEM7|SP20H_HUMAN Transcription factor SPT20 homolog OS=Homo sapiens GN=SUPT20H PE=1 SV=2	1	10	10	10	0	0	0	5	3	4	6	8	0	0	0	5	3	4	6	8	0	0	0	5	3	4	6	8	17.5	17.5	17.5	85.788	779	779	0	49.919	0	0	0	9	3.9	6.8
Q8NEY1	Q8NEY1	3	3	3	Neuron navigator 1	NAV1	sp|Q8NEY1|NAV1_HUMAN Neuron navigator 1 OS=Homo sapiens GN=NAV1 PE=1 SV=2	1	3	3	3	0	0	0	0	2	0	2	0	0	0	0	0	2	0	2	0	0	0	0	0	2	0	2	0	2.3	2.3	2.3	202.47	1877	1877	0	5.2459	0	0	0	0	1.7	0
Q8NEY8	Q8NEY8	6	6	6	Periphilin-1	PPHLN1	sp|Q8NEY8|PPHLN_HUMAN Periphilin-1 OS=Homo sapiens GN=PPHLN1 PE=1 SV=2	1	6	6	6	0	0	0	0	2	2	5	0	0	0	0	0	2	2	5	0	0	0	0	0	2	2	5	0	15.1	15.1	15.1	52.736	458	458	0	13.693	0	0	0	0	5.7	5.7
Q8NFQ8	Q8NFQ8	1	1	1	Torsin-1A-interacting protein 2	TOR1AIP2	sp|Q8NFQ8|TOIP2_HUMAN Torsin-1A-interacting protein 2 OS=Homo sapiens GN=TOR1AIP2 PE=1 SV=1	1	1	1	1	0	0	0	0	0	0	0	1	0	0	0	0	0	0	0	1	0	0	0	0	0	0	0	1	3.2	3.2	3.2	51.263	470	470	0.0075034	2.6231	0	0	0	0	0	0
Q8NHQ9	Q8NHQ9	8	8	8	ATP-dependent RNA helicase DDX55	DDX55	sp|Q8NHQ9|DDX55_HUMAN ATP-dependent RNA helicase DDX55 OS=Homo sapiens GN=DDX55 PE=1 SV=3	1	8	8	8	0	0	0	0	4	5	4	5	0	0	0	0	4	5	4	5	0	0	0	0	4	5	4	5	18.5	18.5	18.5	68.546	600	600	0	67.161	0	0	0	0	6.7	8.5
Q8NI27	Q8NI27	2	2	2	THO complex subunit 2	THOC2	sp|Q8NI27|THOC2_HUMAN THO complex subunit 2 OS=Homo sapiens GN=THOC2 PE=1 SV=2	1	2	2	2	1	0	0	2	0	0	0	0	1	0	0	2	0	0	0	0	1	0	0	2	0	0	0	0	1.4	1.4	1.4	182.77	1593	1593	0.00079302	4.0471	0.8	0	0	1.4	0	0
Q8NI37	Q8NI37	1	1	1	Protein phosphatase PTC7 homolog	PPTC7	sp|Q8NI37|PPTC7_HUMAN Protein phosphatase PTC7 homolog OS=Homo sapiens GN=PPTC7 PE=2 SV=1	1	1	1	1	0	0	0	0	0	0	0	1	0	0	0	0	0	0	0	1	0	0	0	0	0	0	0	1	6.6	6.6	6.6	32.645	304	304	0	13.583	0	0	0	0	0	0
Q8NI60	Q8NI60	8	8	8	Atypical kinase ADCK3, mitochondrial	ADCK3	sp|Q8NI60|COQ8A_HUMAN Atypical kinase COQ8A, mitochondrial OS=Homo sapiens GN=COQ8A PE=1 SV=1	1	8	8	8	0	0	0	3	1	1	1	7	0	0	0	3	1	1	1	7	0	0	0	3	1	1	1	7	17.2	17.2	17.2	71.949	647	647	0	42.762	0	0	0	5.9	1.5	1.5
Q8TA86	Q8TA86	7	7	7	Retinitis pigmentosa 9 protein	RP9	sp|Q8TA86|RP9_HUMAN Retinitis pigmentosa 9 protein OS=Homo sapiens GN=RP9 PE=1 SV=2	1	7	7	7	3	2	2	2	4	5	5	1	3	2	2	2	4	5	5	1	3	2	2	2	4	5	5	1	41.6	41.6	41.6	26.106	221	221	0	58.356	15.8	11.3	11.3	13.6	25.8	27.1
Q8TAD8	Q8TAD8	1	1	1	Smad nuclear-interacting protein 1	SNIP1	sp|Q8TAD8|SNIP1_HUMAN Smad nuclear-interacting protein 1 OS=Homo sapiens GN=SNIP1 PE=1 SV=1	1	1	1	1	0	0	0	1	0	0	0	0	0	0	0	1	0	0	0	0	0	0	0	1	0	0	0	0	3	3	3	45.777	396	396	0.0049505	2.8158	0	0	0	3	0	0
Q8TAQ2	Q8TAQ2	10	7	7	SWI/SNF complex subunit SMARCC2	SMARCC2	sp|Q8TAQ2|SMRC2_HUMAN SWI/SNF complex subunit SMARCC2 OS=Homo sapiens GN=SMARCC2 PE=1 SV=1	1	10	7	7	4	2	1	10	0	0	0	0	3	1	1	7	0	0	0	0	3	1	1	7	0	0	0	0	10.8	8.6	8.6	132.88	1214	1214	0	54.689	4.9	1.6	0.9	10.8	0	0
Q8TAV0	Q8TAV0	3	3	3	Protein FAM76A	FAM76A	sp|Q8TAV0|FA76A_HUMAN Protein FAM76A OS=Homo sapiens GN=FAM76A PE=2 SV=1	1	3	3	3	0	1	0	2	0	0	0	1	0	1	0	2	0	0	0	1	0	1	0	2	0	0	0	1	10.4	10.4	10.4	35.049	307	307	0	9.5846	0	2.9	0	7.5	0	0
Q8TBP6	Q8TBP6	1	1	1	Solute carrier family 25 member 40	SLC25A40	sp|Q8TBP6|S2540_HUMAN Solute carrier family 25 member 40 OS=Homo sapiens GN=SLC25A40 PE=1 SV=1	1	1	1	1	0	0	0	0	0	0	0	1	0	0	0	0	0	0	0	1	0	0	0	0	0	0	0	1	4.1	4.1	4.1	38.124	338	338	0.0075498	2.6462	0	0	0	0	0	0
Q8TCC3	Q8TCC3	2	2	2	39S ribosomal protein L30, mitochondrial	MRPL30	sp|Q8TCC3|RM30_HUMAN 39S ribosomal protein L30, mitochondrial OS=Homo sapiens GN=MRPL30 PE=1 SV=1	1	2	2	2	1	1	0	0	1	1	0	1	1	1	0	0	1	1	0	1	1	1	0	0	1	1	0	1	11.8	11.8	11.8	18.546	161	161	0.00079114	4.0267	5	6.8	0	0	6.8	6.8
Q8TCJ2;P46977	Q8TCJ2	14;1	14;1	14;1	Dolichyl-diphosphooligosaccharide--protein glycosyltransferase subunit STT3B	STT3B	sp|Q8TCJ2|STT3B_HUMAN Dolichyl-diphosphooligosaccharide--protein glycosyltransferase subunit STT3B OS=Homo sapiens GN=STT3B PE=1 SV=1	2	14	14	14	6	4	1	12	0	0	0	6	6	4	1	12	0	0	0	6	6	4	1	12	0	0	0	6	16.5	16.5	16.5	93.673	826	826;705	0	41.334	7.5	4.5	0.8	14.5	0	0
Q8TD26;Q9P2D1	Q8TD26	14;2	14;2	13;1	Chromodomain-helicase-DNA-binding protein 6	CHD6	sp|Q8TD26|CHD6_HUMAN Chromodomain-helicase-DNA-binding protein 6 OS=Homo sapiens GN=CHD6 PE=1 SV=4	2	14	14	13	2	2	0	11	1	1	0	1	2	2	0	11	1	1	0	1	2	2	0	10	1	1	0	1	8.4	8.4	7.9	305.41	2715	2715;2997	0	95.023	1.1	1.3	0	6.7	0.3	0.3
Q8TDD1	Q8TDD1	32	32	32	ATP-dependent RNA helicase DDX54	DDX54	sp|Q8TDD1|DDX54_HUMAN ATP-dependent RNA helicase DDX54 OS=Homo sapiens GN=DDX54 PE=1 SV=2	1	32	32	32	2	1	1	14	8	6	12	23	2	1	1	14	8	6	12	23	2	1	1	14	8	6	12	23	44.6	44.6	44.6	98.594	881	881	0	323.31	3.5	1.2	1.2	17.8	10.6	9.5
Q8TDI0	Q8TDI0	10	2	0	Chromodomain-helicase-DNA-binding protein 5	CHD5	sp|Q8TDI0|CHD5_HUMAN Chromodomain-helicase-DNA-binding protein 5 OS=Homo sapiens GN=CHD5 PE=1 SV=1	1	10	2	0	1	1	0	9	2	2	2	5	0	0	0	1	0	0	0	1	0	0	0	0	0	0	0	0	5.9	1.3	0	223.05	1954	1954	0.0075239	2.6368	0.4	0.7	0	5.2	1.1	1.1
Q8TDM6	Q8TDM6	72	72	72	Disks large homolog 5	DLG5	sp|Q8TDM6|DLG5_HUMAN Disks large homolog 5 OS=Homo sapiens GN=DLG5 PE=1 SV=4	1	72	72	72	0	0	0	0	40	33	47	49	0	0	0	0	40	33	47	49	0	0	0	0	40	33	47	49	46.1	46.1	46.1	213.87	1919	1919	0	301.29	0	0	0	0	23.2	21.9
Q8TDN6	Q8TDN6	7	7	7	Ribosome biogenesis protein BRX1 homolog	BRIX1	sp|Q8TDN6|BRX1_HUMAN Ribosome biogenesis protein BRX1 homolog OS=Homo sapiens GN=BRIX1 PE=1 SV=2	1	7	7	7	0	0	0	5	0	0	0	3	0	0	0	5	0	0	0	3	0	0	0	5	0	0	0	3	25.2	25.2	25.2	41.401	353	353	0	21.37	0	0	0	15.6	0	0
Q8TEC5	Q8TEC5	7	7	7	Putative E3 ubiquitin-protein ligase SH3RF2	SH3RF2	sp|Q8TEC5|SH3R2_HUMAN Putative E3 ubiquitin-protein ligase SH3RF2 OS=Homo sapiens GN=SH3RF2 PE=1 SV=3	1	7	7	7	0	0	0	0	2	0	3	4	0	0	0	0	2	0	3	4	0	0	0	0	2	0	3	4	12.8	12.8	12.8	79.319	729	729	0	22.082	0	0	0	0	3.4	0
Q8TEW0	Q8TEW0	5	5	5	Partitioning defective 3 homolog	PARD3	sp|Q8TEW0|PARD3_HUMAN Partitioning defective 3 homolog OS=Homo sapiens GN=PARD3 PE=1 SV=2	1	5	5	5	0	0	0	0	1	1	0	3	0	0	0	0	1	1	0	3	0	0	0	0	1	1	0	3	4.8	4.8	4.8	151.42	1356	1356	0	15.766	0	0	0	0	0.8	0.8
Q9NP97;Q8TF09	Q9NP97;Q8TF09	2;2	2;2	2;2	Dynein light chain roadblock-type 1;Dynein light chain roadblock-type 2	DYNLRB1;DYNLRB2	sp|Q9NP97|DLRB1_HUMAN Dynein light chain roadblock-type 1 OS=Homo sapiens GN=DYNLRB1 PE=1 SV=3;sp|Q8TF09|DLRB2_HUMAN Dynein light chain roadblock-type 2 OS=Homo sapiens GN=DYNLRB2 PE=1 SV=1	2	2	2	2	0	1	1	0	0	0	1	1	0	1	1	0	0	0	1	1	0	1	1	0	0	0	1	1	20.8	20.8	20.8	10.921	96	96;96	0.0044215	3.1155	0	8.3	8.3	0	0	0
Q8TF72	Q8TF72	2	2	2	Protein Shroom3	SHROOM3	sp|Q8TF72|SHRM3_HUMAN Protein Shroom3 OS=Homo sapiens GN=SHROOM3 PE=1 SV=2	1	2	2	2	0	0	1	1	1	1	2	1	0	0	1	1	1	1	2	1	0	0	1	1	1	1	2	1	1	1	1	216.85	1996	1996	0	5.016	0	0	0.5	0.5	0.6	0.5
Q8WTT2	Q8WTT2	2	2	2	Nucleolar complex protein 3 homolog	NOC3L	sp|Q8WTT2|NOC3L_HUMAN Nucleolar complex protein 3 homolog OS=Homo sapiens GN=NOC3L PE=1 SV=1	1	2	2	2	2	1	1	1	0	0	1	1	2	1	1	1	0	0	1	1	2	1	1	1	0	0	1	1	3	3	3	92.547	800	800	0	5.2789	3	1.4	1.4	1.4	0	0
Q8WU90	Q8WU90	5	5	5	Zinc finger CCCH domain-containing protein 15	ZC3H15	sp|Q8WU90|ZC3HF_HUMAN Zinc finger CCCH domain-containing protein 15 OS=Homo sapiens GN=ZC3H15 PE=1 SV=1	1	5	5	5	0	0	0	4	0	0	0	1	0	0	0	4	0	0	0	1	0	0	0	4	0	0	0	1	9.4	9.4	9.4	48.602	426	426	0	11.688	0	0	0	9.4	0	0
Q8WUA2	Q8WUA2	3	3	3	Peptidyl-prolyl cis-trans isomerase-like 4	PPIL4	sp|Q8WUA2|PPIL4_HUMAN Peptidyl-prolyl cis-trans isomerase-like 4 OS=Homo sapiens GN=PPIL4 PE=1 SV=1	1	3	3	3	0	0	0	3	0	0	0	0	0	0	0	3	0	0	0	0	0	0	0	3	0	0	0	0	6.5	6.5	6.5	57.224	492	492	0	5.861	0	0	0	6.5	0	0
Q8WUB8	Q8WUB8	1	1	1	PHD finger protein 10	PHF10	sp|Q8WUB8|PHF10_HUMAN PHD finger protein 10 OS=Homo sapiens GN=PHF10 PE=1 SV=3	1	1	1	1	1	0	0	0	0	0	0	0	1	0	0	0	0	0	0	0	1	0	0	0	0	0	0	0	2.4	2.4	2.4	56.05	498	498	0.0015256	3.4445	2.4	0	0	0	0	0
Q8WUF5	Q8WUF5	15	15	15	RelA-associated inhibitor	PPP1R13L	sp|Q8WUF5|IASPP_HUMAN RelA-associated inhibitor OS=Homo sapiens GN=PPP1R13L PE=1 SV=4	1	15	15	15	0	0	0	0	5	6	10	9	0	0	0	0	5	6	10	9	0	0	0	0	5	6	10	9	28	28	28	89.09	828	828	0	100.02	0	0	0	0	8	10.7
Q8WUK0	Q8WUK0	1	1	1	Phosphatidylglycerophosphatase and protein-tyrosine phosphatase 1	PTPMT1	sp|Q8WUK0|PTPM1_HUMAN Phosphatidylglycerophosphatase and protein-tyrosine phosphatase 1 OS=Homo sapiens GN=PTPMT1 PE=1 SV=1	1	1	1	1	0	0	0	0	0	0	0	1	0	0	0	0	0	0	0	1	0	0	0	0	0	0	0	1	6.5	6.5	6.5	22.843	201	201	0.0056417	2.7949	0	0	0	0	0	0
Q8WUQ7	Q8WUQ7	4	4	4	Cactin	CACTIN	sp|Q8WUQ7|CATIN_HUMAN Cactin OS=Homo sapiens GN=CACTIN PE=1 SV=3	1	4	4	4	4	2	0	3	1	0	1	0	4	2	0	3	1	0	1	0	4	2	0	3	1	0	1	0	7.1	7.1	7.1	88.701	758	758	0	31.463	7.1	4	0	5.5	2	0
Q8WVI0	Q8WVI0	1	1	1	Small integral membrane protein 4	SMIM4	sp|Q8WVI0|SMIM4_HUMAN Small integral membrane protein 4 OS=Homo sapiens GN=SMIM4 PE=1 SV=2	1	1	1	1	0	0	0	0	0	0	0	1	0	0	0	0	0	0	0	1	0	0	0	0	0	0	0	1	15.7	15.7	15.7	8.6961	70	70	0.0015613	3.7412	0	0	0	0	0	0
Q8WVM8	Q8WVM8	1	1	1	Sec1 family domain-containing protein 1	SCFD1	sp|Q8WVM8|SCFD1_HUMAN Sec1 family domain-containing protein 1 OS=Homo sapiens GN=SCFD1 PE=1 SV=4	1	1	1	1	1	0	0	0	0	0	0	0	1	0	0	0	0	0	0	0	1	0	0	0	0	0	0	0	2.3	2.3	2.3	72.379	642	642	0	5.1297	2.3	0	0	0	0	0
Q8WVS4	Q8WVS4	7	7	7	WD repeat-containing protein 60	WDR60	sp|Q8WVS4|WDR60_HUMAN WD repeat-containing protein 60 OS=Homo sapiens GN=WDR60 PE=1 SV=3	1	7	7	7	2	1	1	0	2	2	1	4	2	1	1	0	2	2	1	4	2	1	1	0	2	2	1	4	9.6	9.6	9.6	122.57	1066	1066	0	18.377	2.7	1.4	0.8	0	2.6	2.8
Q8WVV4	Q8WVV4	2	2	2	Protein POF1B	POF1B	sp|Q8WVV4|POF1B_HUMAN Protein POF1B OS=Homo sapiens GN=POF1B PE=1 SV=3	1	2	2	2	2	0	0	0	0	0	0	0	2	0	0	0	0	0	0	0	2	0	0	0	0	0	0	0	3.9	3.9	3.9	68.064	589	589	0.0015349	3.5392	3.9	0	0	0	0	0
Q8WWC4	Q8WWC4	2	2	2	Uncharacterized protein C2orf47, mitochondrial	C2orf47	sp|Q8WWC4|MAIP1_HUMAN m-AAA protease-interacting protein 1, mitochondrial OS=Homo sapiens GN=MAIP1 PE=1 SV=1	1	2	2	2	0	0	0	0	0	0	0	2	0	0	0	0	0	0	0	2	0	0	0	0	0	0	0	2	8.2	8.2	8.2	32.544	291	291	0	5.2849	0	0	0	0	0	0
Q8WWI1	Q8WWI1	4	4	4	LIM domain only protein 7	LMO7	sp|Q8WWI1|LMO7_HUMAN LIM domain only protein 7 OS=Homo sapiens GN=LMO7 PE=1 SV=3	1	4	4	4	0	0	0	0	0	0	0	4	0	0	0	0	0	0	0	4	0	0	0	0	0	0	0	4	4.7	4.7	4.7	192.69	1683	1683	0	19.422	0	0	0	0	0	0
Q8WWM7	Q8WWM7	10	10	10	Ataxin-2-like protein	ATXN2L	sp|Q8WWM7|ATX2L_HUMAN Ataxin-2-like protein OS=Homo sapiens GN=ATXN2L PE=1 SV=2	1	10	10	10	0	0	0	0	6	3	6	5	0	0	0	0	6	3	6	5	0	0	0	0	6	3	6	5	11.9	11.9	11.9	113.37	1075	1075	0	63.572	0	0	0	0	6.5	3.2
Q8WWY3	Q8WWY3	3	3	3	U4/U6 small nuclear ribonucleoprotein Prp31	PRPF31	sp|Q8WWY3|PRP31_HUMAN U4/U6 small nuclear ribonucleoprotein Prp31 OS=Homo sapiens GN=PRPF31 PE=1 SV=2	1	3	3	3	1	0	0	2	0	0	0	0	1	0	0	2	0	0	0	0	1	0	0	2	0	0	0	0	10.8	10.8	10.8	55.455	499	499	0	7.4797	5.2	0	0	5.6	0	0
Q8WXA9	Q8WXA9	6	6	6	Splicing regulatory glutamine/lysine-rich protein 1	SREK1	sp|Q8WXA9|SREK1_HUMAN Splicing regulatory glutamine/lysine-rich protein 1 OS=Homo sapiens GN=SREK1 PE=1 SV=1	1	6	6	6	2	2	0	6	0	0	0	1	2	2	0	6	0	0	0	1	2	2	0	6	0	0	0	1	16.3	16.3	16.3	59.38	508	508	0	21.508	5.9	5.9	0	16.3	0	0
Q8WXE9	Q8WXE9	1	1	1	Stonin-2	STON2	sp|Q8WXE9|STON2_HUMAN Stonin-2 OS=Homo sapiens GN=STON2 PE=1 SV=1	1	1	1	1	1	1	0	1	1	1	1	1	1	1	0	1	1	1	1	1	1	1	0	1	1	1	1	1	1	1	1	101.16	905	905	0.0050542	2.9796	1	1	0	1	1	1
Q8WXI9	Q8WXI9	10	10	9	Transcriptional repressor p66-beta	GATAD2B	sp|Q8WXI9|P66B_HUMAN Transcriptional repressor p66-beta OS=Homo sapiens GN=GATAD2B PE=1 SV=1	1	10	10	9	4	2	1	9	0	0	0	2	4	2	1	9	0	0	0	2	3	1	1	8	0	0	0	2	24.5	24.5	22.6	65.26	593	593	0	49.342	10.5	4.6	1.9	22.3	0	0
Q8WXX5	Q8WXX5	4	4	4	DnaJ homolog subfamily C member 9	DNAJC9	sp|Q8WXX5|DNJC9_HUMAN DnaJ homolog subfamily C member 9 OS=Homo sapiens GN=DNAJC9 PE=1 SV=1	1	4	4	4	1	0	0	4	0	0	0	0	1	0	0	4	0	0	0	0	1	0	0	4	0	0	0	0	17.3	17.3	17.3	29.909	260	260	0	8.1607	4.2	0	0	17.3	0	0
Q8WY22	Q8WY22	1	1	1	BRI3-binding protein	BRI3BP	sp|Q8WY22|BRI3B_HUMAN BRI3-binding protein OS=Homo sapiens GN=BRI3BP PE=1 SV=1	1	1	1	1	1	1	1	1	0	0	0	1	1	1	1	1	0	0	0	1	1	1	1	1	0	0	0	1	6.8	6.8	6.8	27.835	251	251	0	7.0095	6.8	6.8	6.8	6.8	0	0
Q8WY36	Q8WY36	23	23	23	HMG box transcription factor BBX	BBX	sp|Q8WY36|BBX_HUMAN HMG box transcription factor BBX OS=Homo sapiens GN=BBX PE=1 SV=1	1	23	23	23	16	12	7	11	9	10	8	11	16	12	7	11	9	10	8	11	16	12	7	11	9	10	8	11	35.2	35.2	35.2	105.13	941	941	0	135.73	23.9	16.9	7.8	14.6	10.9	15.3
Q8WY91	Q8WY91	1	1	1	THAP domain-containing protein 4	THAP4	sp|Q8WY91|THAP4_HUMAN THAP domain-containing protein 4 OS=Homo sapiens GN=THAP4 PE=1 SV=2	1	1	1	1	0	0	0	1	0	0	0	0	0	0	0	1	0	0	0	0	0	0	0	1	0	0	0	0	2.6	2.6	2.6	62.889	577	577	0.0049822	2.8816	0	0	0	2.6	0	0
Q8WYP5	Q8WYP5	27	27	27	Protein ELYS	AHCTF1	sp|Q8WYP5|ELYS_HUMAN Protein ELYS OS=Homo sapiens GN=AHCTF1 PE=1 SV=3	1	27	27	27	1	1	1	20	0	0	3	14	1	1	1	20	0	0	3	14	1	1	1	20	0	0	3	14	16.6	16.6	16.6	252.5	2266	2266	0	133.95	0.7	0.9	0.6	11.6	0	0
Q92499	Q92499	5	5	5	ATP-dependent RNA helicase DDX1	DDX1	sp|Q92499|DDX1_HUMAN ATP-dependent RNA helicase DDX1 OS=Homo sapiens GN=DDX1 PE=1 SV=2	1	5	5	5	0	0	0	0	1	1	2	3	0	0	0	0	1	1	2	3	0	0	0	0	1	1	2	3	11.1	11.1	11.1	82.431	740	740	0	24.053	0	0	0	0	2.2	1.2
Q92522	Q92522	9	9	9	Histone H1x	H1FX	sp|Q92522|H1X_HUMAN Histone H1x OS=Homo sapiens GN=H1FX PE=1 SV=1	1	9	9	9	7	4	0	7	3	2	4	5	7	4	0	7	3	2	4	5	7	4	0	7	3	2	4	5	37.1	37.1	37.1	22.487	213	213	0	86.716	31.9	26.3	0	36.6	17.8	14.1
Q92572	Q92572	3	3	3	AP-3 complex subunit sigma-1	AP3S1	sp|Q92572|AP3S1_HUMAN AP-3 complex subunit sigma-1 OS=Homo sapiens GN=AP3S1 PE=1 SV=1	1	3	3	3	2	0	1	2	0	0	0	2	2	0	1	2	0	0	0	2	2	0	1	2	0	0	0	2	17.6	17.6	17.6	21.732	193	193	0	24.152	11.9	0	5.7	11.9	0	0
Q92576	Q92576	2	2	2	PHD finger protein 3	PHF3	sp|Q92576|PHF3_HUMAN PHD finger protein 3 OS=Homo sapiens GN=PHF3 PE=1 SV=3	1	2	2	2	0	0	0	2	0	0	0	0	0	0	0	2	0	0	0	0	0	0	0	2	0	0	0	0	1.2	1.2	1.2	229.48	2039	2039	0.001576	3.911	0	0	0	1.2	0	0
Q92616	Q92616	2	2	2	Translational activator GCN1	GCN1L1	sp|Q92616|GCN1_HUMAN eIF-2-alpha kinase activator GCN1 OS=Homo sapiens GN=GCN1 PE=1 SV=6	1	2	2	2	0	0	0	0	0	0	0	2	0	0	0	0	0	0	0	2	0	0	0	0	0	0	0	2	1.3	1.3	1.3	292.75	2671	2671	0	4.4536	0	0	0	0	0	0
Q92621	Q92621	1	1	1	Nuclear pore complex protein Nup205	NUP205	sp|Q92621|NU205_HUMAN Nuclear pore complex protein Nup205 OS=Homo sapiens GN=NUP205 PE=1 SV=3	1	1	1	1	0	0	0	0	0	0	0	1	0	0	0	0	0	0	0	1	0	0	0	0	0	0	0	1	0.8	0.8	0.8	227.92	2012	2012	0	17.966	0	0	0	0	0	0
Q92729	Q92729	2	2	2	Receptor-type tyrosine-protein phosphatase U	PTPRU	sp|Q92729|PTPRU_HUMAN Receptor-type tyrosine-protein phosphatase U OS=Homo sapiens GN=PTPRU PE=1 SV=2	1	2	2	2	0	2	0	0	1	0	0	0	0	2	0	0	1	0	0	0	0	2	0	0	1	0	0	0	1.5	1.5	1.5	162.42	1446	1446	0	5.1274	0	1.5	0	0	0.7	0
Q92734	Q92734	9	9	9	Protein TFG	TFG	sp|Q92734|TFG_HUMAN Protein TFG OS=Homo sapiens GN=TFG PE=1 SV=2	1	9	9	9	1	0	0	0	4	5	4	6	1	0	0	0	4	5	4	6	1	0	0	0	4	5	4	6	36.2	36.2	36.2	43.447	400	400	0	170.51	4.2	0	0	0	20	22.5
Q92743	Q92743	6	6	6	Serine protease HTRA1	HTRA1	sp|Q92743|HTRA1_HUMAN Serine protease HTRA1 OS=Homo sapiens GN=HTRA1 PE=1 SV=1	1	6	6	6	2	1	0	3	2	2	2	6	2	1	0	3	2	2	2	6	2	1	0	3	2	2	2	6	22.1	22.1	22.1	51.286	480	480	0	102.19	4.6	2.9	0	6.7	4.6	4.6
Q92747	Q92747	5	4	4	Actin-related protein 2/3 complex subunit 1A	ARPC1A	sp|Q92747|ARC1A_HUMAN Actin-related protein 2/3 complex subunit 1A OS=Homo sapiens GN=ARPC1A PE=2 SV=2	1	5	4	4	0	0	0	0	0	0	0	5	0	0	0	0	0	0	0	4	0	0	0	0	0	0	0	4	17.3	15.4	15.4	41.569	370	370	0	12.397	0	0	0	0	0	0
Q92759	Q92759	3	3	3	General transcription factor IIH subunit 4	GTF2H4	sp|Q92759|TF2H4_HUMAN General transcription factor IIH subunit 4 OS=Homo sapiens GN=GTF2H4 PE=1 SV=1	1	3	3	3	0	0	0	1	0	1	1	2	0	0	0	1	0	1	1	2	0	0	0	1	0	1	1	2	10.6	10.6	10.6	52.186	462	462	0	10.78	0	0	0	2.6	0	2.6
Q92769	Q92769	8	6	6	Histone deacetylase 2	HDAC2	sp|Q92769|HDAC2_HUMAN Histone deacetylase 2 OS=Homo sapiens GN=HDAC2 PE=1 SV=2	1	8	6	6	1	0	1	3	2	0	2	7	0	0	0	1	0	0	0	5	0	0	0	1	0	0	0	5	28.3	23.4	23.4	55.364	488	488	0	23.872	2.5	0	2.5	6.6	4.9	0
Q92804	Q92804	7	7	5	TATA-binding protein-associated factor 2N	TAF15	sp|Q92804|RBP56_HUMAN TATA-binding protein-associated factor 2N OS=Homo sapiens GN=TAF15 PE=1 SV=1	1	7	7	5	1	0	1	3	5	6	4	5	1	0	1	3	5	6	4	5	0	0	0	1	3	4	2	3	24.8	24.8	20.9	61.829	592	592	0	97.216	2.4	0	2.4	5.4	13	19.1
Q92830	Q92830	8	8	8	Histone acetyltransferase KAT2A	KAT2A	sp|Q92830|KAT2A_HUMAN Histone acetyltransferase KAT2A OS=Homo sapiens GN=KAT2A PE=1 SV=3	1	8	8	8	0	0	0	4	3	3	5	2	0	0	0	4	3	3	5	2	0	0	0	4	3	3	5	2	10.2	10.2	10.2	93.924	837	837	0	26.007	0	0	0	5.3	4.3	3.9
Q92841	Q92841	20	20	13	Probable ATP-dependent RNA helicase DDX17	DDX17	sp|Q92841|DDX17_HUMAN Probable ATP-dependent RNA helicase DDX17 OS=Homo sapiens GN=DDX17 PE=1 SV=2	1	20	20	13	4	3	1	7	7	8	11	19	4	3	1	7	7	8	11	19	3	2	1	4	5	4	6	13	30.3	30.3	19.9	80.272	729	729	0	117.05	6.6	4.5	1.6	10.8	11.2	13.3
Q92900	Q92900	12	12	12	Regulator of nonsense transcripts 1	UPF1	sp|Q92900|RENT1_HUMAN Regulator of nonsense transcripts 1 OS=Homo sapiens GN=UPF1 PE=1 SV=2	1	12	12	12	0	0	0	1	5	2	5	7	0	0	0	1	5	2	5	7	0	0	0	1	5	2	5	7	12.5	12.5	12.5	124.34	1129	1129	0	70.2	0	0	0	1	4.6	2
Q92922	Q92922	17	17	14	SWI/SNF complex subunit SMARCC1	SMARCC1	sp|Q92922|SMRC1_HUMAN SWI/SNF complex subunit SMARCC1 OS=Homo sapiens GN=SMARCC1 PE=1 SV=3	1	17	17	14	9	4	2	9	0	1	2	2	9	4	2	9	0	1	2	2	8	3	2	6	0	1	2	2	20.1	20.1	17.7	122.87	1105	1105	0	97.125	13.4	4.3	2	11	0	0.9
Q92925;Q6STE5	Q92925	4;1	4;1	4;1	SWI/SNF-related matrix-associated actin-dependent regulator of chromatin subfamily D member 2	SMARCD2	sp|Q92925|SMRD2_HUMAN SWI/SNF-related matrix-associated actin-dependent regulator of chromatin subfamily D member 2 OS=Homo sapiens GN=SMARCD2 PE=1 SV=3	2	4	4	4	2	1	1	4	0	0	1	0	2	1	1	4	0	0	1	0	2	1	1	4	0	0	1	0	11.1	11.1	11.1	58.92	531	531;483	0	49.94	5.1	2.6	3.8	11.1	0	0
Q92947	Q92947	3	3	3	Glutaryl-CoA dehydrogenase, mitochondrial	GCDH	sp|Q92947|GCDH_HUMAN Glutaryl-CoA dehydrogenase, mitochondrial OS=Homo sapiens GN=GCDH PE=1 SV=1	1	3	3	3	0	0	0	0	0	0	0	3	0	0	0	0	0	0	0	3	0	0	0	0	0	0	0	3	9.6	9.6	9.6	48.127	438	438	0	5.7912	0	0	0	0	0	0
Q92974	Q92974	36	36	36	Rho guanine nucleotide exchange factor 2	ARHGEF2	sp|Q92974|ARHG2_HUMAN Rho guanine nucleotide exchange factor 2 OS=Homo sapiens GN=ARHGEF2 PE=1 SV=4	1	36	36	36	10	4	2	11	18	15	18	25	10	4	2	11	18	15	18	25	10	4	2	11	18	15	18	25	47.1	47.1	47.1	111.54	986	986	0	292.52	15.8	5.7	2.1	14.3	21.9	19
Q969G3	Q969G3	4	4	4	SWI/SNF-related matrix-associated actin-dependent regulator of chromatin subfamily E member 1	SMARCE1	sp|Q969G3|SMCE1_HUMAN SWI/SNF-related matrix-associated actin-dependent regulator of chromatin subfamily E member 1 OS=Homo sapiens GN=SMARCE1 PE=1 SV=2	1	4	4	4	4	0	0	1	0	0	0	0	4	0	0	1	0	0	0	0	4	0	0	1	0	0	0	0	10.9	10.9	10.9	46.649	411	411	0	12.503	10.9	0	0	3.6	0	0
Q969G5	Q969G5	8	8	8	Protein kinase C delta-binding protein	PRKCDBP	sp|Q969G5|CAVN3_HUMAN Caveolae-associated protein 3 OS=Homo sapiens GN=CAVIN3 PE=1 SV=3	1	8	8	8	4	4	2	7	0	0	0	5	4	4	2	7	0	0	0	5	4	4	2	7	0	0	0	5	31.8	31.8	31.8	27.701	261	261	0	84.733	15.3	18.4	10	28	0	0
Q969J2	Q969J2	2	2	2	Zinc finger protein with KRAB and SCAN domains 4	ZKSCAN4	sp|Q969J2|ZKSC4_HUMAN Zinc finger protein with KRAB and SCAN domains 4 OS=Homo sapiens GN=ZKSCAN4 PE=1 SV=1	1	2	2	2	0	0	0	0	0	0	0	2	0	0	0	0	0	0	0	2	0	0	0	0	0	0	0	2	5.1	5.1	5.1	61.579	545	545	0	5.3579	0	0	0	0	0	0
Q969M3	Q969M3	1	1	1	Protein YIPF5	YIPF5	sp|Q969M3|YIPF5_HUMAN Protein YIPF5 OS=Homo sapiens GN=YIPF5 PE=1 SV=1	1	1	1	1	0	0	0	0	0	0	0	1	0	0	0	0	0	0	0	1	0	0	0	0	0	0	0	1	14	14	14	27.989	257	257	0	39.51	0	0	0	0	0	0
Q969Q0	Q969Q0	10	10	2	60S ribosomal protein L36a-like	RPL36AL	sp|Q969Q0|RL36L_HUMAN 60S ribosomal protein L36a-like OS=Homo sapiens GN=RPL36AL PE=1 SV=3	1	10	10	2	5	8	4	5	6	7	5	5	5	8	4	5	6	7	5	5	1	2	1	1	1	1	1	1	50	50	9.4	12.469	106	106	0	53.176	34	49.1	30.2	34	46.2	43.4
Q96A33	Q96A33	6	6	6	Coiled-coil domain-containing protein 47	CCDC47	sp|Q96A33|CCD47_HUMAN Coiled-coil domain-containing protein 47 OS=Homo sapiens GN=CCDC47 PE=1 SV=1	1	6	6	6	1	0	1	5	0	0	0	0	1	0	1	5	0	0	0	0	1	0	1	5	0	0	0	0	13.3	13.3	13.3	55.873	483	483	0	18.504	2.1	0	2.3	11.2	0	0
Q96A65	Q96A65	12	12	12	Exocyst complex component 4	EXOC4	sp|Q96A65|EXOC4_HUMAN Exocyst complex component 4 OS=Homo sapiens GN=EXOC4 PE=1 SV=1	1	12	12	12	1	0	0	11	0	1	4	5	1	0	0	11	0	1	4	5	1	0	0	11	0	1	4	5	15.7	15.7	15.7	110.5	974	974	0	55.546	1.2	0	0	14.4	0	1.1
Q96A72	Q96A72	2	2	1	Protein mago nashi homolog 2	MAGOHB	sp|Q96A72|MGN2_HUMAN Protein mago nashi homolog 2 OS=Homo sapiens GN=MAGOHB PE=1 SV=1	1	2	2	1	1	0	0	1	0	1	2	1	1	0	0	1	0	1	2	1	0	0	0	0	0	1	1	1	13.5	13.5	6.1	17.276	148	148	0	5.047	7.4	0	0	7.4	0	6.1
Q96AG4	Q96AG4	12	12	12	Leucine-rich repeat-containing protein 59	LRRC59	sp|Q96AG4|LRC59_HUMAN Leucine-rich repeat-containing protein 59 OS=Homo sapiens GN=LRRC59 PE=1 SV=1	1	12	12	12	8	7	4	9	2	3	7	8	8	7	4	9	2	3	7	8	8	7	4	9	2	3	7	8	48.5	48.5	48.5	34.93	307	307	0	188	37.1	28.3	12.7	37.1	7.2	13.4
Q96BN2	Q96BN2	7	7	7	Transcriptional adapter 1	TADA1	sp|Q96BN2|TADA1_HUMAN Transcriptional adapter 1 OS=Homo sapiens GN=TADA1 PE=1 SV=1	1	7	7	7	0	0	0	2	4	3	4	3	0	0	0	2	4	3	4	3	0	0	0	2	4	3	4	3	24.2	24.2	24.2	37.381	335	335	0	22.562	0	0	0	6.6	16.4	12.5
Q96BP2	Q96BP2	2	2	2	Coiled-coil-helix-coiled-coil-helix domain-containing protein 1	CHCHD1	sp|Q96BP2|CHCH1_HUMAN Coiled-coil-helix-coiled-coil-helix domain-containing protein 1 OS=Homo sapiens GN=CHCHD1 PE=1 SV=1	1	2	2	2	0	0	0	0	0	1	1	1	0	0	0	0	0	1	1	1	0	0	0	0	0	1	1	1	22.9	22.9	22.9	13.475	118	118	0.0056378	2.7888	0	0	0	0	0	13.6
Q96CS3	Q96CS3	4	4	4	FAS-associated factor 2	FAF2	sp|Q96CS3|FAF2_HUMAN FAS-associated factor 2 OS=Homo sapiens GN=FAF2 PE=1 SV=2	1	4	4	4	0	0	0	1	0	0	0	4	0	0	0	1	0	0	0	4	0	0	0	1	0	0	0	4	17.3	17.3	17.3	52.623	445	445	0	59.897	0	0	0	3.4	0	0
Q96CW1	Q96CW1	13	13	13	AP-2 complex subunit mu	AP2M1	sp|Q96CW1|AP2M1_HUMAN AP-2 complex subunit mu OS=Homo sapiens GN=AP2M1 PE=1 SV=2	1	13	13	13	5	1	1	2	2	1	2	10	5	1	1	2	2	1	2	10	5	1	1	2	2	1	2	10	35.2	35.2	35.2	49.654	435	435	0	42.531	13.3	2.1	1.6	4.4	3.9	1.8
Q96CW5	Q96CW5	3	3	3	Gamma-tubulin complex component 3	TUBGCP3	sp|Q96CW5|GCP3_HUMAN Gamma-tubulin complex component 3 OS=Homo sapiens GN=TUBGCP3 PE=1 SV=2	1	3	3	3	0	0	0	0	0	0	0	3	0	0	0	0	0	0	0	3	0	0	0	0	0	0	0	3	6	6	6	103.57	907	907	0	8.1377	0	0	0	0	0	0
Q96D53	Q96D53	7	7	7	AarF domain-containing protein kinase 4	ADCK4	sp|Q96D53|COQ8B_HUMAN Atypical kinase COQ8B, mitochondrial OS=Homo sapiens GN=COQ8B PE=1 SV=2	1	7	7	7	0	0	0	1	0	1	2	7	0	0	0	1	0	1	2	7	0	0	0	1	0	1	2	7	16.9	16.9	16.9	60.069	544	544	0	18.117	0	0	0	1.7	0	1.7
Q96DI7	Q96DI7	4	4	4	U5 small nuclear ribonucleoprotein 40 kDa protein	SNRNP40	sp|Q96DI7|SNR40_HUMAN U5 small nuclear ribonucleoprotein 40 kDa protein OS=Homo sapiens GN=SNRNP40 PE=1 SV=1	1	4	4	4	1	0	0	4	0	0	0	1	1	0	0	4	0	0	0	1	1	0	0	4	0	0	0	1	19	19	19	39.31	357	357	0	50.221	3.4	0	0	19	0	0
Q96ED9	Q96ED9	1	1	1	Protein Hook homolog 2	HOOK2	sp|Q96ED9|HOOK2_HUMAN Protein Hook homolog 2 OS=Homo sapiens GN=HOOK2 PE=1 SV=3	1	1	1	1	0	0	0	0	0	0	0	1	0	0	0	0	0	0	0	1	0	0	0	0	0	0	0	1	2.4	2.4	2.4	83.206	719	719	0.0069979	2.7372	0	0	0	0	0	0
Q96ES7	Q96ES7	5	5	5	SAGA-associated factor 29 homolog	CCDC101	sp|Q96ES7|SGF29_HUMAN SAGA-associated factor 29 OS=Homo sapiens GN=SGF29 PE=1 SV=1	1	5	5	5	0	0	0	1	2	1	1	3	0	0	0	1	2	1	1	3	0	0	0	1	2	1	1	3	24.6	24.6	24.6	33.238	293	293	0	19.26	0	0	0	4.4	7.2	4.4
Q96EY1	Q96EY1	18	18	18	DnaJ homolog subfamily A member 3, mitochondrial	DNAJA3	sp|Q96EY1|DNJA3_HUMAN DnaJ homolog subfamily A member 3, mitochondrial OS=Homo sapiens GN=DNAJA3 PE=1 SV=2	1	18	18	18	5	1	0	5	10	15	12	16	5	1	0	5	10	15	12	16	5	1	0	5	10	15	12	16	46.7	46.7	46.7	52.488	480	480	0	201.03	11.9	3.5	0	8.8	20.4	39.2
Q96FJ2	Q96FJ2	4	1	1	Dynein light chain 2, cytoplasmic	DYNLL2	sp|Q96FJ2|DYL2_HUMAN Dynein light chain 2, cytoplasmic OS=Homo sapiens GN=DYNLL2 PE=1 SV=1	1	4	1	1	2	1	0	2	2	2	3	3	1	0	0	0	0	0	1	1	1	0	0	0	0	0	1	1	50.6	24.7	24.7	10.35	89	89	0	49.368	37.1	12.4	0	25.8	24.7	25.8
Q96FQ6	Q96FQ6	5	5	5	Protein S100-A16	S100A16	sp|Q96FQ6|S10AG_HUMAN Protein S100-A16 OS=Homo sapiens GN=S100A16 PE=1 SV=1	1	5	5	5	1	1	1	0	3	0	2	0	1	1	1	0	3	0	2	0	1	1	1	0	3	0	2	0	54.4	54.4	54.4	11.801	103	103	0	14.182	10.7	10.7	10.7	0	33	0
Q96FV9	Q96FV9	1	1	1	THO complex subunit 1	THOC1	sp|Q96FV9|THOC1_HUMAN THO complex subunit 1 OS=Homo sapiens GN=THOC1 PE=1 SV=1	1	1	1	1	0	0	0	1	0	0	0	0	0	0	0	1	0	0	0	0	0	0	0	1	0	0	0	0	2.4	2.4	2.4	75.665	657	657	0	6.3797	0	0	0	2.4	0	0
Q96FW1	Q96FW1	1	1	1	Ubiquitin thioesterase OTUB1	OTUB1	sp|Q96FW1|OTUB1_HUMAN Ubiquitin thioesterase OTUB1 OS=Homo sapiens GN=OTUB1 PE=1 SV=2	1	1	1	1	1	0	0	0	0	0	0	0	1	0	0	0	0	0	0	0	1	0	0	0	0	0	0	0	5.5	5.5	5.5	31.284	271	271	0.0068871	2.6559	5.5	0	0	0	0	0
Q96G21	Q96G21	2	2	2	U3 small nucleolar ribonucleoprotein protein IMP4	IMP4	sp|Q96G21|IMP4_HUMAN U3 small nucleolar ribonucleoprotein protein IMP4 OS=Homo sapiens GN=IMP4 PE=1 SV=1	1	2	2	2	0	1	0	0	1	0	1	0	0	1	0	0	1	0	1	0	0	1	0	0	1	0	1	0	7.6	7.6	7.6	33.756	291	291	0	5.7991	0	4.1	0	0	3.4	0
Q96GA3	Q96GA3	4	4	4	Protein LTV1 homolog	LTV1	sp|Q96GA3|LTV1_HUMAN Protein LTV1 homolog OS=Homo sapiens GN=LTV1 PE=1 SV=1	1	4	4	4	1	1	0	1	1	0	1	4	1	1	0	1	1	0	1	4	1	1	0	1	1	0	1	4	12	12	12	54.854	475	475	0	9.8538	2.5	2.5	0	2.5	2.5	0
Q96GC5	Q96GC5	2	2	2	39S ribosomal protein L48, mitochondrial	MRPL48	sp|Q96GC5|RM48_HUMAN 39S ribosomal protein L48, mitochondrial OS=Homo sapiens GN=MRPL48 PE=1 SV=2	1	2	2	2	0	0	0	2	0	0	0	0	0	0	0	2	0	0	0	0	0	0	0	2	0	0	0	0	10.8	10.8	10.8	23.934	212	212	0	5.662	0	0	0	10.8	0	0
Q96GQ7	Q96GQ7	5	5	5	Probable ATP-dependent RNA helicase DDX27	DDX27	sp|Q96GQ7|DDX27_HUMAN Probable ATP-dependent RNA helicase DDX27 OS=Homo sapiens GN=DDX27 PE=1 SV=2	1	5	5	5	2	0	0	4	0	0	0	0	2	0	0	4	0	0	0	0	2	0	0	4	0	0	0	0	7.4	7.4	7.4	89.834	796	796	0	20.783	3.1	0	0	5.9	0	0
Q96GY0	Q96GY0	11	11	11	Zinc finger C2HC domain-containing protein 1A	ZC2HC1A	sp|Q96GY0|ZC21A_HUMAN Zinc finger C2HC domain-containing protein 1A OS=Homo sapiens GN=ZC2HC1A PE=1 SV=2	1	11	11	11	0	0	0	5	1	1	3	8	0	0	0	5	1	1	3	8	0	0	0	5	1	1	3	8	49.2	49.2	49.2	35.092	325	325	0	52.118	0	0	0	24	7.4	7.4
Q96HA1	Q96HA1	15	3	3	Nuclear envelope pore membrane protein POM 121	POM121	sp|Q96HA1|P121A_HUMAN Nuclear envelope pore membrane protein POM 121 OS=Homo sapiens GN=POM121 PE=1 SV=2	1	15	3	3	0	0	0	0	5	4	7	11	0	0	0	0	0	0	1	3	0	0	0	0	0	0	1	3	20	5.8	5.8	127.72	1249	1249	0	22.6	0	0	0	0	7.5	5.4
Q96HC4	Q96HC4	7	7	7	PDZ and LIM domain protein 5	PDLIM5	sp|Q96HC4|PDLI5_HUMAN PDZ and LIM domain protein 5 OS=Homo sapiens GN=PDLIM5 PE=1 SV=5	1	7	7	7	1	0	0	0	3	1	1	4	1	0	0	0	3	1	1	4	1	0	0	0	3	1	1	4	17.1	17.1	17.1	63.944	596	596	0	21.506	1.5	0	0	0	7	1.8
Q96HE9	Q96HE9	4	4	4	Proline-rich protein 11	PRR11	sp|Q96HE9|PRR11_HUMAN Proline-rich protein 11 OS=Homo sapiens GN=PRR11 PE=1 SV=1	1	4	4	4	2	2	1	0	0	0	1	0	2	2	1	0	0	0	1	0	2	2	1	0	0	0	1	0	15.3	15.3	15.3	40.085	360	360	0	10.435	9.2	7.8	2.8	0	0	0
Q96HS1	Q96HS1	21	21	21	Serine/threonine-protein phosphatase PGAM5, mitochondrial	PGAM5	sp|Q96HS1|PGAM5_HUMAN Serine/threonine-protein phosphatase PGAM5, mitochondrial OS=Homo sapiens GN=PGAM5 PE=1 SV=2	1	21	21	21	9	10	9	14	10	11	12	18	9	10	9	14	10	11	12	18	9	10	9	14	10	11	12	18	67.1	67.1	67.1	32.004	289	289	0	193.81	37	42.2	34.3	54.7	42.2	36
Q96I25	Q96I25	17	17	17	Splicing factor 45	RBM17	sp|Q96I25|SPF45_HUMAN Splicing factor 45 OS=Homo sapiens GN=RBM17 PE=1 SV=1	1	17	17	17	6	5	1	16	1	0	1	8	6	5	1	16	1	0	1	8	6	5	1	16	1	0	1	8	52.4	52.4	52.4	44.961	401	401	0	199.27	17	15.5	2.2	44.9	3.5	0
Q96IX5	Q96IX5	2	2	2	Up-regulated during skeletal muscle growth protein 5	USMG5	sp|Q96IX5|USMG5_HUMAN Up-regulated during skeletal muscle growth protein 5 OS=Homo sapiens GN=USMG5 PE=1 SV=1	1	2	2	2	2	1	1	2	2	2	2	1	2	1	1	2	2	2	2	1	2	1	1	2	2	2	2	1	43.1	43.1	43.1	6.4575	58	58	0	23.968	43.1	25.9	25.9	43.1	43.1	43.1
Q96JB1	Q96JB1	2	2	2	Dynein heavy chain 8, axonemal	DNAH8	sp|Q96JB1|DYH8_HUMAN Dynein heavy chain 8, axonemal OS=Homo sapiens GN=DNAH8 PE=1 SV=2	1	2	2	2	1	1	0	0	0	0	0	1	1	1	0	0	0	0	0	1	1	1	0	0	0	0	0	1	0.5	0.5	0.5	514.66	4490	4490	0.0022539	3.3214	0.3	0.3	0	0	0	0
Q96JM2	Q96JM2	20	20	20	Zinc finger protein 462	ZNF462	sp|Q96JM2|ZN462_HUMAN Zinc finger protein 462 OS=Homo sapiens GN=ZNF462 PE=1 SV=3	1	20	20	20	0	0	0	0	9	5	13	5	0	0	0	0	9	5	13	5	0	0	0	0	9	5	13	5	10.2	10.2	10.2	284.68	2506	2506	0	79.07	0	0	0	0	4	2
Q96K37	Q96K37	1	1	1	Solute carrier family 35 member E1	SLC35E1	sp|Q96K37|S35E1_HUMAN Solute carrier family 35 member E1 OS=Homo sapiens GN=SLC35E1 PE=1 SV=2	1	1	1	1	0	0	0	0	0	0	0	1	0	0	0	0	0	0	0	1	0	0	0	0	0	0	0	1	5.9	5.9	5.9	44.772	410	410	0	11.686	0	0	0	0	0	0
Q96KM6	Q96KM6	16	16	16	Zinc finger protein 512B	ZNF512B	sp|Q96KM6|Z512B_HUMAN Zinc finger protein 512B OS=Homo sapiens GN=ZNF512B PE=1 SV=1	1	16	16	16	1	0	1	8	5	2	5	7	1	0	1	8	5	2	5	7	1	0	1	8	5	2	5	7	26.2	26.2	26.2	97.263	892	892	0	79.134	1.6	0	1	11.7	9.9	3.9
Q96KP1	Q96KP1	7	7	7	Exocyst complex component 2	EXOC2	sp|Q96KP1|EXOC2_HUMAN Exocyst complex component 2 OS=Homo sapiens GN=EXOC2 PE=1 SV=1	1	7	7	7	0	0	0	5	0	0	0	4	0	0	0	5	0	0	0	4	0	0	0	5	0	0	0	4	9.2	9.2	9.2	104.07	924	924	0	22.269	0	0	0	6	0	0
Q96KQ4	Q96KQ4	1	1	1	Apoptosis-stimulating of p53 protein 1	PPP1R13B	sp|Q96KQ4|ASPP1_HUMAN Apoptosis-stimulating of p53 protein 1 OS=Homo sapiens GN=PPP1R13B PE=1 SV=3	1	1	1	1	0	0	0	0	1	1	0	0	0	0	0	0	1	1	0	0	0	0	0	0	1	1	0	0	1.1	1.1	1.1	119.56	1090	1090	1	-2	0	0	0	0	1.1	1.1
Q96KQ7	Q96KQ7	1	1	1	Histone-lysine N-methyltransferase EHMT2	EHMT2	sp|Q96KQ7|EHMT2_HUMAN Histone-lysine N-methyltransferase EHMT2 OS=Homo sapiens GN=EHMT2 PE=1 SV=3	1	1	1	1	0	0	0	0	0	0	0	1	0	0	0	0	0	0	0	1	0	0	0	0	0	0	0	1	2.2	2.2	2.2	132.37	1210	1210	0.00079177	4.0433	0	0	0	0	0	0
Q96ME7	Q96ME7	2	2	2	Zinc finger protein 512	ZNF512	sp|Q96ME7|ZN512_HUMAN Zinc finger protein 512 OS=Homo sapiens GN=ZNF512 PE=1 SV=2	1	2	2	2	2	1	0	2	0	0	0	1	2	1	0	2	0	0	0	1	2	1	0	2	0	0	0	1	4.6	4.6	4.6	64.681	567	567	0	6.1247	4.6	2.3	0	4.6	0	0
Q96N67	Q96N67	1	1	1	Dedicator of cytokinesis protein 7	DOCK7	sp|Q96N67|DOCK7_HUMAN Dedicator of cytokinesis protein 7 OS=Homo sapiens GN=DOCK7 PE=1 SV=4	1	1	1	1	0	0	0	0	0	0	0	1	0	0	0	0	0	0	0	1	0	0	0	0	0	0	0	1	0.8	0.8	0.8	242.56	2140	2140	0.0015748	3.9079	0	0	0	0	0	0
Q96P63	Q96P63	2	2	2	Serpin B12	SERPINB12	sp|Q96P63|SPB12_HUMAN Serpin B12 OS=Homo sapiens GN=SERPINB12 PE=1 SV=1	1	2	2	2	2	1	0	2	0	0	0	0	2	1	0	2	0	0	0	0	2	1	0	2	0	0	0	0	5.9	5.9	5.9	46.276	405	405	0.0015083	3.3748	5.9	2	0	5.9	0	0
Q96P70	Q96P70	8	8	8	Importin-9	IPO9	sp|Q96P70|IPO9_HUMAN Importin-9 OS=Homo sapiens GN=IPO9 PE=1 SV=3	1	8	8	8	0	0	0	1	0	0	0	8	0	0	0	1	0	0	0	8	0	0	0	1	0	0	0	8	11.9	11.9	11.9	115.96	1041	1041	0	66.134	0	0	0	2	0	0
Q96PK6	Q96PK6	20	20	20	RNA-binding protein 14	RBM14	sp|Q96PK6|RBM14_HUMAN RNA-binding protein 14 OS=Homo sapiens GN=RBM14 PE=1 SV=2	1	20	20	20	0	0	0	3	8	9	10	15	0	0	0	3	8	9	10	15	0	0	0	3	8	9	10	15	41.4	41.4	41.4	69.491	669	669	0	245.97	0	0	0	5.8	16.4	18.2
Q96PN7	Q96PN7	2	2	2	Transcriptional-regulating factor 1	TRERF1	sp|Q96PN7|TREF1_HUMAN Transcriptional-regulating factor 1 OS=Homo sapiens GN=TRERF1 PE=1 SV=1	1	2	2	2	0	0	0	0	0	0	0	2	0	0	0	0	0	0	0	2	0	0	0	0	0	0	0	2	2.6	2.6	2.6	132.25	1200	1200	0	5.475	0	0	0	0	0	0
Q96PY6	Q96PY6	16	16	16	Serine/threonine-protein kinase Nek1	NEK1	sp|Q96PY6|NEK1_HUMAN Serine/threonine-protein kinase Nek1 OS=Homo sapiens GN=NEK1 PE=1 SV=2	1	16	16	16	0	0	0	0	4	4	8	11	0	0	0	0	4	4	8	11	0	0	0	0	4	4	8	11	19.1	19.1	19.1	142.83	1258	1258	0	105.34	0	0	0	0	4.1	4.8
Q96PZ2	Q96PZ2	2	2	2	Protein FAM111A	FAM111A	sp|Q96PZ2|F111A_HUMAN Protein FAM111A OS=Homo sapiens GN=FAM111A PE=1 SV=2	1	2	2	2	1	0	0	1	0	0	0	0	1	0	0	1	0	0	0	0	1	0	0	1	0	0	0	0	3.9	3.9	3.9	70.195	611	611	0.0015552	3.6967	1.8	0	0	2.1	0	0
Q96QE3	Q96QE3	3	3	3	ATPase family AAA domain-containing protein 5	ATAD5	sp|Q96QE3|ATAD5_HUMAN ATPase family AAA domain-containing protein 5 OS=Homo sapiens GN=ATAD5 PE=1 SV=4	1	3	3	3	2	1	1	0	1	0	1	0	2	1	1	0	1	0	1	0	2	1	1	0	1	0	1	0	2.1	2.1	2.1	207.57	1844	1844	0	10.697	1.5	0.6	0.6	0	0.8	0
Q96RL1	Q96RL1	2	2	2	BRCA1-A complex subunit RAP80	UIMC1	sp|Q96RL1|UIMC1_HUMAN BRCA1-A complex subunit RAP80 OS=Homo sapiens GN=UIMC1 PE=1 SV=2	1	2	2	2	0	0	0	2	0	0	0	0	0	0	0	2	0	0	0	0	0	0	0	2	0	0	0	0	3.9	3.9	3.9	79.727	719	719	0	8.3234	0	0	0	3.9	0	0
Q96RQ3	Q96RQ3	33	33	33	Methylcrotonoyl-CoA carboxylase subunit alpha, mitochondrial	MCCC1	sp|Q96RQ3|MCCA_HUMAN Methylcrotonoyl-CoA carboxylase subunit alpha, mitochondrial OS=Homo sapiens GN=MCCC1 PE=1 SV=3	1	33	33	33	26	29	12	18	0	0	0	0	26	29	12	18	0	0	0	0	26	29	12	18	0	0	0	0	54.3	54.3	54.3	80.472	725	725	0	323.31	48.7	48	20.4	30.9	0	0
Q96RT7	Q96RT7	3	3	3	Gamma-tubulin complex component 6	TUBGCP6	sp|Q96RT7|GCP6_HUMAN Gamma-tubulin complex component 6 OS=Homo sapiens GN=TUBGCP6 PE=1 SV=3	1	3	3	3	0	0	0	1	0	0	0	2	0	0	0	1	0	0	0	2	0	0	0	1	0	0	0	2	3.4	3.4	3.4	200.5	1819	1819	0	12.465	0	0	0	0.8	0	0
Q96SB4	Q96SB4	5	2	2	SRSF protein kinase 1	SRPK1	sp|Q96SB4|SRPK1_HUMAN SRSF protein kinase 1 OS=Homo sapiens GN=SRPK1 PE=1 SV=2	1	5	2	2	0	0	0	5	0	0	0	0	0	0	0	2	0	0	0	0	0	0	0	2	0	0	0	0	8.7	4.3	4.3	74.324	655	655	0	4.8743	0	0	0	8.7	0	0
Q96SL8	Q96SL8	1	1	1	Flt3-interacting zinc finger protein 1	FIZ1	sp|Q96SL8|FIZ1_HUMAN Flt3-interacting zinc finger protein 1 OS=Homo sapiens GN=FIZ1 PE=1 SV=2	1	1	1	1	0	0	0	0	0	0	0	1	0	0	0	0	0	0	0	1	0	0	0	0	0	0	0	1	9.1	9.1	9.1	51.995	496	496	0	17.099	0	0	0	0	0	0
Q96SN8	Q96SN8	4	4	4	CDK5 regulatory subunit-associated protein 2	CDK5RAP2	sp|Q96SN8|CK5P2_HUMAN CDK5 regulatory subunit-associated protein 2 OS=Homo sapiens GN=CDK5RAP2 PE=1 SV=5	1	4	4	4	0	0	0	0	0	1	2	1	0	0	0	0	0	1	2	1	0	0	0	0	0	1	2	1	3.5	3.5	3.5	215.04	1893	1893	0	15.87	0	0	0	0	0	0.8
Q96ST3	Q96ST3	3	3	3	Paired amphipathic helix protein Sin3a	SIN3A	sp|Q96ST3|SIN3A_HUMAN Paired amphipathic helix protein Sin3a OS=Homo sapiens GN=SIN3A PE=1 SV=2	1	3	3	3	0	0	0	3	0	0	0	0	0	0	0	3	0	0	0	0	0	0	0	3	0	0	0	0	2.8	2.8	2.8	145.17	1273	1273	0	6.8157	0	0	0	2.8	0	0
Q96T21	Q96T21	1	1	1	Selenocysteine insertion sequence-binding protein 2	SECISBP2	sp|Q96T21|SEBP2_HUMAN Selenocysteine insertion sequence-binding protein 2 OS=Homo sapiens GN=SECISBP2 PE=1 SV=2	1	1	1	1	0	0	0	1	0	0	0	0	0	0	0	1	0	0	0	0	0	0	0	1	0	0	0	0	1.6	1.6	1.6	95.461	854	854	0	4.3556	0	0	0	1.6	0	0
Q96T76	Q96T76	1	1	1	MMS19 nucleotide excision repair protein homolog	MMS19	sp|Q96T76|MMS19_HUMAN MMS19 nucleotide excision repair protein homolog OS=Homo sapiens GN=MMS19 PE=1 SV=2	1	1	1	1	0	0	0	0	0	0	0	1	0	0	0	0	0	0	0	1	0	0	0	0	0	0	0	1	1.8	1.8	1.8	113.29	1030	1030	0.0015773	3.9223	0	0	0	0	0	0
Q96TA2	Q96TA2	11	11	11	ATP-dependent zinc metalloprotease YME1L1	YME1L1	sp|Q96TA2|YMEL1_HUMAN ATP-dependent zinc metalloprotease YME1L1 OS=Homo sapiens GN=YME1L1 PE=1 SV=2	1	11	11	11	0	1	0	8	3	0	1	6	0	1	0	8	3	0	1	6	0	1	0	8	3	0	1	6	21	21	21	86.454	773	773	0	44.955	0	1.7	0	12.8	5.3	0
Q99418;O43739;Q15438	Q99418;O43739	3;2;1	3;2;1	3;2;1	Cytohesin-2;Cytohesin-3	CYTH2;CYTH3	sp|Q99418|CYH2_HUMAN Cytohesin-2 OS=Homo sapiens GN=CYTH2 PE=1 SV=2;sp|O43739|CYH3_HUMAN Cytohesin-3 OS=Homo sapiens GN=CYTH3 PE=1 SV=2	3	3	3	3	0	0	0	0	2	2	3	0	0	0	0	0	2	2	3	0	0	0	0	0	2	2	3	0	10.2	10.2	10.2	46.546	400	400;400;398	0	11.194	0	0	0	0	6.8	6.8
Q99459	Q99459	19	19	19	Cell division cycle 5-like protein	CDC5L	sp|Q99459|CDC5L_HUMAN Cell division cycle 5-like protein OS=Homo sapiens GN=CDC5L PE=1 SV=2	1	19	19	19	7	3	1	14	1	0	1	9	7	3	1	14	1	0	1	9	7	3	1	14	1	0	1	9	33.8	33.8	33.8	92.25	802	802	0	76.256	14.1	6.6	1.1	21.7	1.6	0
Q99497	Q99497	3	3	3	Protein deglycase DJ-1	PARK7	sp|Q99497|PARK7_HUMAN Protein/nucleic acid deglycase DJ-1 OS=Homo sapiens GN=PARK7 PE=1 SV=2	1	3	3	3	3	0	0	0	0	0	0	0	3	0	0	0	0	0	0	0	3	0	0	0	0	0	0	0	16.4	16.4	16.4	19.891	189	189	0	4.4553	16.4	0	0	0	0	0
Q99549	Q99549	5	5	5	M-phase phosphoprotein 8	MPHOSPH8	sp|Q99549|MPP8_HUMAN M-phase phosphoprotein 8 OS=Homo sapiens GN=MPHOSPH8 PE=1 SV=2	1	5	5	5	0	0	0	1	0	2	2	0	0	0	0	1	0	2	2	0	0	0	0	1	0	2	2	0	7.2	7.2	7.2	97.181	860	860	0	13.697	0	0	0	1.2	0	2.6
Q99567	Q99567	9	9	9	Nuclear pore complex protein Nup88	NUP88	sp|Q99567|NUP88_HUMAN Nuclear pore complex protein Nup88 OS=Homo sapiens GN=NUP88 PE=1 SV=2	1	9	9	9	0	0	0	1	1	0	3	8	0	0	0	1	1	0	3	8	0	0	0	1	1	0	3	8	17.4	17.4	17.4	83.541	741	741	0	33.751	0	0	0	1.8	2.4	0
Q99569;Q9UQB3	Q99569	39;2	39;2	39;2	Plakophilin-4	PKP4	sp|Q99569|PKP4_HUMAN Plakophilin-4 OS=Homo sapiens GN=PKP4 PE=1 SV=2	2	39	39	39	0	0	0	0	25	20	26	9	0	0	0	0	25	20	26	9	0	0	0	0	25	20	26	9	47.6	47.6	47.6	131.87	1192	1192;1225	0	266.87	0	0	0	0	30.6	28.4
Q99575	Q99575	12	12	12	Ribonucleases P/MRP protein subunit POP1	POP1	sp|Q99575|POP1_HUMAN Ribonucleases P/MRP protein subunit POP1 OS=Homo sapiens GN=POP1 PE=1 SV=2	1	12	12	12	3	2	1	12	0	0	1	1	3	2	1	12	0	0	1	1	3	2	1	12	0	0	1	1	15.8	15.8	15.8	114.71	1024	1024	0	30.229	3.6	2.6	0.8	15.8	0	0
Q99714	Q99714	1	1	1	3-hydroxyacyl-CoA dehydrogenase type-2	HSD17B10	sp|Q99714|HCD2_HUMAN 3-hydroxyacyl-CoA dehydrogenase type-2 OS=Homo sapiens GN=HSD17B10 PE=1 SV=3	1	1	1	1	1	0	0	0	0	0	0	0	1	0	0	0	0	0	0	0	1	0	0	0	0	0	0	0	7.7	7.7	7.7	26.923	261	261	1	-2	7.7	0	0	0	0	0
Q99759	Q99759	1	1	1	Mitogen-activated protein kinase kinase kinase 3	MAP3K3	sp|Q99759|M3K3_HUMAN Mitogen-activated protein kinase kinase kinase 3 OS=Homo sapiens GN=MAP3K3 PE=1 SV=2	1	1	1	1	1	1	0	1	1	1	0	0	1	1	0	1	1	1	0	0	1	1	0	1	1	1	0	0	2.1	2.1	2.1	70.897	626	626	0.0081081	2.5304	2.1	2.1	0	2.1	2.1	2.1
Q99848	Q99848	4	4	4	Probable rRNA-processing protein EBP2	EBNA1BP2	sp|Q99848|EBP2_HUMAN Probable rRNA-processing protein EBP2 OS=Homo sapiens GN=EBNA1BP2 PE=1 SV=2	1	4	4	4	1	0	0	4	0	0	0	0	1	0	0	4	0	0	0	0	1	0	0	4	0	0	0	0	17	17	17	34.852	306	306	0	12.97	2.6	0	0	17	0	0
Q99959	Q99959	48	48	48	Plakophilin-2	PKP2	sp|Q99959|PKP2_HUMAN Plakophilin-2 OS=Homo sapiens GN=PKP2 PE=1 SV=2	1	48	48	48	3	5	2	7	23	33	22	36	3	5	2	7	23	33	22	36	3	5	2	7	23	33	22	36	59.5	59.5	59.5	97.414	881	881	0	323.31	4.2	6.6	2.4	9.6	26.2	44.9
Q99996	Q99996	11	11	11	A-kinase anchor protein 9	AKAP9	sp|Q99996|AKAP9_HUMAN A-kinase anchor protein 9 OS=Homo sapiens GN=AKAP9 PE=1 SV=3	1	11	11	11	0	0	1	0	3	0	9	3	0	0	1	0	3	0	9	3	0	0	1	0	3	0	9	3	3.1	3.1	3.1	453.66	3911	3911	0	28.768	0	0	0.2	0	0.8	0
Q9BPX5	Q9BPX5	3	3	3	Actin-related protein 2/3 complex subunit 5-like protein	ARPC5L	sp|Q9BPX5|ARP5L_HUMAN Actin-related protein 2/3 complex subunit 5-like protein OS=Homo sapiens GN=ARPC5L PE=1 SV=1	1	3	3	3	1	0	0	0	0	0	0	2	1	0	0	0	0	0	0	2	1	0	0	0	0	0	0	2	35.9	35.9	35.9	16.941	153	153	0	10.627	17.6	0	0	0	0	0
Q9BPZ7	Q9BPZ7	3	3	3	Target of rapamycin complex 2 subunit MAPKAP1	MAPKAP1	sp|Q9BPZ7|SIN1_HUMAN Target of rapamycin complex 2 subunit MAPKAP1 OS=Homo sapiens GN=MAPKAP1 PE=1 SV=2	1	3	3	3	0	0	0	0	0	0	2	1	0	0	0	0	0	0	2	1	0	0	0	0	0	0	2	1	9	9	9	59.122	522	522	0	14.026	0	0	0	0	0	0
Q9BQA1	Q9BQA1	5	5	5	Methylosome protein 50	WDR77	sp|Q9BQA1|MEP50_HUMAN Methylosome protein 50 OS=Homo sapiens GN=WDR77 PE=1 SV=1	1	5	5	5	0	0	0	1	0	0	0	5	0	0	0	1	0	0	0	5	0	0	0	1	0	0	0	5	25.4	25.4	25.4	36.724	342	342	0	19.063	0	0	0	7	0	0
Q9BQB6	Q9BQB6	1	1	1	Vitamin K epoxide reductase complex subunit 1	VKORC1	sp|Q9BQB6|VKOR1_HUMAN Vitamin K epoxide reductase complex subunit 1 OS=Homo sapiens GN=VKORC1 PE=1 SV=1	1	1	1	1	1	1	0	1	0	0	0	0	1	1	0	1	0	0	0	0	1	1	0	1	0	0	0	0	8	8	8	18.234	163	163	0.0044346	3.1392	8	8	0	8	0	0
Q9BQE3	Q9BQE3	21	3	3	Tubulin alpha-1C chain	TUBA1C	sp|Q9BQE3|TBA1C_HUMAN Tubulin alpha-1C chain OS=Homo sapiens GN=TUBA1C PE=1 SV=1	1	21	3	3	13	10	2	11	12	14	12	15	1	0	0	0	1	1	1	3	1	0	0	0	1	1	1	3	59.2	13.4	13.4	49.895	449	449	0	154.69	37.4	27.6	5.3	31.6	34.3	36.1
Q9BQG0	Q9BQG0	67	67	67	Myb-binding protein 1A	MYBBP1A	sp|Q9BQG0|MBB1A_HUMAN Myb-binding protein 1A OS=Homo sapiens GN=MYBBP1A PE=1 SV=2	1	67	67	67	38	45	24	43	24	36	35	54	38	45	24	43	24	36	35	54	38	45	24	43	24	36	35	54	51.1	51.1	51.1	148.85	1328	1328	0	323.31	32.5	35.7	18.6	31.9	21.4	31.1
Q9BR39	Q9BR39	1	1	1	Junctophilin-2	JPH2	sp|Q9BR39|JPH2_HUMAN Junctophilin-2 OS=Homo sapiens GN=JPH2 PE=1 SV=2	1	1	1	1	0	0	0	1	0	0	0	0	0	0	0	1	0	0	0	0	0	0	0	1	0	0	0	0	2.2	2.2	2.2	74.221	696	696	0	4.3532	0	0	0	2.2	0	0
Q9BRD0	Q9BRD0	19	19	19	BUD13 homolog	BUD13	sp|Q9BRD0|BUD13_HUMAN BUD13 homolog OS=Homo sapiens GN=BUD13 PE=1 SV=1	1	19	19	19	6	5	3	16	0	1	3	7	6	5	3	16	0	1	3	7	6	5	3	16	0	1	3	7	33.6	33.6	33.6	70.52	619	619	0	81.059	13.1	11.3	4.8	29.6	0	3.9
Q9BRR8	Q9BRR8	4	4	4	G patch domain-containing protein 1	GPATCH1	sp|Q9BRR8|GPTC1_HUMAN G patch domain-containing protein 1 OS=Homo sapiens GN=GPATCH1 PE=1 SV=1	1	4	4	4	1	0	0	3	1	0	0	0	1	0	0	3	1	0	0	0	1	0	0	3	1	0	0	0	6.1	6.1	6.1	103.34	931	931	0	8.5934	2.3	0	0	3.9	2.3	0
Q9BRS2	Q9BRS2	8	8	8	Serine/threonine-protein kinase RIO1	RIOK1	sp|Q9BRS2|RIOK1_HUMAN Serine/threonine-protein kinase RIO1 OS=Homo sapiens GN=RIOK1 PE=1 SV=2	1	8	8	8	3	1	0	7	1	1	2	2	3	1	0	7	1	1	2	2	3	1	0	7	1	1	2	2	20.4	20.4	20.4	65.582	568	568	0	31.709	6.5	1.8	0	16.5	2.1	2.1
Q9BRT6	Q9BRT6	3	3	3	Protein LLP homolog	LLPH	sp|Q9BRT6|LLPH_HUMAN Protein LLP homolog OS=Homo sapiens GN=LLPH PE=1 SV=1	1	3	3	3	2	2	0	3	1	1	1	2	2	2	0	3	1	1	1	2	2	2	0	3	1	1	1	2	27.9	27.9	27.9	15.225	129	129	0	53.048	15.5	15.5	0	27.9	9.3	9.3
Q9BSC4	Q9BSC4	3	3	3	Nucleolar protein 10	NOL10	sp|Q9BSC4|NOL10_HUMAN Nucleolar protein 10 OS=Homo sapiens GN=NOL10 PE=1 SV=1	1	3	3	3	2	0	0	1	0	0	0	0	2	0	0	1	0	0	0	0	2	0	0	1	0	0	0	0	3.8	3.8	3.8	80.301	688	688	0	5.7961	2.3	0	0	1.5	0	0
Q9BSD7	Q9BSD7	8	8	8	Cancer-related nucleoside-triphosphatase	NTPCR	sp|Q9BSD7|NTPCR_HUMAN Cancer-related nucleoside-triphosphatase OS=Homo sapiens GN=NTPCR PE=1 SV=1	1	8	8	8	1	1	0	2	5	6	5	4	1	1	0	2	5	6	5	4	1	1	0	2	5	6	5	4	54.2	54.2	54.2	20.713	190	190	0	32.204	7.9	7.9	0	12.6	35.8	43.7
Q9BSF8	Q9BSF8	1	1	1	BTB/POZ domain-containing protein 10	BTBD10	sp|Q9BSF8|BTBDA_HUMAN BTB/POZ domain-containing protein 10 OS=Homo sapiens GN=BTBD10 PE=1 SV=2	1	1	1	1	0	0	0	0	0	1	0	0	0	0	0	0	0	1	0	0	0	0	0	0	0	1	0	0	3.2	3.2	3.2	53.779	475	475	1	-2	0	0	0	0	0	3.2
Q9BSJ2	Q9BSJ2	1	1	1	Gamma-tubulin complex component 2	TUBGCP2	sp|Q9BSJ2|GCP2_HUMAN Gamma-tubulin complex component 2 OS=Homo sapiens GN=TUBGCP2 PE=1 SV=2	1	1	1	1	0	0	0	0	0	0	0	1	0	0	0	0	0	0	0	1	0	0	0	0	0	0	0	1	2.8	2.8	2.8	102.53	902	902	0	11.187	0	0	0	0	0	0
Q9BTC0	Q9BTC0	10	10	10	Death-inducer obliterator 1	DIDO1	sp|Q9BTC0|DIDO1_HUMAN Death-inducer obliterator 1 OS=Homo sapiens GN=DIDO1 PE=1 SV=5	1	10	10	10	0	0	0	0	0	0	0	10	0	0	0	0	0	0	0	10	0	0	0	0	0	0	0	10	7.2	7.2	7.2	243.87	2240	2240	0	37.515	0	0	0	0	0	0
Q9BTV4	Q9BTV4	4	4	4	Transmembrane protein 43	TMEM43	sp|Q9BTV4|TMM43_HUMAN Transmembrane protein 43 OS=Homo sapiens GN=TMEM43 PE=1 SV=1	1	4	4	4	0	0	0	4	0	0	0	0	0	0	0	4	0	0	0	0	0	0	0	4	0	0	0	0	10.2	10.2	10.2	44.875	400	400	0	9.0415	0	0	0	10.2	0	0
Q9BU76	Q9BU76	9	9	9	Multiple myeloma tumor-associated protein 2	MMTAG2	sp|Q9BU76|MMTA2_HUMAN Multiple myeloma tumor-associated protein 2 OS=Homo sapiens GN=MMTAG2 PE=1 SV=1	1	9	9	9	7	6	2	7	7	7	8	6	7	6	2	7	7	7	8	6	7	6	2	7	7	7	8	6	36.1	36.1	36.1	29.411	263	263	0	100.12	27	27	9.9	30	33.1	33.1
Q9BUF5	Q9BUF5	24	18	11	Tubulin beta-6 chain	TUBB6	sp|Q9BUF5|TBB6_HUMAN Tubulin beta-6 chain OS=Homo sapiens GN=TUBB6 PE=1 SV=1	1	24	18	11	10	8	1	8	9	12	9	23	6	3	0	4	5	7	6	17	3	1	0	1	2	4	3	10	72.9	59.9	44.4	49.857	446	446	0	296.01	27.6	21.5	2.2	20.4	24.7	31.2
Q9BUJ2	Q9BUJ2	5	5	5	Heterogeneous nuclear ribonucleoprotein U-like protein 1	HNRNPUL1	sp|Q9BUJ2|HNRL1_HUMAN Heterogeneous nuclear ribonucleoprotein U-like protein 1 OS=Homo sapiens GN=HNRNPUL1 PE=1 SV=2	1	5	5	5	0	0	0	1	0	1	3	3	0	0	0	1	0	1	3	3	0	0	0	1	0	1	3	3	9.7	9.7	9.7	95.737	856	856	0	16.844	0	0	0	1.4	0	1.4
Q9BUQ8	Q9BUQ8	21	21	21	Probable ATP-dependent RNA helicase DDX23	DDX23	sp|Q9BUQ8|DDX23_HUMAN Probable ATP-dependent RNA helicase DDX23 OS=Homo sapiens GN=DDX23 PE=1 SV=3	1	21	21	21	8	5	0	17	2	1	1	9	8	5	0	17	2	1	1	9	8	5	0	17	2	1	1	9	29.8	29.8	29.8	95.581	820	820	0	64.648	13.3	8.8	0	22.4	3.9	2.4
Q9BUZ4	Q9BUZ4	7	7	7	TNF receptor-associated factor 4	TRAF4	sp|Q9BUZ4|TRAF4_HUMAN TNF receptor-associated factor 4 OS=Homo sapiens GN=TRAF4 PE=1 SV=1	1	7	7	7	0	0	0	0	0	1	0	7	0	0	0	0	0	1	0	7	0	0	0	0	0	1	0	7	20.6	20.6	20.6	53.542	470	470	0	25.581	0	0	0	0	0	2.6
Q9BV38	Q9BV38	5	5	5	WD repeat-containing protein 18	WDR18	sp|Q9BV38|WDR18_HUMAN WD repeat-containing protein 18 OS=Homo sapiens GN=WDR18 PE=1 SV=2	1	5	5	5	1	1	2	4	0	0	0	1	1	1	2	4	0	0	0	1	1	1	2	4	0	0	0	1	11.8	11.8	11.8	47.405	432	432	0	9.1614	2.5	2.5	4.9	10	0	0
Q9BVA1	Q9BVA1	21	1	1	Tubulin beta-2B chain	TUBB2B	sp|Q9BVA1|TBB2B_HUMAN Tubulin beta-2B chain OS=Homo sapiens GN=TUBB2B PE=1 SV=1	1	21	1	1	12	8	2	8	10	12	7	18	1	0	0	0	0	0	0	0	1	0	0	0	0	0	0	0	60.9	2.7	2.7	49.953	445	445	1	-2	32.6	21.6	4.9	20.4	25.6	31
Q9BVI4	Q9BVI4	9	9	9	Nucleolar complex protein 4 homolog	NOC4L	sp|Q9BVI4|NOC4L_HUMAN Nucleolar complex protein 4 homolog OS=Homo sapiens GN=NOC4L PE=1 SV=1	1	9	9	9	5	2	0	3	3	5	3	4	5	2	0	3	3	5	3	4	5	2	0	3	3	5	3	4	21.3	21.3	21.3	58.467	516	516	0	24.901	11.4	4.8	0	6.2	7	11.6
Q9BVJ6;Q5TAP6	Q9BVJ6;Q5TAP6	8;4	8;4	8;4	U3 small nucleolar RNA-associated protein 14 homolog A;U3 small nucleolar RNA-associated protein 14 homolog C	UTP14A;UTP14C	sp|Q9BVJ6|UT14A_HUMAN U3 small nucleolar RNA-associated protein 14 homolog A OS=Homo sapiens GN=UTP14A PE=1 SV=1;sp|Q5TAP6|UT14C_HUMAN U3 small nucleolar RNA-associated protein 14 homolog C OS=Homo sapiens GN=UTP14C PE=1 SV=1	2	8	8	8	4	1	0	0	1	1	2	3	4	1	0	0	1	1	2	3	4	1	0	0	1	1	2	3	14.3	14.3	14.3	87.977	771	771;766	0	20.558	6.9	1.7	0	0	1.8	1.8
Q9BVP2;Q9P2Q2	Q9BVP2	35;1	35;1	35;1	Guanine nucleotide-binding protein-like 3	GNL3	sp|Q9BVP2|GNL3_HUMAN Guanine nucleotide-binding protein-like 3 OS=Homo sapiens GN=GNL3 PE=1 SV=2	2	35	35	35	29	29	19	24	20	23	24	26	29	29	19	24	20	23	24	26	29	29	19	24	20	23	24	26	52.6	52.6	52.6	61.992	549	549;1039	0	323.31	48.8	41	28.8	34.1	32.6	43.2
Q9BVS4	Q9BVS4	1	1	1	Serine/threonine-protein kinase RIO2	RIOK2	sp|Q9BVS4|RIOK2_HUMAN Serine/threonine-protein kinase RIO2 OS=Homo sapiens GN=RIOK2 PE=1 SV=2	1	1	1	1	0	1	0	0	0	0	0	0	0	1	0	0	0	0	0	0	0	1	0	0	0	0	0	0	2.9	2.9	2.9	63.282	552	552	0	5.0399	0	2.9	0	0	0	0
Q9BVS5	Q9BVS5	4	4	4	tRNA (adenine(58)-N(1))-methyltransferase, mitochondrial	TRMT61B	sp|Q9BVS5|TR61B_HUMAN tRNA (adenine(58)-N(1))-methyltransferase, mitochondrial OS=Homo sapiens GN=TRMT61B PE=1 SV=2	1	4	4	4	0	0	0	0	1	0	0	3	0	0	0	0	1	0	0	3	0	0	0	0	1	0	0	3	16.6	16.6	16.6	52.965	477	477	0	11.576	0	0	0	0	2.5	0
Q9BVV7	Q9BVV7	2	2	2	Mitochondrial import inner membrane translocase subunit Tim21	TIMM21	sp|Q9BVV7|TIM21_HUMAN Mitochondrial import inner membrane translocase subunit Tim21 OS=Homo sapiens GN=TIMM21 PE=1 SV=1	1	2	2	2	1	0	0	2	1	0	1	0	1	0	0	2	1	0	1	0	1	0	0	2	1	0	1	0	7.7	7.7	7.7	28.202	248	248	0.0015175	3.4197	4	0	0	7.7	4	0
Q9BWJ5	Q9BWJ5	1	1	1	Splicing factor 3B subunit 5	SF3B5	sp|Q9BWJ5|SF3B5_HUMAN Splicing factor 3B subunit 5 OS=Homo sapiens GN=SF3B5 PE=1 SV=1	1	1	1	1	0	0	0	1	0	0	0	0	0	0	0	1	0	0	0	0	0	0	0	1	0	0	0	0	17.4	17.4	17.4	10.135	86	86	0.0080972	2.5256	0	0	0	17.4	0	0
Q9BWM7	Q9BWM7	3	3	3	Sideroflexin-3	SFXN3	sp|Q9BWM7|SFXN3_HUMAN Sideroflexin-3 OS=Homo sapiens GN=SFXN3 PE=1 SV=3	1	3	3	3	0	0	0	2	0	1	0	3	0	0	0	2	0	1	0	3	0	0	0	2	0	1	0	3	13.4	13.4	13.4	35.503	321	321	0	12.667	0	0	0	9.3	0	4.7
Q9BX69	Q9BX69	1	1	1	Caspase recruitment domain-containing protein 6	CARD6	sp|Q9BX69|CARD6_HUMAN Caspase recruitment domain-containing protein 6 OS=Homo sapiens GN=CARD6 PE=1 SV=2	1	1	1	1	0	0	0	0	0	0	0	1	0	0	0	0	0	0	0	1	0	0	0	0	0	0	0	1	1.4	1.4	1.4	116.47	1037	1037	0.0015601	3.739	0	0	0	0	0	0
Q9BX70;Q9H0C5	Q9BX70;Q9H0C5	4;2	4;2	4;2	BTB/POZ domain-containing protein 2;BTB/POZ domain-containing protein 1	BTBD2;BTBD1	sp|Q9BX70|BTBD2_HUMAN BTB/POZ domain-containing protein 2 OS=Homo sapiens GN=BTBD2 PE=1 SV=1;sp|Q9H0C5|BTBD1_HUMAN BTB/POZ domain-containing protein 1 OS=Homo sapiens GN=BTBD1 PE=1 SV=1	2	4	4	4	0	0	0	0	1	2	1	1	0	0	0	0	1	2	1	1	0	0	0	0	1	2	1	1	7.8	7.8	7.8	55.931	525	525;482	0	8.2064	0	0	0	0	1.3	5.1
Q9BXS5	Q9BXS5	4	4	3	AP-1 complex subunit mu-1	AP1M1	sp|Q9BXS5|AP1M1_HUMAN AP-1 complex subunit mu-1 OS=Homo sapiens GN=AP1M1 PE=1 SV=3	1	4	4	3	3	1	0	0	0	0	0	0	3	1	0	0	0	0	0	0	2	1	0	0	0	0	0	0	11.3	11.3	9	48.586	423	423	0	7.8942	7.6	3.8	0	0	0	0
Q9BY77	Q9BY77	11	11	11	Polymerase delta-interacting protein 3	POLDIP3	sp|Q9BY77|PDIP3_HUMAN Polymerase delta-interacting protein 3 OS=Homo sapiens GN=POLDIP3 PE=1 SV=2	1	11	11	11	0	0	0	0	8	8	10	1	0	0	0	0	8	8	10	1	0	0	0	0	8	8	10	1	36.1	36.1	36.1	46.089	421	421	0	77.22	0	0	0	0	24.2	27.1
Q9BYG3	Q9BYG3	12	12	12	MKI67 FHA domain-interacting nucleolar phosphoprotein	NIFK	sp|Q9BYG3|MK67I_HUMAN MKI67 FHA domain-interacting nucleolar phosphoprotein OS=Homo sapiens GN=NIFK PE=1 SV=1	1	12	12	12	9	7	1	9	4	4	6	9	9	7	1	9	4	4	6	9	9	7	1	9	4	4	6	9	52.6	52.6	52.6	34.222	293	293	0	135.4	36.2	29.4	4.4	36.2	17.7	19.1
Q9BZ95	Q9BZ95	2	2	2	Histone-lysine N-methyltransferase NSD3	WHSC1L1	sp|Q9BZ95|NSD3_HUMAN Histone-lysine N-methyltransferase NSD3 OS=Homo sapiens GN=NSD3 PE=1 SV=1	1	2	2	2	0	0	0	2	0	0	0	0	0	0	0	2	0	0	0	0	0	0	0	2	0	0	0	0	2.6	2.6	2.6	161.61	1437	1437	0	9.7707	0	0	0	2.6	0	0
Q9BZE4	Q9BZE4	21	21	21	Nucleolar GTP-binding protein 1	GTPBP4	sp|Q9BZE4|NOG1_HUMAN Nucleolar GTP-binding protein 1 OS=Homo sapiens GN=GTPBP4 PE=1 SV=3	1	21	21	21	9	9	4	13	4	6	7	14	9	9	4	13	4	6	7	14	9	9	4	13	4	6	7	14	38.6	38.6	38.6	73.964	634	634	0	74.387	14.5	13.4	6	19.4	6.9	9.5
Q9BZF1	Q9BZF1	5	5	5	Oxysterol-binding protein-related protein 8	OSBPL8	sp|Q9BZF1|OSBL8_HUMAN Oxysterol-binding protein-related protein 8 OS=Homo sapiens GN=OSBPL8 PE=1 SV=3	1	5	5	5	0	0	0	4	0	0	0	2	0	0	0	4	0	0	0	2	0	0	0	4	0	0	0	2	8.9	8.9	8.9	101.19	889	889	0	17.252	0	0	0	6.9	0	0
Q9BZI7	Q9BZI7	8	8	8	Regulator of nonsense transcripts 3B	UPF3B	sp|Q9BZI7|REN3B_HUMAN Regulator of nonsense transcripts 3B OS=Homo sapiens GN=UPF3B PE=1 SV=1	1	8	8	8	3	0	0	2	0	0	0	4	3	0	0	2	0	0	0	4	3	0	0	2	0	0	0	4	22.6	22.6	22.6	57.761	483	483	0	69.578	11	0	0	5.4	0	0
Q9BZK7;Q9BQ87;O60907	Q9BZK7	3;1;1	3;1;1	3;1;1	F-box-like/WD repeat-containing protein TBL1XR1	TBL1XR1	sp|Q9BZK7|TBL1R_HUMAN F-box-like/WD repeat-containing protein TBL1XR1 OS=Homo sapiens GN=TBL1XR1 PE=1 SV=1	3	3	3	3	0	0	0	0	0	1	1	3	0	0	0	0	0	1	1	3	0	0	0	0	0	1	1	3	8.6	8.6	8.6	55.594	514	514;522;577	0	23.251	0	0	0	0	0	2.5
Q9BZR9	Q9BZR9	2	2	2	Probable E3 ubiquitin-protein ligase TRIM8	TRIM8	sp|Q9BZR9|TRIM8_HUMAN Probable E3 ubiquitin-protein ligase TRIM8 OS=Homo sapiens GN=TRIM8 PE=1 SV=2	1	2	2	2	0	0	0	0	0	0	0	2	0	0	0	0	0	0	0	2	0	0	0	0	0	0	0	2	7.4	7.4	7.4	61.488	551	551	0	8.2674	0	0	0	0	0	0
Q9C005	Q9C005	3	3	3	Protein dpy-30 homolog	DPY30	sp|Q9C005|DPY30_HUMAN Protein dpy-30 homolog OS=Homo sapiens GN=DPY30 PE=1 SV=1	1	3	3	3	2	0	0	1	0	2	1	2	2	0	0	1	0	2	1	2	2	0	0	1	0	2	1	2	54.5	54.5	54.5	11.25	99	99	0	26.259	38.4	0	0	9.1	0	38.4
Q9C0C2	Q9C0C2	14	14	14	182 kDa tankyrase-1-binding protein	TNKS1BP1	sp|Q9C0C2|TB182_HUMAN 182 kDa tankyrase-1-binding protein OS=Homo sapiens GN=TNKS1BP1 PE=1 SV=4	1	14	14	14	0	0	0	0	2	1	3	13	0	0	0	0	2	1	3	13	0	0	0	0	2	1	3	13	13.7	13.7	13.7	181.79	1729	1729	0	98.055	0	0	0	0	1.8	0.6
Q9C0J8	Q9C0J8	25	25	25	pre-mRNA 3 end processing protein WDR33	WDR33	sp|Q9C0J8|WDR33_HUMAN pre-mRNA 3 end processing protein WDR33 OS=Homo sapiens GN=WDR33 PE=1 SV=2	1	25	25	25	0	0	0	1	9	5	6	18	0	0	0	1	9	5	6	18	0	0	0	1	9	5	6	18	32.4	32.4	32.4	145.89	1336	1336	0	148.78	0	0	0	0.7	9.1	6.4
Q9GZP8	Q9GZP8	1	1	1	Immortalization up-regulated protein	IMUP	sp|Q9GZP8|IMUP_HUMAN Immortalization up-regulated protein OS=Homo sapiens GN=IMUP PE=1 SV=1	1	1	1	1	1	0	0	0	0	0	0	0	1	0	0	0	0	0	0	0	1	0	0	0	0	0	0	0	14.2	14.2	14.2	10.897	106	106	0	4.1899	14.2	0	0	0	0	0
Q9GZP9	Q9GZP9	1	1	1	Derlin-2	DERL2	sp|Q9GZP9|DERL2_HUMAN Derlin-2 OS=Homo sapiens GN=DERL2 PE=1 SV=1	1	1	1	1	0	0	0	0	0	0	0	1	0	0	0	0	0	0	0	1	0	0	0	0	0	0	0	1	12.6	12.6	12.6	27.567	239	239	0	18.77	0	0	0	0	0	0
Q9GZR7	Q9GZR7	4	4	4	ATP-dependent RNA helicase DDX24	DDX24	sp|Q9GZR7|DDX24_HUMAN ATP-dependent RNA helicase DDX24 OS=Homo sapiens GN=DDX24 PE=1 SV=1	1	4	4	4	2	1	0	2	0	0	0	0	2	1	0	2	0	0	0	0	2	1	0	2	0	0	0	0	7.6	7.6	7.6	96.331	859	859	0	14.45	4.7	1.3	0	3	0	0
Q9GZS1	Q9GZS1	2	2	2	DNA-directed RNA polymerase I subunit RPA49	POLR1E	sp|Q9GZS1|RPA49_HUMAN DNA-directed RNA polymerase I subunit RPA49 OS=Homo sapiens GN=POLR1E PE=1 SV=2	1	2	2	2	0	0	0	2	0	0	0	0	0	0	0	2	0	0	0	0	0	0	0	2	0	0	0	0	4.8	4.8	4.8	53.961	481	481	0.0050396	2.9579	0	0	0	4.8	0	0
Q9H000	Q9H000	1	1	1	Probable E3 ubiquitin-protein ligase makorin-2	MKRN2	sp|Q9H000|MKRN2_HUMAN Probable E3 ubiquitin-protein ligase makorin-2 OS=Homo sapiens GN=MKRN2 PE=1 SV=2	1	1	1	1	0	0	0	0	0	0	0	1	0	0	0	0	0	0	0	1	0	0	0	0	0	0	0	1	1.9	1.9	1.9	46.94	416	416	0.0050036	2.9054	0	0	0	0	0	0
Q9H019	Q9H019	3	3	3	Mitochondrial fission regulator 1-like	MTFR1L	sp|Q9H019|MFR1L_HUMAN Mitochondrial fission regulator 1-like OS=Homo sapiens GN=MTFR1L PE=1 SV=2	1	3	3	3	0	0	0	0	1	0	1	1	0	0	0	0	1	0	1	1	0	0	0	0	1	0	1	1	14	14	14	31.957	292	292	0	8.0204	0	0	0	0	5.5	0
Q9H061	Q9H061	1	1	1	Transmembrane protein 126A	TMEM126A	sp|Q9H061|T126A_HUMAN Transmembrane protein 126A OS=Homo sapiens GN=TMEM126A PE=1 SV=1	1	1	1	1	0	0	0	0	0	0	0	1	0	0	0	0	0	0	0	1	0	0	0	0	0	0	0	1	10.3	10.3	10.3	21.527	195	195	0	5.1355	0	0	0	0	0	0
Q9H0A0	Q9H0A0	29	29	29	N-acetyltransferase 10	NAT10	sp|Q9H0A0|NAT10_HUMAN RNA cytidine acetyltransferase OS=Homo sapiens GN=NAT10 PE=1 SV=2	1	29	29	29	14	8	8	11	12	14	14	10	14	8	8	11	12	14	14	10	14	8	8	11	12	14	14	10	38.5	38.5	38.5	115.73	1025	1025	0	189.18	16.9	11	8.4	13.1	13.9	16.8
Q9H0H5	Q9H0H5	2	2	2	Rac GTPase-activating protein 1	RACGAP1	sp|Q9H0H5|RGAP1_HUMAN Rac GTPase-activating protein 1 OS=Homo sapiens GN=RACGAP1 PE=1 SV=1	1	2	2	2	0	0	0	0	0	1	1	0	0	0	0	0	0	1	1	0	0	0	0	0	0	1	1	0	4	4	4	71.026	632	632	0	4.4551	0	0	0	0	0	2.5
Q9H0U3	Q9H0U3	7	7	7	Magnesium transporter protein 1	MAGT1	sp|Q9H0U3|MAGT1_HUMAN Magnesium transporter protein 1 OS=Homo sapiens GN=MAGT1 PE=1 SV=1	1	7	7	7	5	2	1	6	0	0	0	5	5	2	1	6	0	0	0	5	5	2	1	6	0	0	0	5	20.6	20.6	20.6	38.036	335	335	0	24.869	15.2	5.7	2.4	17.3	0	0
Q9H147	Q9H147	6	6	6	Deoxynucleotidyltransferase terminal-interacting protein 1	DNTTIP1	sp|Q9H147|TDIF1_HUMAN Deoxynucleotidyltransferase terminal-interacting protein 1 OS=Homo sapiens GN=DNTTIP1 PE=1 SV=2	1	6	6	6	0	0	0	1	0	0	1	6	0	0	0	1	0	0	1	6	0	0	0	1	0	0	1	6	25.8	25.8	25.8	37.013	329	329	0	68.621	0	0	0	3.6	0	0
Q9H2H8	Q9H2H8	1	1	1	Peptidyl-prolyl cis-trans isomerase-like 3	PPIL3	sp|Q9H2H8|PPIL3_HUMAN Peptidyl-prolyl cis-trans isomerase-like 3 OS=Homo sapiens GN=PPIL3 PE=1 SV=1	1	1	1	1	1	0	0	0	0	1	1	0	1	0	0	0	0	1	1	0	1	0	0	0	0	1	1	0	8.1	8.1	8.1	18.154	161	161	0	4.4241	8.1	0	0	0	0	8.1
Q9H2I8	Q9H2I8	1	1	1	Leucine-rich repeat-containing protein C10orf11	C10orf11	sp|Q9H2I8|LRMDA_HUMAN Leucine-rich melanocyte differentiation-associated protein OS=Homo sapiens GN=LRMDA PE=1 SV=1	1	1	1	1	1	0	0	0	0	0	0	0	1	0	0	0	0	0	0	0	1	0	0	0	0	0	0	0	5.6	5.6	5.6	22.567	198	198	1	-2	5.6	0	0	0	0	0
Q9H2P0	Q9H2P0	26	26	26	Activity-dependent neuroprotector homeobox protein	ADNP	sp|Q9H2P0|ADNP_HUMAN Activity-dependent neuroprotector homeobox protein OS=Homo sapiens GN=ADNP PE=1 SV=1	1	26	26	26	0	0	0	13	4	2	5	20	0	0	0	13	4	2	5	20	0	0	0	13	4	2	5	20	31.9	31.9	31.9	123.56	1102	1102	0	151.79	0	0	0	14.9	5.4	3.1
Q9H2Y7	Q9H2Y7	2	2	2	Zinc finger protein 106	ZNF106	sp|Q9H2Y7|ZN106_HUMAN Zinc finger protein 106 OS=Homo sapiens GN=ZNF106 PE=1 SV=1	1	2	2	2	0	0	0	0	1	0	1	0	0	0	0	0	1	0	1	0	0	0	0	0	1	0	1	0	1.6	1.6	1.6	208.88	1883	1883	0	13.002	0	0	0	0	0.8	0
Q9H300	Q9H300	3	3	3	Presenilins-associated rhomboid-like protein, mitochondrial;P-beta	PARL	sp|Q9H300|PARL_HUMAN Presenilins-associated rhomboid-like protein, mitochondrial OS=Homo sapiens GN=PARL PE=1 SV=2	1	3	3	3	0	0	0	2	0	0	0	1	0	0	0	2	0	0	0	1	0	0	0	2	0	0	0	1	11.3	11.3	11.3	42.19	379	379	0	10.209	0	0	0	6.1	0	0
Q9H3G5	Q9H3G5	2	2	2	Probable serine carboxypeptidase CPVL	CPVL	sp|Q9H3G5|CPVL_HUMAN Probable serine carboxypeptidase CPVL OS=Homo sapiens GN=CPVL PE=1 SV=2	1	2	2	2	0	0	0	1	1	0	1	1	0	0	0	1	1	0	1	1	0	0	0	1	1	0	1	1	3.6	3.6	3.6	54.163	476	476	0.0015662	3.8277	0	0	0	2.1	1.5	0
Q9H3U1	Q9H3U1	2	2	2	Protein unc-45 homolog A	UNC45A	sp|Q9H3U1|UN45A_HUMAN Protein unc-45 homolog A OS=Homo sapiens GN=UNC45A PE=1 SV=1	1	2	2	2	0	0	0	1	1	0	1	1	0	0	0	1	1	0	1	1	0	0	0	1	1	0	1	1	2.8	2.8	2.8	103.08	944	944	0	4.5018	0	0	0	1.7	1.7	0
Q9H4B6	Q9H4B6	2	2	2	Protein salvador homolog 1	SAV1	sp|Q9H4B6|SAV1_HUMAN Protein salvador homolog 1 OS=Homo sapiens GN=SAV1 PE=1 SV=2	1	2	2	2	0	0	0	0	0	1	1	0	0	0	0	0	0	1	1	0	0	0	0	0	0	1	1	0	9.1	9.1	9.1	44.633	383	383	0	6.8818	0	0	0	0	0	3.1
Q9H4L4	Q9H4L4	1	1	1	Sentrin-specific protease 3	SENP3	sp|Q9H4L4|SENP3_HUMAN Sentrin-specific protease 3 OS=Homo sapiens GN=SENP3 PE=1 SV=2	1	1	1	1	1	0	0	1	0	0	0	0	1	0	0	1	0	0	0	0	1	0	0	1	0	0	0	0	3.1	3.1	3.1	65.009	574	574	0	4.6675	3.1	0	0	3.1	0	0
Q9H501	Q9H501	6	6	6	ESF1 homolog	ESF1	sp|Q9H501|ESF1_HUMAN ESF1 homolog OS=Homo sapiens GN=ESF1 PE=1 SV=1	1	6	6	6	5	0	1	0	1	1	2	0	5	0	1	0	1	1	2	0	5	0	1	0	1	1	2	0	9.5	9.5	9.5	98.795	851	851	0	27.443	8.2	0	1.3	0	1.5	1.5
Q9H5Q4	Q9H5Q4	1	1	1	Dimethyladenosine transferase 2, mitochondrial	TFB2M	sp|Q9H5Q4|TFB2M_HUMAN Dimethyladenosine transferase 2, mitochondrial OS=Homo sapiens GN=TFB2M PE=1 SV=1	1	1	1	1	0	0	0	0	0	0	0	1	0	0	0	0	0	0	0	1	0	0	0	0	0	0	0	1	4	4	4	45.348	396	396	0.0044313	3.1379	0	0	0	0	0	0
Q9H5U6	Q9H5U6	2	2	2	Zinc finger CCHC domain-containing protein 4	ZCCHC4	sp|Q9H5U6|ZCHC4_HUMAN Zinc finger CCHC domain-containing protein 4 OS=Homo sapiens GN=ZCCHC4 PE=1 SV=3	1	2	2	2	0	0	0	1	0	0	0	1	0	0	0	1	0	0	0	1	0	0	0	1	0	0	0	1	8	8	8	59.009	513	513	0.00078927	3.9776	0	0	0	2.1	0	0
Q9H5V9	Q9H5V9	3	3	3	UPF0428 protein CXorf56	CXorf56	sp|Q9H5V9|CX056_HUMAN UPF0428 protein CXorf56 OS=Homo sapiens GN=CXorf56 PE=1 SV=1	1	3	3	3	1	1	0	1	0	0	0	1	1	1	0	1	0	0	0	1	1	1	0	1	0	0	0	1	16.7	16.7	16.7	25.624	222	222	0	5.939	5	5	0	5.4	0	0
Q9H6F5	Q9H6F5	1	1	1	Coiled-coil domain-containing protein 86	CCDC86	sp|Q9H6F5|CCD86_HUMAN Coiled-coil domain-containing protein 86 OS=Homo sapiens GN=CCDC86 PE=1 SV=1	1	1	1	1	0	0	0	1	0	0	0	0	0	0	0	1	0	0	0	0	0	0	0	1	0	0	0	0	4.4	4.4	4.4	40.235	360	360	0	8.896	0	0	0	4.4	0	0
Q9H6W3	Q9H6W3	9	9	9	Bifunctional lysine-specific demethylase and histidyl-hydroxylase NO66	NO66	sp|Q9H6W3|RIOX1_HUMAN Ribosomal oxygenase 1 OS=Homo sapiens GN=RIOX1 PE=1 SV=2	1	9	9	9	3	1	0	3	0	2	1	7	3	1	0	3	0	2	1	7	3	1	0	3	0	2	1	7	26.1	26.1	26.1	71.085	641	641	0	46.266	6.1	1.6	0	6.7	0	3.1
Q9H7N4	Q9H7N4	6	6	6	Splicing factor, arginine/serine-rich 19	SCAF1	sp|Q9H7N4|SFR19_HUMAN Splicing factor, arginine/serine-rich 19 OS=Homo sapiens GN=SCAF1 PE=1 SV=3	1	6	6	6	3	2	2	3	0	0	1	0	3	2	2	3	0	0	1	0	3	2	2	3	0	0	1	0	8.8	8.8	8.8	139.27	1312	1312	0	39.787	4.4	3.8	2.1	4.4	0	0
Q9H7U1	Q9H7U1	3	3	3	Serine-rich coiled-coil domain-containing protein 2	CCSER2	sp|Q9H7U1|CCSE2_HUMAN Serine-rich coiled-coil domain-containing protein 2 OS=Homo sapiens GN=CCSER2 PE=1 SV=2	1	3	3	3	0	0	0	0	1	1	3	0	0	0	0	0	1	1	3	0	0	0	0	0	1	1	3	0	4.9	4.9	4.9	93.547	834	834	0	10.554	0	0	0	0	1.1	1.8
Q9H7Z3	Q9H7Z3	5	5	5	Protein NRDE2 homolog	NRDE2	sp|Q9H7Z3|NRDE2_HUMAN Protein NRDE2 homolog OS=Homo sapiens GN=NRDE2 PE=1 SV=3	1	5	5	5	0	0	0	3	0	0	0	2	0	0	0	3	0	0	0	2	0	0	0	3	0	0	0	2	8.2	8.2	8.2	132.67	1164	1164	0	23.262	0	0	0	5	0	0
Q9H8G2	Q9H8G2	11	11	11	Caspase activity and apoptosis inhibitor 1	CAAP1	sp|Q9H8G2|CAAP1_HUMAN Caspase activity and apoptosis inhibitor 1 OS=Homo sapiens GN=CAAP1 PE=1 SV=2	1	11	11	11	6	2	1	8	0	0	0	3	6	2	1	8	0	0	0	3	6	2	1	8	0	0	0	3	42.9	42.9	42.9	38.367	361	361	0	103.65	24.4	8	2.2	28.5	0	0
Q9H8H3	Q9H8H3	2	2	2	Methyltransferase-like protein 7A	METTL7A	sp|Q9H8H3|MET7A_HUMAN Methyltransferase-like protein 7A OS=Homo sapiens GN=METTL7A PE=1 SV=1	1	2	2	2	0	0	0	2	0	0	0	0	0	0	0	2	0	0	0	0	0	0	0	2	0	0	0	0	11.1	11.1	11.1	28.319	244	244	0	4.6633	0	0	0	11.1	0	0
Q9H8M2	Q9H8M2	4	4	4	Bromodomain-containing protein 9	BRD9	sp|Q9H8M2|BRD9_HUMAN Bromodomain-containing protein 9 OS=Homo sapiens GN=BRD9 PE=1 SV=2	1	4	4	4	2	0	1	2	0	0	0	0	2	0	1	2	0	0	0	0	2	0	1	2	0	0	0	0	8.7	8.7	8.7	66.999	597	597	0	6.9327	4.9	0	1.2	5.4	0	0
Q9H936;Q9H1K4	Q9H936	7;2	7;2	7;2	Mitochondrial glutamate carrier 1	SLC25A22	sp|Q9H936|GHC1_HUMAN Mitochondrial glutamate carrier 1 OS=Homo sapiens GN=SLC25A22 PE=1 SV=1	2	7	7	7	0	0	0	1	2	1	3	5	0	0	0	1	2	1	3	5	0	0	0	1	2	1	3	5	35.6	35.6	35.6	34.47	323	323;315	0	86.303	0	0	0	4.6	7.1	3.4
Q9H944	Q9H944	1	1	1	Mediator of RNA polymerase II transcription subunit 20	MED20	sp|Q9H944|MED20_HUMAN Mediator of RNA polymerase II transcription subunit 20 OS=Homo sapiens GN=MED20 PE=1 SV=1	1	1	1	1	0	0	0	1	0	0	0	0	0	0	0	1	0	0	0	0	0	0	0	1	0	0	0	0	6.6	6.6	6.6	23.222	212	212	0.0015267	3.4594	0	0	0	6.6	0	0
Q9H9F9	Q9H9F9	1	1	1	Actin-related protein 5	ACTR5	sp|Q9H9F9|ARP5_HUMAN Actin-related protein 5 OS=Homo sapiens GN=ACTR5 PE=1 SV=2	1	1	1	1	0	0	0	1	0	0	0	0	0	0	0	1	0	0	0	0	0	0	0	1	0	0	0	0	1.3	1.3	1.3	68.297	607	607	0.0074779	2.5772	0	0	0	1.3	0	0
Q9UL18;Q9UKV8;Q9H9G7	Q9UL18;Q9UKV8;Q9H9G7	1;1;1	1;1;1	1;1;1	Protein argonaute-1;Protein argonaute-2;Protein argonaute-3	AGO1;AGO2;AGO3	sp|Q9UL18|AGO1_HUMAN Protein argonaute-1 OS=Homo sapiens GN=AGO1 PE=1 SV=3;sp|Q9UKV8|AGO2_HUMAN Protein argonaute-2 OS=Homo sapiens GN=AGO2 PE=1 SV=3;sp|Q9H9G7|AGO3_HUMAN Protein argonaute-3 OS=Homo sapiens GN=AGO3 PE=1 SV=2	3	1	1	1	0	0	0	0	0	0	1	0	0	0	0	0	0	0	1	0	0	0	0	0	0	0	1	0	1.5	1.5	1.5	97.213	857	857;859;860	0.0022523	3.31	0	0	0	0	0	0
Q9H9T3	Q9H9T3	1	1	1	Elongator complex protein 3	ELP3	sp|Q9H9T3|ELP3_HUMAN Elongator complex protein 3 OS=Homo sapiens GN=ELP3 PE=1 SV=2	1	1	1	1	0	0	0	0	0	0	0	1	0	0	0	0	0	0	0	1	0	0	0	0	0	0	0	1	3.7	3.7	3.7	62.258	547	547	0.0015244	3.4352	0	0	0	0	0	0
Q9HAU0	Q9HAU0	18	18	18	Pleckstrin homology domain-containing family A member 5	PLEKHA5	sp|Q9HAU0|PKHA5_HUMAN Pleckstrin homology domain-containing family A member 5 OS=Homo sapiens GN=PLEKHA5 PE=1 SV=1	1	18	18	18	0	0	0	0	4	6	9	13	0	0	0	0	4	6	9	13	0	0	0	0	4	6	9	13	30.6	30.6	30.6	127.46	1116	1116	0	165.95	0	0	0	0	4.3	9.8
Q9HAU5	Q9HAU5	16	16	16	Regulator of nonsense transcripts 2	UPF2	sp|Q9HAU5|RENT2_HUMAN Regulator of nonsense transcripts 2 OS=Homo sapiens GN=UPF2 PE=1 SV=1	1	16	16	16	5	2	0	4	0	1	1	11	5	2	0	4	0	1	1	11	5	2	0	4	0	1	1	11	15.2	15.2	15.2	147.81	1272	1272	0	92.337	5.2	2	0	4	0	1.5
Q9HAV7	Q9HAV7	1	1	1	GrpE protein homolog 1, mitochondrial	GRPEL1	sp|Q9HAV7|GRPE1_HUMAN GrpE protein homolog 1, mitochondrial OS=Homo sapiens GN=GRPEL1 PE=1 SV=2	1	1	1	1	1	0	0	0	0	0	0	0	1	0	0	0	0	0	0	0	1	0	0	0	0	0	0	0	5.1	5.1	5.1	24.279	217	217	0.0093147	2.4324	5.1	0	0	0	0	0
Q9HB58	Q9HB58	1	1	1	Sp110 nuclear body protein	SP110	sp|Q9HB58|SP110_HUMAN Sp110 nuclear body protein OS=Homo sapiens GN=SP110 PE=1 SV=5	1	1	1	1	0	0	0	1	0	0	0	0	0	0	0	1	0	0	0	0	0	0	0	1	0	0	0	0	2.5	2.5	2.5	78.395	689	689	0.0015564	3.7105	0	0	0	2.5	0	0
Q9HC07	Q9HC07	2	2	2	Transmembrane protein 165	TMEM165	sp|Q9HC07|TM165_HUMAN Transmembrane protein 165 OS=Homo sapiens GN=TMEM165 PE=1 SV=1	1	2	2	2	0	0	0	1	0	0	1	1	0	0	0	1	0	0	1	1	0	0	0	1	0	0	1	1	13.9	13.9	13.9	34.905	324	324	0	21.927	0	0	0	8	0	0
Q9HC52	Q9HC52	3	3	3	Chromobox protein homolog 8	CBX8	sp|Q9HC52|CBX8_HUMAN Chromobox protein homolog 8 OS=Homo sapiens GN=CBX8 PE=1 SV=3	1	3	3	3	0	0	0	0	1	1	2	2	0	0	0	0	1	1	2	2	0	0	0	0	1	1	2	2	14.1	14.1	14.1	43.395	389	389	0	10.719	0	0	0	0	3.6	5.7
Q9HCC0	Q9HCC0	22	22	22	Methylcrotonoyl-CoA carboxylase beta chain, mitochondrial	MCCC2	sp|Q9HCC0|MCCB_HUMAN Methylcrotonoyl-CoA carboxylase beta chain, mitochondrial OS=Homo sapiens GN=MCCC2 PE=1 SV=1	1	22	22	22	21	19	13	18	0	0	0	0	21	19	13	18	0	0	0	0	21	19	13	18	0	0	0	0	45.5	45.5	45.5	61.332	563	563	0	185.66	43.2	37.5	24.3	36.8	0	0
Q9HCE1	Q9HCE1	8	8	8	Putative helicase MOV-10	MOV10	sp|Q9HCE1|MOV10_HUMAN Putative helicase MOV-10 OS=Homo sapiens GN=MOV10 PE=1 SV=2	1	8	8	8	0	0	0	0	2	1	4	4	0	0	0	0	2	1	4	4	0	0	0	0	2	1	4	4	10	10	10	113.67	1003	1003	0	21.013	0	0	0	0	2.9	1.5
Q9HCI7	Q9HCI7	1	1	1	E3 ubiquitin-protein ligase MSL2	MSL2	sp|Q9HCI7|MSL2_HUMAN E3 ubiquitin-protein ligase MSL2 OS=Homo sapiens GN=MSL2 PE=1 SV=2	1	1	1	1	1	0	0	1	0	0	0	0	1	0	0	1	0	0	0	0	1	0	0	1	0	0	0	0	2.3	2.3	2.3	62.54	577	577	0.0063202	2.7562	2.3	0	0	2.3	0	0
Q9HCL2	Q9HCL2	1	1	1	Glycerol-3-phosphate acyltransferase 1, mitochondrial	GPAM	sp|Q9HCL2|GPAT1_HUMAN Glycerol-3-phosphate acyltransferase 1, mitochondrial OS=Homo sapiens GN=GPAM PE=1 SV=3	1	1	1	1	0	0	0	1	0	0	0	0	0	0	0	1	0	0	0	0	0	0	0	1	0	0	0	0	1.2	1.2	1.2	93.794	828	828	0.0044021	3.0924	0	0	0	1.2	0	0
Q9HCY8	Q9HCY8	7	7	7	Protein S100-A14	S100A14	sp|Q9HCY8|S10AE_HUMAN Protein S100-A14 OS=Homo sapiens GN=S100A14 PE=1 SV=1	1	7	7	7	4	1	1	1	4	4	4	2	4	1	1	1	4	4	4	2	4	1	1	1	4	4	4	2	80.8	80.8	80.8	11.662	104	104	0	108.94	44.2	14.4	14.4	14.4	40.4	54.8
Q9HDC5	Q9HDC5	2	2	2	Junctophilin-1	JPH1	sp|Q9HDC5|JPH1_HUMAN Junctophilin-1 OS=Homo sapiens GN=JPH1 PE=1 SV=2	1	2	2	2	1	0	1	1	0	0	0	0	1	0	1	1	0	0	0	0	1	0	1	1	0	0	0	0	3.8	3.8	3.8	71.685	661	661	0	4.5122	2	0	1.8	2	0	0
Q9NP50	Q9NP50	4	4	4	Protein FAM60A	FAM60A	sp|Q9NP50|SHCAF_HUMAN SIN3-HDAC complex-associated factor OS=Homo sapiens GN=SINHCAF PE=1 SV=1	1	4	4	4	2	0	1	1	0	0	1	1	2	0	1	1	0	0	1	1	2	0	1	1	0	0	1	1	23.1	23.1	23.1	24.852	221	221	0	10.825	13.1	0	4.1	3.6	0	0
Q9NP64	Q9NP64	12	12	12	Nucleolar protein of 40 kDa	ZCCHC17	sp|Q9NP64|NO40_HUMAN Nucleolar protein of 40 kDa OS=Homo sapiens GN=ZCCHC17 PE=1 SV=1	1	12	12	12	10	7	9	6	6	5	7	4	10	7	9	6	6	5	7	4	10	7	9	6	6	5	7	4	35.3	35.3	35.3	27.569	241	241	0	52.426	32.4	28.2	32	17.8	27.4	21.2
Q9NPA8	Q9NPA8	2	2	2	Transcription and mRNA export factor ENY2	ENY2	sp|Q9NPA8|ENY2_HUMAN Transcription and mRNA export factor ENY2 OS=Homo sapiens GN=ENY2 PE=1 SV=1	1	2	2	2	0	0	0	1	0	1	0	2	0	0	0	1	0	1	0	2	0	0	0	1	0	1	0	2	23.8	23.8	23.8	11.528	101	101	0	5.9844	0	0	0	6.9	0	16.8
Q9NPI1	Q9NPI1	4	4	4	Bromodomain-containing protein 7	BRD7	sp|Q9NPI1|BRD7_HUMAN Bromodomain-containing protein 7 OS=Homo sapiens GN=BRD7 PE=1 SV=1	1	4	4	4	3	2	1	1	0	0	0	0	3	2	1	1	0	0	0	0	3	2	1	1	0	0	0	0	8.9	8.9	8.9	74.138	651	651	0	37.519	7.5	2.6	2.6	1.2	0	0
Q9NPL8	Q9NPL8	1	1	1	Complex I assembly factor TIMMDC1, mitochondrial	TIMMDC1	sp|Q9NPL8|TIDC1_HUMAN Complex I assembly factor TIMMDC1, mitochondrial OS=Homo sapiens GN=TIMMDC1 PE=1 SV=2	1	1	1	1	1	1	0	1	1	1	1	1	1	1	0	1	1	1	1	1	1	1	0	1	1	1	1	1	5.3	5.3	5.3	32.177	285	285	0	61.796	5.3	5.3	0	5.3	5.3	5.3
Q9NQ29	Q9NQ29	11	5	5	Putative RNA-binding protein Luc7-like 1	LUC7L	sp|Q9NQ29|LUC7L_HUMAN Putative RNA-binding protein Luc7-like 1 OS=Homo sapiens GN=LUC7L PE=1 SV=1	1	11	5	5	5	7	5	5	2	2	2	5	2	2	1	2	1	0	0	1	2	2	1	2	1	0	0	1	29.9	18.6	18.6	43.727	371	371	0	27.371	14	20.8	12.1	13.2	5.1	4.9
Q9NQX4	Q9NQX4	9	2	2	Unconventional myosin-Vc	MYO5C	sp|Q9NQX4|MYO5C_HUMAN Unconventional myosin-Vc OS=Homo sapiens GN=MYO5C PE=1 SV=2	1	9	2	2	2	1	2	3	4	2	4	5	0	0	0	0	1	0	1	0	0	0	0	0	1	0	1	0	6.4	1.3	1.3	202.81	1742	1742	0.00079428	4.0871	1.3	0.8	1.3	1.8	2.5	1.1
Q9NQZ2	Q9NQZ2	6	6	6	Something about silencing protein 10	UTP3	sp|Q9NQZ2|SAS10_HUMAN Something about silencing protein 10 OS=Homo sapiens GN=UTP3 PE=1 SV=1	1	6	6	6	5	1	1	1	2	2	2	1	5	1	1	1	2	2	2	1	5	1	1	1	2	2	2	1	16.9	16.9	16.9	54.557	479	479	0	76.172	14.2	2.3	3.3	3.3	4.4	6.9
Q9NR12	Q9NR12	6	6	6	PDZ and LIM domain protein 7	PDLIM7	sp|Q9NR12|PDLI7_HUMAN PDZ and LIM domain protein 7 OS=Homo sapiens GN=PDLIM7 PE=1 SV=1	1	6	6	6	0	0	0	1	2	2	2	4	0	0	0	1	2	2	2	4	0	0	0	1	2	2	2	4	17.5	17.5	17.5	49.844	457	457	0	19.666	0	0	0	2.6	4.6	4.8
Q9NR30;Q9BQ39	Q9NR30;Q9BQ39	2;1	2;1	2;1	Nucleolar RNA helicase 2;ATP-dependent RNA helicase DDX50	DDX21;DDX50	sp|Q9NR30|DDX21_HUMAN Nucleolar RNA helicase 2 OS=Homo sapiens GN=DDX21 PE=1 SV=5;sp|Q9BQ39|DDX50_HUMAN ATP-dependent RNA helicase DDX50 OS=Homo sapiens GN=DDX50 PE=1 SV=1	2	2	2	2	2	0	0	1	0	0	0	0	2	0	0	1	0	0	0	0	2	0	0	1	0	0	0	0	3.3	3.3	3.3	87.343	783	783;737	0	5.2836	3.3	0	0	1.9	0	0
Q9NR48	Q9NR48	2	2	2	Histone-lysine N-methyltransferase ASH1L	ASH1L	sp|Q9NR48|ASH1L_HUMAN Histone-lysine N-methyltransferase ASH1L OS=Homo sapiens GN=ASH1L PE=1 SV=2	1	2	2	2	0	0	0	2	0	0	0	0	0	0	0	2	0	0	0	0	0	0	0	2	0	0	0	0	1	1	1	332.79	2969	2969	0	16.31	0	0	0	1	0	0
Q9NR50	Q9NR50	1	1	1	Translation initiation factor eIF-2B subunit gamma	EIF2B3	sp|Q9NR50|EI2BG_HUMAN Translation initiation factor eIF-2B subunit gamma OS=Homo sapiens GN=EIF2B3 PE=1 SV=1	1	1	1	1	0	0	0	1	0	0	0	0	0	0	0	1	0	0	0	0	0	0	0	1	0	0	0	0	4.6	4.6	4.6	50.24	452	452	0.0029873	3.2796	0	0	0	4.6	0	0
Q9NR56	Q9NR56	1	1	1	Muscleblind-like protein 1	MBNL1	sp|Q9NR56|MBNL1_HUMAN Muscleblind-like protein 1 OS=Homo sapiens GN=MBNL1 PE=1 SV=2	1	1	1	1	1	0	0	1	0	0	0	0	1	0	0	1	0	0	0	0	1	0	0	1	0	0	0	0	2.8	2.8	2.8	41.817	388	388	0.0043605	3.0257	2.8	0	0	2.8	0	0
Q9NRL2	Q9NRL2	3	3	3	Bromodomain adjacent to zinc finger domain protein 1A	BAZ1A	sp|Q9NRL2|BAZ1A_HUMAN Bromodomain adjacent to zinc finger domain protein 1A OS=Homo sapiens GN=BAZ1A PE=1 SV=2	1	3	3	3	0	0	0	3	0	0	0	0	0	0	0	3	0	0	0	0	0	0	0	3	0	0	0	0	2.8	2.8	2.8	178.7	1556	1556	0	6.0218	0	0	0	2.8	0	0
Q9NS56	Q9NS56	1	1	1	E3 ubiquitin-protein ligase Topors	TOPORS	sp|Q9NS56|TOPRS_HUMAN E3 ubiquitin-protein ligase Topors OS=Homo sapiens GN=TOPORS PE=1 SV=1	1	1	1	1	0	0	0	0	0	0	0	1	0	0	0	0	0	0	0	1	0	0	0	0	0	0	0	1	2.2	2.2	2.2	119.2	1045	1045	0	5.3642	0	0	0	0	0	0
Q9NS69	Q9NS69	2	2	2	Mitochondrial import receptor subunit TOM22 homolog	TOMM22	sp|Q9NS69|TOM22_HUMAN Mitochondrial import receptor subunit TOM22 homolog OS=Homo sapiens GN=TOMM22 PE=1 SV=3	1	2	2	2	0	0	0	2	0	0	0	0	0	0	0	2	0	0	0	0	0	0	0	2	0	0	0	0	23.2	23.2	23.2	15.521	142	142	0	13.631	0	0	0	23.2	0	0
Q9NSI2	Q9NSI2	4	4	4	Protein FAM207A	FAM207A	sp|Q9NSI2|F207A_HUMAN Protein FAM207A OS=Homo sapiens GN=FAM207A PE=1 SV=2	1	4	4	4	1	2	0	2	0	1	0	0	1	2	0	2	0	1	0	0	1	2	0	2	0	1	0	0	25.2	25.2	25.2	25.456	230	230	0	19.275	10.4	14.8	0	9.1	0	5.7
Q9NSY1	Q9NSY1	1	1	1	BMP-2-inducible protein kinase	BMP2K	sp|Q9NSY1|BMP2K_HUMAN BMP-2-inducible protein kinase OS=Homo sapiens GN=BMP2K PE=1 SV=2	1	1	1	1	0	0	0	0	0	0	1	0	0	0	0	0	0	0	1	0	0	0	0	0	0	0	1	0	1.3	1.3	1.3	129.17	1161	1161	0.0068966	2.6619	0	0	0	0	0	0
Q9NTI5;Q29RF7	Q9NTI5	11;1	11;1	11;1	Sister chromatid cohesion protein PDS5 homolog B	PDS5B	sp|Q9NTI5|PDS5B_HUMAN Sister chromatid cohesion protein PDS5 homolog B OS=Homo sapiens GN=PDS5B PE=1 SV=1	2	11	11	11	0	0	0	11	0	0	0	0	0	0	0	11	0	0	0	0	0	0	0	11	0	0	0	0	10.4	10.4	10.4	164.67	1447	1447;1337	0	38.471	0	0	0	10.4	0	0
Q9NTW7;Q9NPA5	Q9NTW7;Q9NPA5	2;1	2;1	2;1	Zinc finger protein 64 homolog, isoforms 3 and 4;Zinc finger protein 64 homolog, isoforms 1 and 2	ZFP64	sp|Q9NTW7|ZF64B_HUMAN Zinc finger protein 64 homolog, isoforms 3 and 4 OS=Homo sapiens GN=ZFP64 PE=1 SV=3;sp|Q9NPA5|ZF64A_HUMAN Zinc finger protein 64 homolog, isoforms 1 and 2 OS=Homo sapiens GN=ZFP64 PE=1 SV=3	2	2	2	2	2	1	2	2	1	0	1	0	2	1	2	2	1	0	1	0	2	1	2	2	1	0	1	0	4.2	4.2	4.2	72.216	645	645;681	0	7.6785	4.2	2	4.2	4.2	2	0
Q9NUL7	Q9NUL7	8	8	8	Probable ATP-dependent RNA helicase DDX28	DDX28	sp|Q9NUL7|DDX28_HUMAN Probable ATP-dependent RNA helicase DDX28 OS=Homo sapiens GN=DDX28 PE=1 SV=2	1	8	8	8	0	0	0	0	3	1	4	4	0	0	0	0	3	1	4	4	0	0	0	0	3	1	4	4	23.3	23.3	23.3	59.58	540	540	0	26.602	0	0	0	0	7.4	2.6
Q9NUQ6	Q9NUQ6	2	2	2	SPATS2-like protein	SPATS2L	sp|Q9NUQ6|SPS2L_HUMAN SPATS2-like protein OS=Homo sapiens GN=SPATS2L PE=1 SV=2	1	2	2	2	0	0	0	2	0	0	0	0	0	0	0	2	0	0	0	0	0	0	0	2	0	0	0	0	4.1	4.1	4.1	61.728	558	558	0	6.1003	0	0	0	4.1	0	0
Q9NV31	Q9NV31	3	3	3	U3 small nucleolar ribonucleoprotein protein IMP3	IMP3	sp|Q9NV31|IMP3_HUMAN U3 small nucleolar ribonucleoprotein protein IMP3 OS=Homo sapiens GN=IMP3 PE=1 SV=1	1	3	3	3	3	1	0	2	2	2	2	0	3	1	0	2	2	2	2	0	3	1	0	2	2	2	2	0	20.7	20.7	20.7	21.85	184	184	0	7.8763	20.7	5.4	0	13.6	13.6	13.6
Q9NV70	Q9NV70	7	7	7	Exocyst complex component 1	EXOC1	sp|Q9NV70|EXOC1_HUMAN Exocyst complex component 1 OS=Homo sapiens GN=EXOC1 PE=1 SV=4	1	7	7	7	0	0	1	6	0	0	0	1	0	0	1	6	0	0	0	1	0	0	1	6	0	0	0	1	9.3	9.3	9.3	101.98	894	894	0	22.849	0	0	0.9	6.6	0	0
Q9NVH0	Q9NVH0	2	2	2	Exonuclease 3-5 domain-containing protein 2	EXD2	sp|Q9NVH0|EXD2_HUMAN Exonuclease 3-5 domain-containing protein 2 OS=Homo sapiens GN=EXD2 PE=1 SV=2	1	2	2	2	0	0	0	0	0	0	0	2	0	0	0	0	0	0	0	2	0	0	0	0	0	0	0	2	7.1	7.1	7.1	70.352	621	621	0	8.0009	0	0	0	0	0	0
Q9NVI7	Q9NVI7	33	33	9	ATPase family AAA domain-containing protein 3A	ATAD3A	sp|Q9NVI7|ATD3A_HUMAN ATPase family AAA domain-containing protein 3A OS=Homo sapiens GN=ATAD3A PE=1 SV=2	1	33	33	9	7	6	1	13	18	20	16	24	7	6	1	13	18	20	16	24	2	1	0	3	5	7	5	7	50.5	50.5	15.6	71.368	634	634	0	249.12	13.1	11.8	1.3	23.3	30.6	35.2
Q9NVN8	Q9NVN8	21	21	21	Guanine nucleotide-binding protein-like 3-like protein	GNL3L	sp|Q9NVN8|GNL3L_HUMAN Guanine nucleotide-binding protein-like 3-like protein OS=Homo sapiens GN=GNL3L PE=1 SV=1	1	21	21	21	7	6	3	13	6	9	10	14	7	6	3	13	6	9	10	14	7	6	3	13	6	9	10	14	49.1	49.1	49.1	65.572	582	582	0	127.68	16.5	10.7	5	27.8	13.2	21.8
Q9NVP1	Q9NVP1	9	9	9	ATP-dependent RNA helicase DDX18	DDX18	sp|Q9NVP1|DDX18_HUMAN ATP-dependent RNA helicase DDX18 OS=Homo sapiens GN=DDX18 PE=1 SV=2	1	9	9	9	7	2	2	4	0	1	3	1	7	2	2	4	0	1	3	1	7	2	2	4	0	1	3	1	16.7	16.7	16.7	75.406	670	670	0	29.536	13.7	3.6	3	6.3	0	1.5
Q9NVU7	Q9NVU7	18	18	18	Protein SDA1 homolog	SDAD1	sp|Q9NVU7|SDA1_HUMAN Protein SDA1 homolog OS=Homo sapiens GN=SDAD1 PE=1 SV=3	1	18	18	18	9	7	5	10	4	7	8	11	9	7	5	10	4	7	8	11	9	7	5	10	4	7	8	11	29.5	29.5	29.5	79.87	687	687	0	69.374	13.4	11.1	7	15.7	6.4	13
Q9NVV4	Q9NVV4	1	1	1	Poly(A) RNA polymerase, mitochondrial	MTPAP	sp|Q9NVV4|PAPD1_HUMAN Poly(A) RNA polymerase, mitochondrial OS=Homo sapiens GN=MTPAP PE=1 SV=1	1	1	1	1	0	0	0	1	0	0	0	0	0	0	0	1	0	0	0	0	0	0	0	1	0	0	0	0	1.7	1.7	1.7	66.171	582	582	0.0099668	2.4291	0	0	0	1.7	0	0
Q9NW64	Q9NW64	5	5	5	Pre-mRNA-splicing factor RBM22	RBM22	sp|Q9NW64|RBM22_HUMAN Pre-mRNA-splicing factor RBM22 OS=Homo sapiens GN=RBM22 PE=1 SV=1	1	5	5	5	0	0	0	0	1	1	2	2	0	0	0	0	1	1	2	2	0	0	0	0	1	1	2	2	17.1	17.1	17.1	46.895	420	420	0	10.276	0	0	0	0	3.8	3.1
Q9NWB6	Q9NWB6	10	10	10	Arginine and glutamate-rich protein 1	ARGLU1	sp|Q9NWB6|ARGL1_HUMAN Arginine and glutamate-rich protein 1 OS=Homo sapiens GN=ARGLU1 PE=1 SV=1	1	10	10	10	5	9	6	7	4	9	5	4	5	9	6	7	4	9	5	4	5	9	6	7	4	9	5	4	27.5	27.5	27.5	33.216	273	273	0	49.29	14.7	24.5	17.6	18.7	12.1	26.7
Q9NWH9	Q9NWH9	1	1	1	SAFB-like transcription modulator	SLTM	sp|Q9NWH9|SLTM_HUMAN SAFB-like transcription modulator OS=Homo sapiens GN=SLTM PE=1 SV=2	1	1	1	1	0	0	0	0	0	0	1	1	0	0	0	0	0	0	1	1	0	0	0	0	0	0	1	1	1.8	1.8	1.8	117.15	1034	1034	0	18.664	0	0	0	0	0	0
Q9NWT1	Q9NWT1	5	5	5	p21-activated protein kinase-interacting protein 1	PAK1IP1	sp|Q9NWT1|PK1IP_HUMAN p21-activated protein kinase-interacting protein 1 OS=Homo sapiens GN=PAK1IP1 PE=1 SV=2	1	5	5	5	2	2	1	3	2	2	1	4	2	2	1	3	2	2	1	4	2	2	1	3	2	2	1	4	13.8	13.8	13.8	43.963	392	392	0	11.88	5.1	5.1	2.3	8.7	5.6	5.1
Q9NWT8	Q9NWT8	1	1	1	Aurora kinase A-interacting protein	AURKAIP1	sp|Q9NWT8|AKIP_HUMAN Aurora kinase A-interacting protein OS=Homo sapiens GN=AURKAIP1 PE=1 SV=1	1	1	1	1	1	1	0	1	0	0	0	1	1	1	0	1	0	0	0	1	1	1	0	1	0	0	0	1	5	5	5	22.354	199	199	0.0093396	2.4492	5	5	0	5	0	0
Q9NWU5	Q9NWU5	2	2	2	39S ribosomal protein L22, mitochondrial	MRPL22	sp|Q9NWU5|RM22_HUMAN 39S ribosomal protein L22, mitochondrial OS=Homo sapiens GN=MRPL22 PE=1 SV=1	1	2	2	2	1	0	0	1	0	0	1	1	1	0	0	1	0	0	1	1	1	0	0	1	0	0	1	1	14.1	14.1	14.1	23.64	206	206	0	8.9001	6.3	0	0	6.3	0	0
[truncated: 164 more rows]
[truncated: 49 more columns]

## Sheet: Raw MCF10A C1089S vs WT
Protein IDs	Majority protein IDs	Peptide counts (all)	Peptide counts (razor+unique)	Peptide counts (unique)	Protein names	Gene names	Fasta headers	Number of proteins	Peptides	Razor + unique peptides	Unique peptides	Peptides C5_1	Peptides C5_2	Peptides C5_3	Peptides CS_4	Peptides wt_1	Peptides wt_2	Peptides wt_3	Peptides wt_4	Razor + unique peptides C5_1	Razor + unique peptides C5_2	Razor + unique peptides C5_3	Razor + unique peptides CS_4	Razor + unique peptides wt_1	Razor + unique peptides wt_2	Razor + unique peptides wt_3	Razor + unique peptides wt_4	Unique peptides C5_1	Unique peptides C5_2	Unique peptides C5_3	Unique peptides CS_4	Unique peptides wt_1	Unique peptides wt_2	Unique peptides wt_3	Unique peptides wt_4	Sequence coverage [%]	Unique + razor sequence coverage [%]	Unique sequence coverage [%]	Mol. weight [kDa]	Sequence length	Sequence lengths	Q-value	Score	Sequence coverage C5_1 [%]	Sequence coverage C5_2 [%]	Sequence coverage C5_3 [%]	Sequence coverage CS_4 [%]	Sequence coverage wt_1 [%]	Sequence coverage wt_2 [%]
[truncated: 1,302 more rows]
[truncated: 49 more columns]

[truncated: 12 more sheets: Raw MCF10A D1057A vs WT, Raw MCF10A D2 domain vs Beads, Raw MCF10A K-ICD vs K-D2, Raw Hs27-all, Processed MCF10A WT vs Beads, Processed MCF10A C1089S vs WT, Processed MCF10A D1067A vs WT, Processed MCF10A D2 vs Beads, Processed MCF10A K-ICD vs K-D2, Processed Hs27 WT vs Beads, Processed Hs27 C1089S vs WT, Processed Hs27 D1057A vs WT]
