# Supplementary material for: The homophilic receptor PTPRK selectively dephosphorylates multiple junctional regulators to promote cell–cell adhesion
Source: eLife. 2019 Mar 29;8:e44597. doi: 10.7554/eLife.44597 (PMC6440744; doi:10.7554/eLife.44597)
Supplement: Figure 2—source data 2. — Spreadsheet of proteins that were statistically-enriched (p<0.05;>2 fold enrichment) on different PTPRK domains after pull downs and mass spectrometry. p values were determined using a two-sample, two-sided t test performed with truncation by a permutation-based FDR (threshold value 0.05; n ≥ 3). [file elife-44597-fig2-data2.xlsx]

## Sheet: MCF10A WT vs Beads
Protein names	Protein IDs	Gene names	Fold Change	-Log T-test p-value	Peptides	Razor + unique peptides	Unique peptides	Sequence coverage [%]	Unique + razor sequence coverage [%]	Unique sequence coverage [%]	Mol. weight [kDa]	Score	MS/MS count	Log2(LFQ intensity beads_1)	Log2(LFQ intensity beads_2)	Log2(LFQ intensity beads_3)	Log2(LFQ intensity beads_4)	Log2(LFQ intensity wt_1)	Log2(LFQ intensity wt_2)	Log2(LFQ intensity wt_3)	Log2(LFQ intensity wt_4)
Protein FAM83B	Q5T0W9	FAM83B	6.90091	5.31811	43	43	43	53.4	53.4	53.4	114.8	323.31	133	22.4625	22.526	23.3554	21.3631	29.588	29.3049	29.609	28.8088
Mitochondrial ribonuclease P protein 1	Q7L0Y3	TRMT10C	6.63667	4.02124	26	26	26	66	66	66	47.346	323.31	107	22.0232	22.0229	25.0343	23.0771	29.8697	29.6154	29.9261	29.2931
Disks large homolog 5	Q8TDM6	DLG5	6.60468	4.73487	72	72	72	46.1	46.1	46.1	213.87	301.29	180	21.827	22.5249	23.8562	22.4311	29.7015	29.4096	29.6581	28.2888
Plakophilin-3	Q9Y446	PKP3	6.58954	2.80306	35	35	35	52.2	52.2	52.2	87.081	323.31	145	22.179	23.6677	24.7821	20.5334	30.1044	30.1157	30.2546	27.0457
Tripartite motif-containing protein 29	Q14134	TRIM29	6.24517	3.25616	39	39	39	66	66	66	65.834	323.31	174	23.5052	24.1621	24.065	27.599	30.8342	31.1379	31.069	31.2708
Centrosomal protein of 170 kDa	Q5SW79;Q96L14	CEP170	5.97572	3.55653	67	67	66	56.2	56.2	55.6	175.29	323.31	230	23.5001	23.3609	23.5772	26.4978	30.217	30.4054	30.6453	29.5713
Protein transport protein Sec16A	O15027	SEC16A	5.63173	5.04679	47	47	47	37.1	37.1	37.1	233.51	323.31	110	21.8604	22.26	23.3626	21.5746	27.823	27.7547	28.2299	27.7769
DnaJ homolog subfamily A member 3, mitochondrial	Q96EY1	DNAJA3	5.43964	2.92347	18	18	18	46.7	46.7	46.7	52.488	201.03	100	24.0846	21.2656	24.5481	25.6556	28.9436	29.4481	29.3462	29.5746
Plakophilin-2	Q99959	PKP2	5.37761	7.29226	48	48	48	59.5	59.5	59.5	97.414	323.31	165	24.9222	25.2089	25.0098	25.1493	30.7315	30.413	30.0486	30.6076
Protein FAM83H	Q6ZRV2	FAM83H	5.28001	5.00013	66	66	66	68.9	68.9	68.9	127.12	323.31	279	25.4345	25.4217	23.9356	25.4995	30.4204	30.1085	30.5207	30.3618
Tyrosine-protein phosphatase non-receptor type 14	Q15678;Q16825	PTPN14	5.06943	3.97774	30	30	30	32.8	32.8	32.8	135.26	292.88	100	22.3384	22.4793	24.023	22.3645	27.81	28.2929	28.5727	26.8072
Casein kinase I isoform alpha	P48729;Q8N752	CSNK1A1	5.06066	2.25519	16	16	16	51.9	51.9	51.9	38.914	206.32	42	21.2432	21.5509	24.3171	26.1102	28.5103	29.1217	27.7871	28.045
Laminin subunit beta-3	Q13751	LAMB3	4.83125	2.09494	51	51	51	56.8	56.8	56.8	129.57	323.31	191	24.5663	21.9263	24.2458	27.9426	29.5377	29.3482	29.4969	29.6232
Protein PRRC2B	Q5JSZ5;P48634	PRRC2B	4.18425	2.43546	40	40	39	25.8	25.8	25.5	242.96	323.31	79	22.7863	22.3124	24.0332	21.9186	27.811	27.2912	28.0423	24.643
Laminin subunit alpha-3	Q16787	LAMA3	4.11058	1.69522	61	61	61	24.4	24.4	24.4	366.65	323.31	182	25.2379	21.8376	24.3746	28.1655	28.8212	28.811	29.0921	29.3337
Actin-binding LIM protein 3	O94929	ABLIM3	4.0972	2.36152	19	19	19	36.7	36.7	36.7	77.801	228.35	53	21.6683	21.5437	24.7471	24.779	27.2776	27.0404	27.15	27.659
RNA-binding protein 14	Q96PK6	RBM14	4.08029	3.73542	20	20	20	41.4	41.4	41.4	69.491	245.97	50	22.81	23.4571	22.343	24.4165	27.0854	27.551	27.8458	26.8656
Protein SOGA1;N-terminal form;C-terminal 80 kDa form	O94964	SOGA1	4.06522	2.86208	39	39	38	33.3	33.3	32.7	159.76	191.89	84	23.9051	22.0073	23.9882	23.0538	28.0005	27.5633	27.9973	25.6542
Mitogen-activated protein kinase kinase kinase kinase 4	O95819;Q9UKE5	MAP4K4	4.03477	2.65683	28	28	17	31.6	31.6	22.3	142.1	246.23	57	24.0712	22.0277	25.2004	22.533	28.1068	27.3889	27.8104	26.6653
Laminin subunit gamma-2	Q13753	LAMC2	3.97899	2.17937	40	40	40	44.5	44.5	44.5	130.97	323.31	127	25.4636	24.3483	22.6958	27.3328	29.1921	28.8337	28.9869	28.7437
Plakophilin-4	Q99569;Q9UQB3	PKP4	3.88137	1.96378	39	39	39	47.6	47.6	47.6	131.87	266.87	81	23.2702	23.3563	25.9105	22.5535	28.5722	28.2438	28.4578	25.3422
Nuclear pore complex protein Nup153	P49790	NUP153	3.7724	2.7771	26	26	26	29	29	29	153.94	237.69	56	21.5518	21.8789	23.3981	24.5609	26.5507	26.6252	26.6913	26.612
Protein TFG	Q92734	TFG	3.73948	2.86836	9	9	9	36.2	36.2	36.2	43.447	170.51	27	22.785	22.7493	24.1651	21.1145	25.7825	26.6619	26.835	26.4924
Reticulocalbin-2	Q14257	RCN2	3.73601	2.25694	14	14	14	61.2	61.2	61.2	36.876	283.42	48	23.9225	21.9645	23.4488	22.2437	25.243	26.8203	25.8066	28.6537
Zinc finger CCCH-type antiviral protein 1	Q7Z2W4	ZC3HAV1	3.66399	3.81469	29	29	29	43.5	43.5	43.5	101.43	323.31	71	22.7166	23.7511	22.7353	24.0229	26.714	26.8293	27.7707	26.5679
Collagen alpha-1(XVII) chain;120 kDa linear IgA disease antigen;97 kDa linear IgA disease antigen	Q9UMD9	COL17A1	3.63198	3.70174	14	14	14	13.4	13.4	13.4	150.42	191.42	33	22.2891	21.9577	23.6101	23.1144	25.8541	26.396	26.21	27.039
Nuclear mitotic apparatus protein 1	Q14980	NUMA1	3.45731	1.97633	40	40	40	28.2	28.2	28.2	238.26	293.8	64	22.3945	20.76	23.017	24.8977	26.4542	25.0396	26.6123	26.7923
pre-mRNA 3 end processing protein WDR33	Q9C0J8	WDR33	3.36855	3.20806	25	25	25	32.4	32.4	32.4	145.89	148.78	37	22.7001	22.4729	24.2337	22.2532	26.4153	25.602	26.2858	26.831
Ubiquitin-associated protein 2-like	Q14157	UBAP2L	3.30145	2.75552	18	18	18	32.2	32.2	32.2	114.53	314.38	58	24.4974	22.4906	25.0842	23.0994	27.4801	26.8184	27.1092	26.9697
Desmoplakin	P15924	DSP	3.30078	1.88405	114	114	114	46.3	46.3	46.3	331.77	323.31	308	28.4407	23.9992	25.5567	26.3778	29.342	28.842	29.7634	29.6301
Galectin-3-binding protein	Q08380	LGALS3BP	3.16681	3.95563	13	13	13	32.8	32.8	32.8	65.33	122.8	27	22.9914	22.4363	23.4655	22.1581	26.1727	25.4612	26.3509	25.7338
ATPase family AAA domain-containing protein 3A	Q9NVI7	ATAD3A	3.07919	2.03018	33	33	9	50.5	50.5	15.6	71.368	249.12	128	26.7411	26.1071	23.6943	27.3796	28.7283	29.1919	28.9413	29.3774
Thyroid receptor-interacting protein 6	Q15654	TRIP6	3.06178	2.77599	20	20	20	65.3	65.3	65.3	50.287	178.46	44	21.7223	23.1936	23.9788	23.5125	26.2191	25.3643	26.3117	26.7591
Mitogen-activated protein kinase kinase kinase MLT	Q9NYL2	ZAK	3.0108	1.53747	13	13	13	20.4	20.4	20.4	91.154	94.23	28	22.4964	22.1207	22.8365	23.153	26.685	26.6502	26.745	22.5697
Integrin beta-4	P16144	ITGB4	2.99111	2.17638	36	36	36	28	28	28	202.16	313.52	68	22.3433	23.1081	22.978	23.8129	25.0525	25.0792	26.1598	27.9153
Protein FAM208A	Q9UK61	FAM208A	2.97882	1.98247	20	20	20	14.8	14.8	14.8	189.03	64.492	29	21.8782	21.897	22.9406	21.6177	25.8629	25.425	26.1255	22.8353
von Willebrand factor A domain-containing protein 8	A3KMH1	VWA8	2.89166	2.11948	29	29	29	20.7	20.7	20.7	214.82	143.11	39	21.7305	23.354	24.5222	21.4252	25.5265	25.4554	25.6513	25.9654
Afadin	P55196	MLLT4	2.89067	3.77323	26	26	26	23.1	23.1	23.1	206.8	138.32	45	22.33	22.3592	22.4648	23.6814	25.5837	25.2502	25.7371	25.8271
Cleavage and polyadenylation specificity factor subunit 1	Q10570	CPSF1	2.7465	3.25896	28	28	28	30.3	30.3	30.3	160.88	323.31	51	22.9981	23.3798	23.4584	24.2089	26.1002	25.7478	25.9759	27.2074
Nuclear fragile X mental retardation-interacting protein 2	Q7Z417	NUFIP2	2.74629	2.56766	12	12	12	26.3	26.3	26.3	76.12	50.317	22	21.4085	22.647	23.8377	22.665	25.6459	25.3158	25.8926	24.6891
Pre-mRNA 3-end-processing factor FIP1	Q6UN15	FIP1L1	2.74505	2.52512	14	14	14	43.8	43.8	43.8	66.526	225.25	30	22.1693	23.0302	23.1564	24.2139	25.4043	25.5072	25.5922	27.0464
Zinc finger protein 462	Q96JM2	ZNF462	2.71916	2.18812	20	20	20	10.2	10.2	10.2	284.68	79.07	31	22.8352	21.9338	24.109	21.9856	25.7412	25.2751	26.3852	24.3389
Plectin	Q15149;P58107	PLEC	2.70131	4.38223	366	366	365	71.6	71.6	71.4	531.78	323.31	2132	31.3451	31.3111	32.0403	32.0183	34.1717	34.1327	34.4101	34.8056
Nuclear envelope pore membrane protein POM 121C	A8CG34;A6NF01;Q6PJE2	POM121C	2.69964	1.74076	16	16	4	21.6	21.6	7.2	125.06	143.7	35	22.4633	25.5676	23.6542	21.8747	26.3907	25.8794	26.4538	25.6345
DNA-dependent protein kinase catalytic subunit	P78527	PRKDC	2.67945	1.70547	125	125	125	37.1	37.1	37.1	469.08	323.31	293	25.9621	25.4501	24.4482	28.2439	28.386	28.2088	28.7728	29.4544
CD59 glycoprotein	P13987	CD59	2.62902	2.12935	3	3	3	25	25	25	14.177	12.052	11	21.8141	22.0211	24.4386	22.536	26.0095	24.8313	25.6027	24.8824
39S ribosomal protein L14, mitochondrial	Q6P1L8	MRPL14	2.531	2.37988	4	4	4	35.9	35.9	35.9	15.947	40.74	16	21.5239	23.2446	24.0306	23.1195	25.0905	26.013	25.6642	25.2748
Transforming growth factor-beta-induced protein ig-h3	Q15582	TGFBI	2.51514	1.76454	20	20	20	41	41	41	74.68	148.46	39	22.1004	22.2053	24.4496	24.6358	25.4054	25.3305	25.9021	26.8136
ATP-dependent RNA helicase DDX54	Q8TDD1	DDX54	2.50617	1.05122	32	32	32	44.6	44.6	44.6	98.594	323.31	73	24.092	21.7504	24.3735	27.0873	26.6637	25.3653	27.1547	28.1441
Round spermatid basic protein 1-like protein	Q6PCB5	RSBN1L	2.47465	2.02974	15	14	14	26.8	26	26	94.868	102.87	41	24.6995	22.2238	24.9262	24.3195	26.674	26.4517	26.9967	25.9453
Cancer-related nucleoside-triphosphatase	Q9BSD7	NTPCR	2.46754	3.26574	8	8	8	54.2	54.2	54.2	20.713	32.204	24	22.5787	22.9943	23.3744	23.1398	24.929	26.4314	25.4091	25.1878
Transformation/transcription domain-associated protein	Q9Y4A5	TRRAP	2.42957	1.17711	50	50	50	17.9	17.9	17.9	437.6	232.3	77	22.8358	20.8595	24.6265	25.3743	24.8718	25.6997	26.0125	26.8304
Protein S100-A14	Q9HCY8	S100A14	2.40998	1.79854	7	7	7	80.8	80.8	80.8	11.662	108.94	25	25.1893	22.8755	23.8876	24.4616	27.3121	26.9197	26.8891	24.933
Microtubule cross-linking factor 1	Q9Y4B5;Q5TF21	MTCL1	2.40083	1.27066	22	21	21	16.2	15.7	15.7	209.52	74.263	36	21.7536	21.4601	25.265	22.8504	25.6872	25.2195	26.1929	23.8329
Complement component C8 beta chain	P07358	C8B	2.38243	1.10796	4	4	4	9.8	9.8	9.8	67.046	45.728	11	21.5754	21.6752	24.2857	21.3551	25.8955	21.9964	25.4204	25.1088
Pleckstrin homology domain-containing family A member 5	Q9HAU0	PLEKHA5	2.20704	1.64173	18	18	18	30.6	30.6	30.6	127.46	165.95	32	22.4207	22.0096	24.8802	22.1031	24.4232	24.9057	25.374	25.5389
Transcriptional repressor NF-X1	Q12986	NFX1	2.19121	1.89238	19	19	19	24.4	24.4	24.4	124.39	166.02	28	23.7179	22.2384	24.1499	21.7097	25.2031	24.4855	25.3849	25.5071
E3 ubiquitin-protein ligase MYCBP2	O75592	MYCBP2	2.18489	2.25832	39	39	39	11.7	11.7	11.7	510.08	210.4	68	22.7872	23.0706	23.9119	24.9424	25.9291	25.8378	26.2806	25.4043
Rho guanine nucleotide exchange factor 2	Q92974	ARHGEF2	2.18071	2.25679	36	36	36	47.1	47.1	47.1	111.54	292.52	110	25.5945	24.3461	25.9346	26.8061	27.6562	27.9366	28.0236	27.7879
Heat shock protein beta-1	P04792	HSPB1	2.1594	0.880975	13	13	13	85.9	85.9	85.9	22.782	285.29	63	26.5242	24.7525	23.2979	27.1985	25.8323	27.2169	27.3708	29.9906
MAP7 domain-containing protein 3	Q8IWC1	MAP7D3	2.15619	1.62318	16	16	16	18.9	18.9	18.9	98.428	34.406	27	22.8301	21.9252	23.4958	23.8577	25.8185	24.6604	26.4171	23.8375
Cleavage and polyadenylation specificity factor subunit 2	Q9P2I0	CPSF2	2.12048	1.69289	20	20	20	35.4	35.4	35.4	88.486	124.69	32	23.0048	22.106	24.2503	22.7613	25.0075	24.4357	24.5353	26.6258
Emerin	P50402	EMD	2.11457	3.06375	16	16	16	76.4	76.4	76.4	28.994	189.85	63	25.5481	24.8949	26.1878	25.9181	27.6419	27.2798	27.8382	28.2474
RelA-associated inhibitor	Q8WUF5	PPP1R13L	2.06371	2.47494	15	15	15	28	28	28	89.09	100.02	30	23.629	22.6471	24.4806	22.8659	25.589	25.8007	25.35	25.1379

## Sheet: MCF10A C1089S vs WT
Protein names	Protein IDs	Gene names	Fold Change	-Log T-test p-value	Peptides	Razor + unique peptides	Unique peptides	Sequence coverage [%]	Unique + razor sequence coverage [%]	Unique sequence coverage [%]	Mol. weight [kDa]	Score	MS/MS count	Log2(LFQ intensity CS_1)	Log2(LFQ intensity CS_2)	Log2(LFQ intensity CS_3)	Log2(LFQ intensity CS_4)	Log2(LFQ intensity wt_1)	Log2(LFQ intensity wt_2)	Log2(LFQ intensity wt_3)	Log2(LFQ intensity wt_4)
Partitioning defective 3 homolog	Q8TEW0	PARD3	4.14085	2.7733	32	32	32	31	31	31	151.42	255.12	55	24.7089	24.9008	24.6176	25.9141	22.1306	19.9006	19.4552	22.0916
Fragile X mental retardation protein 1	Q06787	FMR1	2.82098	2.75383	7	7	6	13.1	13.1	11.9	71.174	14.251	14	23.554	24.412	24.3719	22.1546	20.8491	20.7474	20.8195	20.7925
Afadin	P55196	MLLT4	2.66483	3.09789	57	57	57	46.8	46.8	46.8	206.8	323.31	172	26.7634	26.8662	26.7915	28.0233	24.7643	23.5432	24.733	24.7446
Pleckstrin homology domain-containing family A member 6	Q9Y2H5	PLEKHA6	2.11104	1.92727	10	10	10	15.3	15.3	15.3	117.13	43.207	25	22.7213	23.1065	23.1552	23.5883	20.3309	21.0518	22.6175	20.127

## Sheet: MCF10A D1057A vs WT
Protein names	Protein IDs	Gene names	Fold Change	-Log T-test p-value	Peptides	Razor + unique peptides	Unique peptides	Sequence coverage [%]	Unique + razor sequence coverage [%]	Unique sequence coverage [%]	Mol. weight [kDa]	Score	MS/MS count	Log2(LFQ intensity DA_1)	Log2(LFQ intensity DA_2)	Log2(LFQ intensity DA_3)	Log2(LFQ intensity DA_4)	Log2(LFQ intensity wt_1)	Log2(LFQ intensity wt_2)	Log2(LFQ intensity wt_3)	Log2(LFQ intensity wt_4)
Mitogen-activated protein kinase kinase kinase kinase 4	O95819;Q9UKE5	MAP4K4	2.90762	1.71295	51	51	38	46.9	46.9	35.9	142.1	323.31	189	31.7122	31.1002	31.0583	28.0155	28.3482	27.0612	28.0901	26.7562

## Sheet: MCF10A D2 domain vs Beads
Protein names	Protein IDs	Gene names	Fold Change	-Log T-test p-value	Peptides	Razor + unique peptides	Unique peptides	Sequence coverage [%]	Unique + razor sequence coverage [%]	Unique sequence coverage [%]	Mol. weight [kDa]	Score	MS/MS count	Log2(LFQ intensity beads_1)	Log2(LFQ intensity beads_2)	Log2(LFQ intensity beads_3)	Log2(LFQ intensity Beads_4)	Log2(LFQ intensity D2_1)	Log2(LFQ intensity D2_2)	Log2(LFQ intensity D2_3)	Log2(LFQ intensity D2_4)
Tripartite motif-containing protein 29	Q14134	TRIM29	6.79755	3.01566	36	36	36	51.5	51.5	51.5	65.834	323.31	176	23.4852	23.8178	24.0896	27.9279	32.2445	31.7786	32.1728	30.3147
Polymerase delta-interacting protein 3	Q9BY77	POLDIP3	6.28895	4.33311	27	27	27	65.8	65.8	65.8	46.089	292.37	112	23.5805	22.0881	23.8962	23.5959	29.7442	29.6611	30.5369	28.3743
Plakophilin-3	Q9Y446	PKP3	5.93	2.29612	27	27	27	38.6	38.6	38.6	87.081	286.72	104	23.62	22.4585	25.0719	21.2332	30.7172	28.8129	30.5997	25.9738
39S ribosomal protein L14, mitochondrial	Q6P1L8	MRPL14	5.21732	3.9358	8	8	8	51.7	51.7	51.7	15.947	83.443	38	22.425	22.9613	24.6077	22.4896	28.9438	28.6398	28.1889	27.5804
Nuclear pore complex protein Nup153	P49790	NUP153	5.13395	5.34498	30	30	30	29.4	29.4	29.4	153.94	323.31	69	22.6908	21.9221	22.872	22.8127	27.9389	27.4975	28.2598	27.1372
MAP7 domain-containing protein 3	Q8IWC1	MAP7D3	4.75715	3.43828	28	28	28	37.2	37.2	37.2	98.428	260.01	67	22.6995	22.1045	24.5828	23.3014	27.9152	28.9931	27.0946	27.714
Protein FAM83B	Q5T0W9	FAM83B	4.75432	2.59869	26	26	26	32.5	32.5	32.5	114.8	224.06	54	21.6858	21.8207	25.2043	23.2425	28.3087	28.3065	28.0877	26.2677
ATP synthase subunit O, mitochondrial	P48047	ATP5O	4.31526	2.41766	8	8	8	49.8	49.8	49.8	23.277	83.17	35	22.0921	20.9263	24.9433	24.331	27.5426	27.2446	27.289	27.4775
Nuclear mitotic apparatus protein 1	Q14980	NUMA1	4.01085	3.08678	50	50	50	33.4	33.4	33.4	238.26	323.31	89	23.8255	22.2072	23.3516	25.1854	27.1039	27.7066	27.7391	28.0635
Cancer-related nucleoside-triphosphatase	Q9BSD7	NTPCR	3.91653	3.89142	8	8	8	54.2	54.2	54.2	20.713	64.356	38	22.8033	22.6773	23.5292	24.115	27.6362	27.321	27.5184	26.3153
Tyrosine-protein phosphatase non-receptor type 14	Q15678;Q16825	PTPN14	3.86119	3.13653	18	18	18	20.1	20.1	20.1	135.26	157.8	39	22.8173	21.7238	23.3448	24.343	27.2585	26.7651	27.435	26.215
Integrator complex subunit 6	Q9UL03;Q5JSJ4	INTS6	3.84181	2.95693	25	25	25	37.9	37.9	37.9	100.39	199.41	43	22.2976	21.5641	24.1672	23.8899	26.8215	26.4032	27.3553	26.706
Plakophilin-2	Q99959	PKP2	3.67348	4.01761	29	29	29	42.1	42.1	42.1	97.414	285.95	89	25.1247	25.5762	24.7803	25.3667	29.4272	29.006	29.2813	27.8272
ATPase family AAA domain-containing protein 3A	Q9NVI7	ATAD3A	3.6515	2.83891	38	38	12	56.2	56.2	18.9	71.368	323.31	158	26.5973	25.9979	24.4865	27.5736	29.7913	30.1352	29.5338	29.801
Laminin subunit beta-3	Q13751	LAMB3	3.62476	1.41815	38	38	38	43.7	43.7	43.7	129.57	323.31	117	24.6722	21.0727	24.7541	27.7123	28.4595	28.4706	27.9994	27.781
Zinc finger CCCH-type antiviral protein 1	Q7Z2W4	ZC3HAV1	3.57355	2.96004	24	24	24	35.8	35.8	35.8	101.43	323.31	56	22.4778	23.099	25.0717	23.6248	27.1347	27.2421	27.7211	26.4696
RNA-binding protein 14	Q96PK6	RBM14	3.53757	3.30991	14	14	14	25.6	25.6	25.6	69.491	139.62	31	22.8331	22.9141	24.0045	24.7659	27.4499	27.2178	27.5089	26.4912
Laminin subunit alpha-3	Q16787	LAMA3	3.51555	1.43406	53	53	53	21.4	21.4	21.4	366.65	323.31	127	25.6089	22.0571	24.3002	28.2367	28.0502	28.2578	28.8269	29.1301
Nuclear envelope pore membrane protein POM 121C	A8CG34;A6NF01;Q6PJE2	POM121C	3.23033	3.4475	15	15	3	18.9	18.9	5	125.06	172.78	31	23.3051	22.4897	24.2601	22.8621	26.4589	26.4949	27.0114	25.8731
Centrosomal protein of 170 kDa	Q5SW79	CEP170	3.12352	2.05398	38	38	33	36.4	36.4	31.2	175.29	323.31	80	23.9665	24.0853	23.2553	26.789	27.1231	28.0496	27.2819	28.1356
Cyclin-dependent kinase 17	Q00537	CDK17	3.12133	2.77853	16	16	11	33.7	33.7	25.4	59.582	103.24	29	23.908	21.8065	24.1191	22.3566	26.3345	26.0878	26.3096	25.9437
Cytoplasmic tRNA 2-thiolation protein 1	Q7Z7A3	CTU1	2.94498	2.03233	3	3	3	13.5	13.5	13.5	36.45	22.949	7	22.8114	22.4953	24.0712	22.7885	26.6353	25.984	27.2783	24.0487
RelA-associated inhibitor	Q8WUF5	PPP1R13L	2.85789	3.62355	17	17	17	27.8	27.8	27.8	89.09	150.75	31	22.9051	22.8628	23.6854	23.5698	26.4241	26.1542	26.6091	25.2672
Coiled-coil-helix-coiled-coil-helix domain-containing protein 1	Q96BP2	CHCHD1	2.63183	1.31914	2	2	2	22.9	22.9	22.9	13.475	14.647	10	23.5139	21.2888	24.276	22.9189	26.2263	26.2055	26.963	23.1301
Rho guanine nucleotide exchange factor 2	Q92974	ARHGEF2	2.53304	1.62524	30	30	30	35.8	35.8	35.8	111.54	323.31	88	26.0289	24.8977	23.2512	27.1756	27.6993	27.9867	27.7401	28.0594
Casein kinase I isoform alpha	P48729;Q8N752	CSNK1A1	2.38141	1.70352	8	8	8	25.5	25.5	25.5	38.914	111.62	16	21.2465	22.1948	23.1875	23.3393	25.8403	25.757	23.4072	24.4892
Laminin subunit gamma-2	Q13753	LAMC2	2.33918	1.89321	31	31	31	34.5	34.5	34.5	130.97	276.62	82	25.6523	24.7661	24.4307	27.2925	27.3687	28.2947	27.9585	27.8764
Chromosome transmission fidelity protein 8 homolog isoform 2	P0CG12	CHTF8	2.33408	3.02966	7	7	7	19.5	19.5	19.5	51.391	68.041	13	22.3293	23.2322	22.6702	23.7789	25.6558	25.406	25.5857	24.6995

## Sheet: MCF10A K-ICD vs K-D2
Protein names	Protein IDs	Gene names	Fold Change	-Log T-test p-value	Peptides	Razor + unique peptides	Unique peptides	Sequence coverage [%]	Unique + razor sequence coverage [%]	Unique sequence coverage [%]	Mol. weight [kDa]	Score	MS/MS count	Log2(LFQ intensity D2_1)	Log2(LFQ intensity D2_2)	Log2(LFQ intensity D2_3)	Log2(LFQ intensity D2_4)	Log2(LFQ intensity wt_1)	Log2(LFQ intensity wt_2)	Log2(LFQ intensity wt_3)	Log2(LFQ intensity wt_4)
Mitochondrial ribonuclease P protein 1	Q7L0Y3	TRMT10C	6.43717	5.48665	26	26	26	66	66	66	47.346	323.31	106	21.639	21.4024	22.7465	21.0892	28.3666	28.1472	28.3897	27.7222
Plakophilin-4	Q99569;Q9UQB3	PKP4	5.13317	2.95668	39	39	39	47.6	47.6	47.6	131.87	205.19	81	20.9889	20.6963	22.0554	20.2537	27.0664	26.773	26.9189	23.7687
Disks large homolog 5	Q8TDM6	DLG5	4.64409	4.30332	71	71	71	45.8	45.8	45.8	213.87	236.62	193	22.1602	23.6563	23.1429	23.3772	28.1173	27.6796	28.255	26.861
Mitogen-activated protein kinase kinase kinase kinase 4	O95819;Q9UKE5	MAP4K4	4.63848	4.08081	28	28	17	31.6	31.6	22.3	142.1	217.36	58	22.399	21.2053	20.722	20.9503	26.5845	25.9309	26.2428	25.0723
Protein transport protein Sec16A	O15027	SEC16A	4.0686	3.38795	46	46	46	36.8	36.8	36.8	233.51	323.31	120	21.051	22.3941	23.6684	22.0041	26.332	25.9532	26.8967	26.2102
Protein PRRC2B	Q5JSZ5;P48634	PRRC2B	3.85398	2.38735	37	37	36	24	24	23.6	242.96	316.79	83	22.0216	21.1165	21.5388	21.1746	25.4672	26.076	26.7679	22.9564
Ubiquitin-associated protein 2-like	Q14157	UBAP2L	3.62649	4.25855	19	19	19	33.4	33.4	33.4	114.53	302.29	59	21.5994	21.3902	22.4276	22.4449	26.0867	25.4368	25.82	25.0245
ATP-dependent RNA helicase DDX54	Q8TDD1	DDX54	3.46131	2.5489	28	28	28	40	40	40	98.594	302.76	61	21.3392	21.0987	21.4914	23.191	25.0832	23.9849	25.3357	26.5618
pre-mRNA 3 end processing protein WDR33	Q9C0J8	WDR33	3.4044	4.19203	25	25	25	32.2	32.2	32.2	145.89	125.6	43	21.3203	21.1281	20.8771	21.8188	24.8898	23.9242	24.676	25.2719
Round spermatid basic protein 1-like protein	Q6PCB5	RSBN1L	3.33241	2.88477	16	15	15	27.8	27	27	94.868	89.481	42	21.5532	20.4492	21.9474	22.1123	24.9274	24.6445	26.0098	23.81
DnaJ homolog subfamily A member 3, mitochondrial	Q96EY1	DNAJA3	2.97256	3.80522	18	18	18	46.7	46.7	46.7	52.488	141.03	119	24.3344	24.4482	24.7123	25.7403	27.4361	27.9695	27.6264	28.0934
Protein TFG	Q92734	TFG	2.8907	3.71858	9	9	9	36.2	36.2	36.2	43.447	150.76	31	21.4793	21.6902	22.2017	22.6552	24.4478	25.2327	25.3868	24.5219
Protein FAM83H	Q6ZRV2	FAM83H	2.86955	3.79441	67	67	67	68.9	68.9	68.9	127.12	323.31	318	25.5022	26.8463	25.3524	25.966	28.7932	28.586	28.9169	28.8491
Protein SOGA1;N-terminal form;C-terminal 80 kDa form	O94964	SOGA1	2.83825	1.78915	41	41	40	34.8	34.8	34.2	159.76	153.68	103	22.7185	23.8138	21.5463	23.2022	26.7351	25.7288	26.5423	23.6278
Nuclear fragile X mental retardation-interacting protein 2	Q7Z417	NUFIP2	2.75873	2.97462	12	12	12	26.3	26.3	26.3	76.12	31.569	21	21.3687	21.7431	21.1673	19.9678	24.0631	23.8305	24.3158	23.0724
Integrin beta-4	P16144	ITGB4	2.74988	1.87961	36	36	36	28	28	28	202.16	263.73	73	21.9086	22.4776	21.3328	20.9921	23.1358	23.4085	24.9325	26.2338
Actin-binding LIM protein 3	O94929	ABLIM3	2.64483	2.61043	20	20	20	38.4	38.4	38.4	77.801	217.68	62	23.6251	22.0455	23.9914	22.6444	25.6968	25.6336	25.0866	26.4689
Zinc finger protein 462	Q96JM2	ZNF462	2.63819	2.72061	20	20	20	10.1	10.1	10.1	284.68	52.406	33	21.7407	21.5737	21.1568	20.5556	24.1521	23.8176	24.8283	22.7814
Casein kinase I isoform alpha	P48729;Q8N752	CSNK1A1	2.6367	1.7831	15	15	15	49	49	49	38.914	178.38	55	25.1835	25.2183	21.9298	24.4511	27.0658	27.103	26.2634	26.8973
Galectin-3-binding protein	Q08380	LGALS3BP	2.54824	4.20767	13	13	13	32.8	32.8	32.8	65.33	111	27	22.3819	21.6945	21.4744	21.8034	24.6071	24.0246	24.7392	24.1762
Kinesin-like protein KIF14	Q15058	KIF14	2.52893	3.22182	22	22	22	18.3	18.3	18.3	186.49	75.175	28	21.2917	20.9782	21.7876	20.3352	23.7625	23.4228	24.2141	23.109
Transcriptional repressor NF-X1	Q12986	NFX1	2.47412	4.22483	19	19	19	24.4	24.4	24.4	124.39	150.25	28	21.4399	20.8018	20.8621	21.4256	23.803	23.0784	23.8296	23.7149
Centrosomal protein of 170 kDa	Q5SW79	CEP170	2.33078	3.14371	68	68	58	56.4	56.4	47.4	175.29	323.31	275	25.8779	26.5869	25.9173	27.0264	28.8398	28.8752	29.0437	27.973
Protein FAM208A	Q9UK61	FAM208A	2.31515	1.97358	20	20	20	14.8	14.8	14.8	189.03	47.299	30	20.8811	21.7425	21.6047	21.5992	24.4384	23.9631	24.6676	22.0189
Microtubule cross-linking factor 1	Q9Y4B5;Q5TF21	MTCL1	2.22866	1.67747	21	20	20	15.6	15.2	15.2	209.52	64.427	35	21.7793	20.1804	21.5879	22.1405	24.1178	23.7022	24.7365	22.0462
Desmoplakin	P15924	DSP	2.21055	2.85765	113	113	113	45.8	45.8	45.8	331.77	323.31	327	25.1771	25.0194	26.5099	25.8059	28.0729	27.2632	28.1611	27.8573
Afadin	P55196	MLLT4	2.20458	2.88305	28	28	28	24.5	24.5	24.5	206.8	118.91	44	22.2343	22.6164	21.0384	21.3398	23.9299	23.7067	24.1905	24.22
Cleavage and polyadenylation specificity factor subunit 2	Q9P2I0	CPSF2	2.06166	1.93359	19	19	19	34.4	34.4	34.4	88.486	93.694	34	21.4007	20.9847	21.3298	22.1353	23.2035	22.7752	23.0487	25.0698
E3 ubiquitin-protein ligase MYCBP2	O75592	MYCBP2	2.0014	2.08041	37	37	37	11.2	11.2	11.2	510.08	145.57	65	21.6998	23.0546	21.0489	22.9738	24.4102	24.2633	24.3882	23.7212

## Sheet: MCF10A full interactors
Gene names	Bait identified on
TRMT10C	WT ICD
DLG5	WT ICD
SEC16A	WT ICD
DNAJA3	WT ICD
FAM83H	WT ICD
PRRC2B	WT ICD
ABLIM3	WT ICD
SOGA1	WT ICD
PKP4	WT ICD
TFG	WT ICD
RCN2	WT ICD
COL17A1	WT ICD
WDR33	WT ICD
UBAP2L	WT ICD
DSP	WT ICD
LGALS3BP	WT ICD
TRIP6	WT ICD
ZAK	WT ICD
ITGB4	WT ICD
FAM208A	WT ICD
VWA8	WT ICD
CPSF1	WT ICD
NUFIP2	WT ICD
FIP1L1	WT ICD
ZNF462	WT ICD
PLEC	WT ICD
PRKDC	WT ICD
CD59	WT ICD
TGFBI	WT ICD
DDX54	WT ICD
RSBN1L	WT ICD
TRRAP	WT ICD
S100A14	WT ICD
MTCL1	WT ICD
C8B	WT ICD
PLEKHA5	WT ICD
NFX1	WT ICD
MYCBP2	WT ICD
HSPB1	WT ICD
CPSF2	WT ICD
EMD	WT ICD
MLLT4	WT ICD; enriched on C1089S ICD
MAP4K4	WT ICD; enriched on D1057A ICD
FAM83B	WT ICD; D2 domain
PKP3	WT ICD; D2 domain
TRIM29	WT ICD; D2 domain
CEP170	WT ICD; D2 domain
PKP2	WT ICD; D2 domain
PTPN14	WT ICD; D2 domain
CSNK1A1	WT ICD; D2 domain
LAMB3	WT ICD; D2 domain
LAMA3	WT ICD; D2 domain
RBM14	WT ICD; D2 domain
LAMC2	WT ICD; D2 domain
NUP153	WT ICD; D2 domain
ZC3HAV1	WT ICD; D2 domain
NUMA1	WT ICD; D2 domain
ATAD3A	WT ICD; D2 domain
POM121C	WT ICD; D2 domain
MRPL14	WT ICD; D2 domain
NTPCR	WT ICD; D2 domain
ARHGEF2	WT ICD; D2 domain
MAP7D3	WT ICD; D2 domain
PPP1R13L	WT ICD; D2 domain
PARD3	enriched on C1089S ICD
FMR1	enriched on C1089S ICD
PLEKHA6	enriched on C1089S ICD
POLDIP3	D2 domain
ATP5O	D2 domain
INTS6	D2 domain
CDK17	D2 domain
CTU1	D2 domain
CHCHD1	D2 domain
CHTF8	D2 domain
KIF14	enriched on ICD versus D2 domain

## Sheet: Hs27 WT vs Beads
Protein names	Protein IDs	Gene names	Fold Change	-Log T-test p-value	Peptides	Razor + unique peptides	Unique peptides	Sequence coverage [%]	Unique + razor sequence coverage [%]	Unique sequence coverage [%]	Mol. weight [kDa]	Score	MS/MS Count	Log2(LFQ intensity Bead-1)	Log2(LFQ intensity Bead-2)	Log2(LFQ intensity Bead-3)	Log2(LFQ intensity WT-1)	Log2(LFQ intensity WT-2)	Log2(LFQ intensity WT-3)
Mitochondrial ribonuclease P protein 1	Q7L0Y3	TRMT10C	7.51395	4.32262	22	22	22	60.5	60.5	60.5	47.346	278.67	103	20.8859	21.4203	22.2369	29.0596	28.8792	29.1462
Afadin	P55196;REV__Q9BZI7;REV__P55196	MLLT4	7.5044	3.82264	53	53	52	37.7	37.7	37.3	206.8	323.31	229	21.1146	21.4694	22.0741	28.4311	28.7947	29.9455
Protein PRRC2B	Q5JSZ5	PRRC2B	7.12178	3.84174	56	56	55	31.7	31.7	31.4	242.96	323.31	188	20.5736	21.3692	21.2241	27.551	27.9579	29.0234
LIM domain only protein 7	Q8WWI1	LMO7	7.08884	3.03126	58	58	58	38.9	38.9	38.9	192.69	323.31	242	22.766	21.8685	21.9728	27.7823	30.145	29.9464
DnaJ homolog subfamily A member 3, mitochondrial	Q96EY1	DNAJA3	6.67115	4.79396	13	13	13	28.5	28.5	28.5	52.488	104.21	48	21.7953	21.1513	20.9091	27.9003	27.8974	28.0714
Mitogen-activated protein kinase kinase kinase kinase 4	O95819;Q9UKE5;A2RUB6	MAP4K4	6.3714	3.01061	35	35	25	31.4	31.4	24.8	142.1	323.31	113	19.6839	21.7613	21.7658	27.4653	27.8541	27.0059
Partitioning defective 3 homolog	Q8TEW0	PARD3	6.27337	3.30607	51	51	50	42	42	41.4	151.42	323.31	172	21.6254	20.9437	21.2295	28.229	26.4003	27.9893
Kinesin-like protein KIF7	Q2M1P5;Q86VH2;O75037;Q7Z4S6	KIF7	6.08408	2.69495	41	41	41	33.1	33.1	33.1	150.59	323.31	90	20.8071	21.6726	22.8369	26.6356	28.5845	28.3487
Pleckstrin homology-like domain family B member 2	Q86SQ0	PHLDB2	5.66535	2.77985	32	32	31	30.6	30.6	30	142.16	275.38	93	21.0718	23.1001	20.8383	27.7073	26.9396	27.3594
Caprin-1	Q14444	CAPRIN1	5.39073	2.10784	15	15	15	28.8	28.8	28.8	78.365	144.88	42	20.1209	20.5469	22.2734	26.3428	24.8791	27.8914
Tyrosine-protein phosphatase non-receptor type 14	Q15678	PTPN14	5.31742	1.59125	32	32	31	34.1	34.1	33	135.26	259.72	116	22.4248	25.4461	20.3986	27.1819	28.4563	28.5836
Serine/threonine-protein kinase Nek1	Q96PY6	NEK1	5.30823	2.98529	39	39	39	36.9	36.9	36.9	142.83	323.31	118	22.55	22.2071	21.954	28.5495	27.6041	26.4822
IQ motif and SEC7 domain-containing protein 1	Q6DN90;Q5JU85;Q9UPP2	IQSEC1	5.29388	2.08467	21	21	21	23.1	23.1	23.1	108.31	179.29	81	21.0653	21.5097	22.9371	27.5506	28.4897	25.3535
Disks large homolog 5	Q8TDM6	DLG5	5.27415	2.20667	36	36	36	19.2	19.2	19.2	213.87	231.79	66	19.9557	20.4196	22.8252	27.2511	25.7805	25.9913
DnaJ homolog subfamily C member 10	Q8IXB1	DNAJC10	5.17894	3.28293	16	16	16	23.7	23.7	23.7	91.079	163.46	61	20.7531	21.542	21.6946	25.9937	26.201	27.3318
Neuron navigator 3	Q8IVL0	NAV3	4.85363	2.01417	26	25	25	14.4	14	14	255.65	209.42	61	20.8973	21.8317	21.7524	24.354	27.4962	27.1922
Plakophilin-4	Q99569;Q9UQB3	PKP4	4.68583	3.90923	27	27	27	28.5	28.5	28.5	131.87	236.33	56	22.0272	21.9163	22.1322	26.137	27.2085	26.7877
Collagen alpha-1(XVIII) chain;Endostatin	P39060	COL18A1	4.49793	2.33172	16	16	16	12	12	12	178.19	163.43	51	21.961	21.3249	23.7414	27.0748	27.2259	26.2202
Ras GTPase-activating protein-binding protein 2	Q9UN86	G3BP2	4.48037	2.00338	6	5	5	14.1	12.4	12.4	54.12	57.274	29	19.4472	20.9231	22.1809	24.9411	24.608	26.4433
Mitogen-activated protein kinase-binding protein 1	O60336	MAPKBP1	4.43964	2.70053	19	19	19	15.3	15.3	15.3	163.82	137.99	41	21.7786	22.2827	20.9523	25.9406	27.017	25.3749
Pleckstrin homology domain-containing family A member 5	Q9HAU0	PLEKHA5	4.40337	1.68948	28	28	28	30.3	30.3	30.3	127.46	253.51	56	24.101	20.0888	21.6958	26.6092	26.5208	25.9657
CREB-binding protein	Q92793;Q09472;O15164	CREBBP	4.16078	1.49779	14	14	14	6.5	6.5	6.5	265.35	121.95	36	20.3719	21.1853	21.9128	23.3498	27.5098	25.0927
Microtubule cross-linking factor 1	Q9Y4B5;Q5TF21	MTCL1	4.14252	1.79771	75	75	74	48.1	48.1	47.6	209.52	323.31	267	24.1331	26.2742	23.6099	29.5645	29.323	27.5571
Protein C21orf2	O43822	C21orf2	4.12377	1.84821	7	7	7	29.3	29.3	29.3	28.34	86.634	30	22.4109	21.1311	21.6127	26.6861	26.8344	24.0056
Neuron navigator 1	Q8NEY1;Q8IVL1	NAV1	4.12292	1.43004	44	44	43	30.7	30.7	30.2	202.47	323.31	147	22.4009	25.9158	23.6525	26.3933	28.8969	29.0477
Zinc finger transcription factor Trps1	Q9UHF7	TRPS1	3.8586	2.20449	12	12	12	12.1	12.1	12.1	141.52	78.466	27	22.0331	20.2179	20.8357	23.9215	25.6183	25.1227
Zinc finger CCCH-type antiviral protein 1	Q7Z2W4	ZC3HAV1	3.8206	1.44352	26	26	26	34	34	34	101.43	211.18	70	23.835	20.9	22.2294	25.9789	27.7598	24.6875
Rab11 family-interacting protein 5	Q9BXF6	RAB11FIP5	3.79053	2.29559	14	14	14	34.8	34.8	34.8	70.414	199.2	34	21.8341	20.2152	22.4629	25.3442	25.4663	25.0733
Microtubule-actin cross-linking factor 1, isoforms 1/2/3/5	Q9UPN3	MACF1	3.73634	1.54736	46	37	37	7.2	6.1	6.1	838.3	298.27	62	21.6444	21.7286	23.4032	24.3432	27.6477	25.9943
Leucine zipper protein 1	Q86V48	LUZP1	3.50306	2.54753	17	17	17	20.3	20.3	20.3	120.27	125.37	25	20.9311	20.2188	21.7964	24.6172	24.8936	23.9447
RNA-binding protein 14	Q96PK6	RBM14	3.47173	1.38531	14	14	14	26.3	26.3	26.3	69.491	106.48	43	22.4835	20.5645	22.6246	26.2451	26.4023	23.4404
PDZ and LIM domain protein 7	Q9NR12	PDLIM7	3.40884	1.43704	13	13	13	43.8	43.8	43.8	49.844	111.41	51	23.632	25.5059	21.8657	26.6206	27.7293	26.8803
Protein PRRC2C	Q9Y520	PRRC2C	3.33265	1.76459	17	16	16	6.9	6.6	6.6	316.91	115	34	19.9736	20.8834	22.2955	23.9585	25.4085	23.7835
Liprin-alpha-1	Q13136;O75334;O75145	PPFIA1	3.30035	1.85126	19	19	18	19	19	17.7	135.78	168.39	44	23.1161	22.0488	22.4992	24.4182	26.7922	26.3548
Protein-lysine 6-oxidase	P28300	LOX	3.26011	1.44722	6	6	6	20.4	20.4	20.4	46.944	57.347	32	23.4313	23.8684	20.6927	25.2768	26.1504	26.3455
Zinc finger protein 629	Q9UEG4	ZNF629	3.20636	2.76142	7	7	7	10.6	10.6	10.6	96.619	44.703	16	21.0602	20.8665	20.2328	23.688	24.6159	23.4748
KN motif and ankyrin repeat domain-containing protein 2	Q63ZY3;Q5T7N3	KANK2	3.16827	1.50003	19	19	19	34	34	34	91.173	192.38	52	23.4382	22.9222	21.2797	26.2678	26.6072	24.2699
FERM domain-containing protein 4A	Q9P2Q2	FRMD4A	3.14508	1.83542	15	15	15	22.1	22.1	22.1	115.46	187.95	56	21.9643	24.1349	22.0911	25.9186	25.3412	26.3657
Nuclear envelope pore membrane protein POM 121C;Nuclear envelope pore membrane protein POM 121	A8CG34;Q96HA1;A6NF01;Q6PJE2	POM121C;POM121	3.14491	2.41867	12	12	12	15.8	15.8	15.8	125.06	120.54	36	22.3178	21.7295	22.0181	26.0425	25.1219	24.3359
Actin-binding LIM protein 3	O94929	ABLIM3	3.1232	3.04742	11	11	11	19.6	19.6	19.6	77.801	116.62	30	22.4428	21.6534	22.7482	25.5406	25.1371	25.5363
Tyrosine-protein phosphatase non-receptor type 13	Q12923	PTPN13	3.11538	1.32653	37	37	37	18.8	18.8	18.8	276.9	306.19	64	20.579	21.1389	21.8141	26.3674	23.3753	23.1355
Centrosomal protein of 170 kDa	Q5SW79;Q96L14	CEP170	3.10668	2.69487	69	69	68	53.2	53.2	52.5	175.29	323.31	388	26.2191	27.6814	27.1444	30.1568	29.9717	30.2365
Collagen alpha-1(XV) chain;Restin;Restin-2;Restin-3;Restin-4	P39059	COL15A1	2.9703	2.38948	8	8	8	6.8	6.8	6.8	141.72	83.109	12	21.267	20.8225	20.6983	24.3397	24.401	22.958
SLAIN motif-containing protein 2	Q9P270	SLAIN2	2.90411	1.95049	3	3	3	5.9	5.9	5.9	62.543	18.892	10	21.0185	21.8355	20.7229	22.9753	24.6385	24.6754
Tripartite motif-containing protein 3	O75382	TRIM3	2.63668	2.40755	7	6	6	11	9.5	9.5	80.829	44.183	16	21.7473	22.2944	21.6495	23.8421	25.1993	24.5598
SWI/SNF complex subunit SMARCC2	Q8TAQ2	SMARCC2	2.62976	1.33231	14	14	11	13.1	13.1	10.8	132.88	89.128	18	22.9744	21.2313	22.2015	24.1213	26.3063	23.869
Zinc finger protein 316	A6NFI3	ZNF316	2.57544	2.02382	2	2	2	3.9	3.9	3.9	108.44	26.919	9	20.3627	21.8607	20.9951	23.9657	22.9715	24.0077
Gamma-interferon-inducible protein 16	Q16666;Q6K0P9	IFI16	2.5389	1.45754	12	12	12	17.7	17.7	17.7	88.255	81.585	16	20.9463	20.0268	21.9123	24.5218	23.5299	22.4504
Calumenin	O43852	CALU	2.53783	2.0333	8	8	8	32.4	32.4	32.4	37.106	54.709	11	21.5901	22.5014	21.5276	24.1084	25.2738	23.8505
BTB/POZ domain-containing protein 2	Q9BX70	BTBD2	2.4413	2.86615	6	6	3	12.2	12.2	6.9	55.931	39.617	18	22.2203	21.4852	22.4226	24.5848	24.2534	24.6138
Tensin-3	Q68CZ2	TNS3	2.43642	1.55931	4	4	3	3.9	3.9	3.4	155.26	27.726	6	20.1137	21.1464	21.95	23.0413	24.4752	23.0028
SRSF protein kinase 2;SRSF protein kinase 2 N-terminal;SRSF protein kinase 2 C-terminal	P78362;Q9UPE1	SRPK2	2.23685	1.63294	4	4	3	7.8	7.8	6.5	77.526	26.173	7	20.5845	20.791	21.6092	24.0689	23.4095	22.2169
Pre-mRNA-splicing factor SLU7	O95391	SLU7	2.18215	2.00773	2	2	2	5.3	5.3	5.3	68.386	24.146	3	21.1853	20.4075	20.2639	23.2654	23.0784	22.0594
Plectin	Q15149;REV__Q8TF21;REV__Q8IWV8	PLEC	2.10689	2.70141	442	442	432	76.9	76.9	74.5	531.78	323.31	5116	34.6611	35.1775	35.6128	37.1641	37.1475	37.4607

## Sheet: Hs27 C1089S vs WT
Protein names	Protein IDs	Gene names	Fold Change	-Log T-test p-value	Peptides	Razor + unique peptides	Unique peptides	Sequence coverage [%]	Unique + razor sequence coverage [%]	Unique sequence coverage [%]	Mol. weight [kDa]	Score	MS/MS Count	Log2(LFQ intensity WT-1)	Log2(LFQ intensity WT-2)	Log2(LFQ intensity WT-3)	Log2(LFQ intensity CS-1)	Log2(LFQ intensity CS-2)	Log2(LFQ intensity CS-3)
Activating signal cointegrator 1 complex subunit 3	Q8N3C0	ASCC3	6.70879	2.94005	3	3	3	1.9	1.9	1.9	251.46	16.665	5	19.6148	20.0506	21.6744	28.1639	26.7807	26.5216
Partitioning defective 3 homolog	Q8TEW0	PARD3	2.24299	1.75325	51	51	50	42	42	41.4	151.42	323.31	172	28.229	26.4003	27.9893	29.7974	29.8654	29.6849

## Sheet: Hs27 D1057A vs WT
Protein names	Protein IDs	Gene names	Fold Change	-Log T-test p-value	Peptides	Razor + unique peptides	Unique peptides	Sequence coverage [%]	Unique + razor sequence coverage [%]	Unique sequence coverage [%]	Mol. weight [kDa]	Score	MS/MS Count	Log2(LFQ intensity WT-1)	Log2(LFQ intensity WT-2)	Log2(LFQ intensity WT-3)	Log2(LFQ intensity DA-1)	Log2(LFQ intensity DA-2)	Log2(LFQ intensity DA-3)
Rap guanine nucleotide exchange factor 6	Q8TEU7	RAPGEF6	2.88798	2.4413	9	9	9	7.9	7.9	7.9	179.42	75.298	10	22.0175	21.1752	22.3819	25.2504	24.1854	24.8028

## Sheet: Hs27 full interactor list
Gene names	Bait identified on
TRMT10C	WT ICD
MLLT4	WT ICD
PRRC2B	WT ICD
LMO7	WT ICD
DNAJA3	WT ICD
MAP4K4	WT ICD
KIF7	WT ICD
PHLDB2	WT ICD
CAPRIN1	WT ICD
PTPN14	WT ICD
NEK1	WT ICD
IQSEC1	WT ICD
DLG5	WT ICD
DNAJC10	WT ICD
NAV3	WT ICD
PKP4	WT ICD
COL18A1	WT ICD
G3BP2	WT ICD
MAPKBP1	WT ICD
PLEKHA5	WT ICD
CREBBP	WT ICD
MTCL1	WT ICD
C21orf2	WT ICD
NAV1	WT ICD
TRPS1	WT ICD
ZC3HAV1	WT ICD
RAB11FIP5	WT ICD
MACF1	WT ICD
LUZP1	WT ICD
RBM14	WT ICD
PDLIM7	WT ICD
PRRC2C	WT ICD
PPFIA1	WT ICD
LOX	WT ICD
ZNF629	WT ICD
KANK2	WT ICD
FRMD4A	WT ICD
POM121C;POM121	WT ICD
ABLIM3	WT ICD
PTPN13	WT ICD
CEP170	WT ICD
COL15A1	WT ICD
SLAIN2	WT ICD
TRIM3	WT ICD
SMARCC2	WT ICD
ZNF316	WT ICD
IFI16	WT ICD
CALU	WT ICD
BTBD2	WT ICD
TNS3	WT ICD
SRPK2	WT ICD
SLU7	WT ICD
PLEC	WT ICD
PARD3	WT ICD; enriched on C1089S ICD
RAPGEF6	enriched on D1057A ICD

[truncated: 1 more sheets: All interactors]
