# Supplementary material for: The homophilic receptor PTPRK selectively dephosphorylates multiple junctional regulators to promote cell–cell adhesion
Source: eLife. 2019 Mar 29;8:e44597. doi: 10.7554/eLife.44597 (PMC6440744; doi:10.7554/eLife.44597)
Supplement: Figure 3—source data 1. — Spreadsheet of all raw Maxquant output files (raw) and Peruses-generated processed data (processed; requiring either 1 or two valid values) for the total and tyrosine phosphoproteomic experiments. p values were determined using a one-sample, two-sided t test performed with truncation by a Benjamini Hochberg FDR (threshold value 0.05; n = 3). [file elife-44597-fig3-data1.xlsx]

## Sheet: Raw total proteomics
Protein IDs	Majority protein IDs	Peptide counts (all)	Peptide counts (razor+unique)	Peptide counts (unique)	Protein names	Gene names	Fasta headers	Number of proteins	Peptides	Razor + unique peptides	Unique peptides	Peptides TS1	Peptides TS2	Peptides TS3	Razor + unique peptides TS1	Razor + unique peptides TS2	Razor + unique peptides TS3	Unique peptides TS1	Unique peptides TS2	Unique peptides TS3	Sequence coverage [%]	Unique + razor sequence coverage [%]	Unique sequence coverage [%]	Mol. weight [kDa]	Sequence length	Sequence lengths	Fraction average	Fraction 1	Fraction 2	Fraction 3	Fraction 4	Q-value	Score	Identification type TS1	Identification type TS2	Identification type TS3	Ratio WT/PTPRK-KO	Ratio WT/PTPRK-KO normalized	Ratio WT/PTPRK-KO variability [%]	Ratio WT/PTPRK-KO count	Ratio WT/PTPRK-KO iso-count	Ratio WT/PTPRK-KO type	Ratio WT/PTPRK-KO TS1	Ratio WT/PTPRK-KO TS2	Ratio WT/PTPRK-KO TS3	Ratio WT/PTPRK-KO normalized TS1	Ratio WT/PTPRK-KO normalized TS2	Ratio WT/PTPRK-KO normalized TS3	Ratio WT/PTPRK-KO variability [%] TS1
A0A0U1RRE5	A0A0U1RRE5	1	1	1			sp|A0A0U1RRE5|NBDY_HUMAN Negative regulator of P-body association OS=Homo sapiens GN=NBDY PE=1 SV=1	1	1	1	1	1	1	1	1	1	1	1	1	1	39.7	39.7	39.7	7.0249	68	68	2		5			0	18.445	By MS/MS	By MS/MS	By MS/MS	0.98812	1.0086	4.6103	3	0	Median	0.8251	0.98812	1.0403	0.94193	1.0086	1.0283	NaN
A0AV96	A0AV96	1	1	1	RNA-binding protein 47	RBM47	sp|A0AV96|RBM47_HUMAN RNA-binding protein 47 OS=Homo sapiens GN=RBM47 PE=1 SV=2	1	1	1	1	1	0	1	1	0	1	1	0	1	6.1	6.1	6.1	64.098	593	593	3			2		0.0027879	2.3799	By MS/MS		By MS/MS	NaN	NaN	NaN	0	0	Median	NaN	NaN	NaN	NaN	NaN	NaN	NaN
A0AVT1	A0AVT1	20	20	20	Ubiquitin-like modifier-activating enzyme 6	UBA6	sp|A0AVT1|UBA6_HUMAN Ubiquitin-like modifier-activating enzyme 6 OS=Homo sapiens GN=UBA6 PE=1 SV=1	1	20	20	20	9	13	16	9	13	16	9	13	16	36.9	36.9	36.9	117.97	1052	1052	3	8	4	20	20	0	274.06	By MS/MS	By MS/MS	By MS/MS	1.0181	1.0429	17.764	43	12	Leave out requantified	0.82832	1.0059	1.0307	0.96232	1.0484	1.0561	27.24
A0FGR8	A0FGR8	8	8	8	Extended synaptotagmin-2	ESYT2	sp|A0FGR8|ESYT2_HUMAN Extended synaptotagmin-2 OS=Homo sapiens GN=ESYT2 PE=1 SV=1	1	8	8	8	4	5	6	4	5	6	4	5	6	17	17	17	102.36	921	921	2.82	3	9	26	7	0	107.25	By MS/MS	By MS/MS	By MS/MS	0.9326	0.96797	10.681	38	9	Leave out requantified	0.90464	0.90437	0.98261	1.0493	0.958	1.0009	13.832
A0JNW5	A0JNW5	3	3	3	UHRF1-binding protein 1-like	UHRF1BP1L	sp|A0JNW5|UH1BL_HUMAN UHRF1-binding protein 1-like OS=Homo sapiens GN=UHRF1BP1L PE=1 SV=2	1	3	3	3	3	2	0	3	2	0	3	2	0	3.6	3.6	3.6	164.2	1464	1464	2.78	1	2	4	2	0	8.6602	By MS/MS	By MS/MS		0.96946	1.0461	38.523	8	0	Leave out requantified	0.89609	0.70517	NaN	1.0367	0.74022	NaN	8.1809
A0MZ66	A0MZ66	10	10	10	Shootin-1	KIAA1598	sp|A0MZ66|SHOT1_HUMAN Shootin-1 OS=Homo sapiens GN=SHTN1 PE=1 SV=4	1	10	10	10	4	4	6	4	4	6	4	4	6	22	22	22	71.639	631	631	1.52	10	11			0	323.31	By MS/MS	By MS/MS	By MS/MS	1.0205	1.0539	7.6856	12	2	Leave out requantified	0.81967	1.0989	1.0436	1.0367	1.1258	1.0388	17.322
A1A4S6	A1A4S6	1	1	1	Rho GTPase-activating protein 10	ARHGAP10	sp|A1A4S6|RHG10_HUMAN Rho GTPase-activating protein 10 OS=Homo sapiens GN=ARHGAP10 PE=1 SV=1	1	1	1	1	0	1	1	0	1	1	0	1	1	3.7	3.7	3.7	89.374	786	786	2		5			0	20.223		By MS/MS	By MS/MS	0.84918	0.85665	36.287	4	1	Median	NaN	0.84918	0.67074	NaN	0.85665	0.65123	NaN
A1L0T0	A1L0T0	10	10	10	Acetolactate synthase-like protein	ILVBL	sp|A1L0T0|ILVBL_HUMAN Acetolactate synthase-like protein OS=Homo sapiens GN=ILVBL PE=1 SV=2	1	10	10	10	4	8	8	4	8	8	4	8	8	28.8	28.8	28.8	67.867	632	632	3.24		7	30	21	0	163.54	By MS/MS	By MS/MS	By MS/MS	1.052	1.071	31.341	49	12	Leave out requantified	0.83363	0.93984	1.1153	0.97907	0.9996	1.1084	1.2491
A1L390	A1L390	1	1	1	Pleckstrin homology domain-containing family G member 3	PLEKHG3	sp|A1L390|PKHG3_HUMAN Pleckstrin homology domain-containing family G member 3 OS=Homo sapiens GN=PLEKHG3 PE=1 SV=1	1	1	1	1	0	1	1	0	1	1	0	1	1	2.6	2.6	2.6	134.41	1219	1219	3.5			1	1	0.00025038	5.3422		By MS/MS	By MS/MS	0.97818	1.0977	24.27	2	1	Median	NaN	1.1711	0.81706	NaN	1.3032	0.92459	NaN
A1X283	A1X283	9	9	9	SH3 and PX domain-containing protein 2B	SH3PXD2B	sp|A1X283|SPD2B_HUMAN SH3 and PX domain-containing protein 2B OS=Homo sapiens GN=SH3PXD2B PE=1 SV=3	1	9	9	9	9	6	3	9	6	3	9	6	3	23.9	23.9	23.9	101.58	911	911	2.73	2	8	6	6	0	72.536	By MS/MS	By MS/MS	By MS/MS	0.99359	1.0935	10.745	20	3	Leave out requantified	0.90973	1.0682	1.1822	1.1089	1.158	1.1899	23.402
A2PYH4	A2PYH4	2	2	2	Probable ATP-dependent DNA helicase HFM1	HFM1	sp|A2PYH4|HFM1_HUMAN Probable ATP-dependent DNA helicase HFM1 OS=Homo sapiens GN=HFM1 PE=1 SV=2	1	2	2	2	2	2	2	2	2	2	2	2	2	1.8	1.8	1.8	162.61	1435	1435	1.88	2	5	1		0.0063616	1.8931	By MS/MS	By matching	By MS/MS	1.0911	1.1278	25.889	8	0	Leave out requantified	1.1433	1.0856	1.3181	1.319	1.1223	1.3395	55.853
A2RRP1	A2RRP1	3	3	3	Neuroblastoma-amplified sequence	NBAS	sp|A2RRP1|NBAS_HUMAN Neuroblastoma-amplified sequence OS=Homo sapiens GN=NBAS PE=1 SV=2	1	3	3	3	1	3	2	1	3	2	1	3	2	4.1	4.1	4.1	268.57	2371	2371	3.86			1	6	0.00024361	4.7302	By MS/MS	By MS/MS	By MS/MS	1.0744	1.1726	95.159	4	2	Median	NaN	1.1264	0.9414	NaN	1.2277	0.99195	NaN
A2RU67	A2RU67	1	1	1	Uncharacterized protein KIAA1467	KIAA1467	sp|A2RU67|F234B_HUMAN Protein FAM234B OS=Homo sapiens GN=FAM234B PE=1 SV=1	1	1	1	1	0	1	0	0	1	0	0	1	0	3.7	3.7	3.7	67.038	622	622	3			1		1	-2		By MS/MS		NaN	NaN	NaN	0	0	Median	NaN	NaN	NaN	NaN	NaN	NaN	NaN
A3KMH1	A3KMH1	16	16	16	von Willebrand factor A domain-containing protein 8	VWA8	sp|A3KMH1|VWA8_HUMAN von Willebrand factor A domain-containing protein 8 OS=Homo sapiens GN=VWA8 PE=1 SV=2	1	16	16	16	3	11	13	3	11	13	3	11	13	15	15	15	214.82	1905	1905	2.88	6	5	9	13	0	41.515	By MS/MS	By MS/MS	By MS/MS	0.94133	0.9335	43.966	20	9	Leave out requantified	0.99798	0.80372	1.1313	1.144	0.83244	1.1079	19.759
A3KN83	A3KN83	3	3	3	Protein strawberry notch homolog 1	SBNO1	sp|A3KN83|SBNO1_HUMAN Protein strawberry notch homolog 1 OS=Homo sapiens GN=SBNO1 PE=1 SV=1	1	3	3	3	1	2	2	1	2	2	1	2	2	5.3	5.3	5.3	154.31	1393	1393	2.5		3	3		0	18.333	By MS/MS	By MS/MS	By MS/MS	0.91204	0.96294	21.932	4	2	Median	NaN	0.96164	0.865	NaN	1.0404	0.89125	NaN
A4D1E9	A4D1E9	4	4	4	GTP-binding protein 10	GTPBP10	sp|A4D1E9|GTPBA_HUMAN GTP-binding protein 10 OS=Homo sapiens GN=GTPBP10 PE=1 SV=1	1	4	4	4	3	2	1	3	2	1	3	2	1	14.2	14.2	14.2	42.932	387	387	2.17	2	1	3		0.00023708	4.1253	By MS/MS	By MS/MS	By matching	0.84694	0.97792	21.361	3	1	Median	0.84694	0.75245	1.203	0.97792	0.77869	1.1933	NaN
A4D1P6	A4D1P6	3	3	3	WD repeat-containing protein 91	WDR91	sp|A4D1P6|WDR91_HUMAN WD repeat-containing protein 91 OS=Homo sapiens GN=WDR91 PE=1 SV=2	1	3	3	3	0	1	2	0	1	2	0	1	2	8.4	8.4	8.4	83.343	747	747	1.67	1	2			0	6.539		By MS/MS	By MS/MS	0.64781	0.68486	51.837	2	1	Median	NaN	0.9362	0.44826	NaN	0.98808	0.4747	NaN
A5D8V6	A5D8V6	3	3	3	Vacuolar protein sorting-associated protein 37C	VPS37C	sp|A5D8V6|VP37C_HUMAN Vacuolar protein sorting-associated protein 37C OS=Homo sapiens GN=VPS37C PE=1 SV=2	1	3	3	3	1	0	2	1	0	2	1	0	2	14.1	14.1	14.1	38.658	355	355	3.67			1	2	0	5.4346	By MS/MS		By MS/MS	1.0346	1.0717	10.467	3	1	Median	0.91855	NaN	1.1591	1.0543	NaN	1.1683	NaN
A5LGW7;Q5Y944;Q8V0N6;Q67825;P13901;P08617;P06441;A3FMB2;Q9DWR1	A5LGW7	3;1;1;1;1;1;1;1;1	3;1;1;1;1;1;1;1;1	3;1;1;1;1;1;1;1;1			sp|A5LGW7|POLG_HAVJ8 Genome polyprotein OS=Human hepatitis A virus genotype IIIB (isolate HAJ85-1) PE=3 SV=1	9	3	3	3	0	2	2	0	2	2	0	2	2	2.1	2.1	2.1	251.8	2228	2228;2225;2227;2227;2227;2227;2227;2227;2228	2.5	2			2	0.0035752	2.164		By MS/MS	By MS/MS	3.2618	3.2357	105.28	4	2	Linear	NaN	0.54617	2.0968	NaN	0.57028	2.0854	NaN
A5YKK6	A5YKK6	11	11	11	CCR4-NOT transcription complex subunit 1	CNOT1	sp|A5YKK6|CNOT1_HUMAN CCR4-NOT transcription complex subunit 1 OS=Homo sapiens GN=CNOT1 PE=1 SV=2	1	11	11	11	2	5	9	2	5	9	2	5	9	9.2	9.2	9.2	266.94	2376	2376	2.92	1	6	12	6	0	68.361	By MS/MS	By MS/MS	By MS/MS	1.0152	1.0023	6.2854	14	5	Leave out requantified	0.28186	1.8003	1.0152	0.32154	1.8033	1.0023	NaN
A5YM69	A5YM69	4	1	1	Rho guanine nucleotide exchange factor 35	ARHGEF35	sp|A5YM69|ARG35_HUMAN Rho guanine nucleotide exchange factor 35 OS=Homo sapiens GN=ARHGEF35 PE=1 SV=1	1	4	1	1	3	2	0	1	0	0	1	0	0	19.4	5	5	53.286	484	484	1	1				0	7.6184	By MS/MS	By matching		1.1792	1.393	NaN	1	0	Median	1.1792	NaN	NaN	1.393	NaN	NaN	NaN
A6NDG6	A6NDG6	5	5	5	Phosphoglycolate phosphatase	PGP	sp|A6NDG6|PGP_HUMAN Glycerol-3-phosphate phosphatase OS=Homo sapiens GN=PGP PE=1 SV=1	1	5	5	5	3	1	4	3	1	4	3	1	4	35.5	35.5	35.5	34.006	321	321	3.6		1	2	7	0	38.354	By MS/MS	By MS/MS	By MS/MS	0.84701	0.9419	8.8619	9	3	Leave out requantified	0.812	0.44471	0.95716	0.99384	0.48324	0.99577	88.066
A6NDU8	A6NDU8	4	4	4	UPF0600 protein C5orf51	C5orf51	sp|A6NDU8|CE051_HUMAN UPF0600 protein C5orf51 OS=Homo sapiens GN=C5orf51 PE=1 SV=1	1	4	4	4	2	3	3	2	3	3	2	3	3	25.2	25.2	25.2	33.62	294	294	3.22	1		4	4	0	39.738	By MS/MS	By MS/MS	By MS/MS	1.0678	1.1115	5.7434	7	0	Leave out requantified	1.0673	1.038	1.1362	1.2163	1.06	1.1111	12.708
A6NED2	A6NED2	1	1	1	RCC1 domain-containing protein 1	RCCD1	sp|A6NED2|RCCD1_HUMAN RCC1 domain-containing protein 1 OS=Homo sapiens GN=RCCD1 PE=1 SV=1	1	1	1	1	0	1	0	0	1	0	0	1	0	8.8	8.8	8.8	40.078	376	376	3			1		0	7.555		By MS/MS		0.8965	0.9218	NaN	1	1	Median	NaN	0.8965	NaN	NaN	0.9218	NaN	NaN
A6NEL2	A6NEL2	1	1	1	Ankyrin repeat domain-containing protein SOWAHB	SOWAHB	sp|A6NEL2|SWAHB_HUMAN Ankyrin repeat domain-containing protein SOWAHB OS=Homo sapiens GN=SOWAHB PE=1 SV=1	1	1	1	1	0	1	0	0	1	0	0	1	0	2.1	2.1	2.1	85.741	793	793	1	1				1	-2		By MS/MS		NaN	NaN	NaN	0	0	Median	NaN	NaN	NaN	NaN	NaN	NaN	NaN
A6NGG8	A6NGG8	1	1	1	Uncharacterized protein C2orf71	C2orf71	sp|A6NGG8|CB071_HUMAN Uncharacterized protein C2orf71 OS=Homo sapiens GN=C2orf71 PE=1 SV=1	1	1	1	1	0	1	0	0	1	0	0	1	0	1.6	1.6	1.6	139.65	1288	1288	3			1		1	-2		By MS/MS		0.045841	0.050134	NaN	1	1	Median	NaN	0.045841	NaN	NaN	0.050134	NaN	NaN
P30046;A6NHG4	P30046;A6NHG4	5;5	5;5	5;5	D-dopachrome decarboxylase;D-dopachrome decarboxylase-like protein	DDT;DDTL	sp|P30046|DOPD_HUMAN D-dopachrome decarboxylase OS=Homo sapiens GN=DDT PE=1 SV=3;sp|A6NHG4|DDTL_HUMAN D-dopachrome decarboxylase-like protein OS=Homo sapiens GN=DDTL PE=2 SV=1	2	5	5	5	1	2	5	1	2	5	1	2	5	38.1	38.1	38.1	12.712	118	118;134	2.82	2	9	9	8	0	34.947	By MS/MS	By MS/MS	By MS/MS	0.98694	1.0218	18.552	25	3	Leave out requantified	1.0323	0.72751	1.0704	1.2174	0.75349	1.0655	5.9849
A6NHR9	A6NHR9	7	7	7	Structural maintenance of chromosomes flexible hinge domain-containing protein 1	SMCHD1	sp|A6NHR9|SMHD1_HUMAN Structural maintenance of chromosomes flexible hinge domain-containing protein 1 OS=Homo sapiens GN=SMCHD1 PE=1 SV=2	1	7	7	7	4	4	4	4	4	4	4	4	4	9.2	9.2	9.2	226.37	2005	2005	3.07	4		1	9	0	103.72	By MS/MS	By MS/MS	By MS/MS	0.9515	1.023	7.3197	11	2	Leave out requantified	0.95688	0.94383	1.0214	1.1246	0.98584	1.0419	12.837
A6NIH7	A6NIH7	1	1	1	Protein unc-119 homolog B	UNC119B	sp|A6NIH7|U119B_HUMAN Protein unc-119 homolog B OS=Homo sapiens GN=UNC119B PE=1 SV=1	1	1	1	1	0	0	1	0	0	1	0	0	1	9.2	9.2	9.2	28.136	251	251	4				1	0	8.1238			By MS/MS	NaN	NaN	NaN	0	0	Median	NaN	NaN	NaN	NaN	NaN	NaN	NaN
P61224;A6NIZ1	P61224;A6NIZ1	2;2	1;1	1;1	Ras-related protein Rap-1b;Ras-related protein Rap-1b-like protein	RAP1B	sp|P61224|RAP1B_HUMAN Ras-related protein Rap-1b OS=Homo sapiens GN=RAP1B PE=1 SV=1;sp|A6NIZ1|RP1BL_HUMAN Ras-related protein Rap-1b-like protein OS=Homo sapiens PE=2 SV=1	2	2	1	1	1	1	2	0	1	1	0	1	1	22.8	7.1	7.1	20.825	184	184;184	2		3			0.0013098	2.6398	By matching	By MS/MS	By MS/MS	1.1772	1.1658	26.298	2	1	Median	NaN	0.95765	1.447	NaN	0.96795	1.404	NaN
A6NJ78	A6NJ78	2	2	2	Probable methyltransferase-like protein 15	METTL15	sp|A6NJ78|MET15_HUMAN Probable methyltransferase-like protein 15 OS=Homo sapiens GN=METTL15 PE=1 SV=1	1	2	2	2	1	2	1	1	2	1	1	2	1	9.6	9.6	9.6	46.121	407	407	3.56			4	5	0.0002377	4.1679	By MS/MS	By MS/MS	By MS/MS	0.96625	1.0679	25.756	5	2	Median	1.0417	1.0517	0.81738	1.2834	1.1647	0.81842	NaN
A6NKD9	A6NKD9	2	2	2	Coiled-coil domain-containing protein 85C	CCDC85C	sp|A6NKD9|CC85C_HUMAN Coiled-coil domain-containing protein 85C OS=Homo sapiens GN=CCDC85C PE=1 SV=1	1	2	2	2	1	1	2	1	1	2	1	1	2	10.5	10.5	10.5	45.209	419	419	2.8		1	4		0	39.035	By MS/MS	By MS/MS	By MS/MS	0.70789	0.77331	37.652	2	1	Median	0.51169	NaN	0.97932	0.59256	NaN	1.0092	NaN
A6NLJ0	A6NLJ0	1	1	1	C2 calcium-dependent domain-containing protein 4B	C2CD4B	sp|A6NLJ0|C2C4B_HUMAN C2 calcium-dependent domain-containing protein 4B OS=Homo sapiens GN=C2CD4B PE=2 SV=1	1	1	1	1	0	0	1	0	0	1	0	0	1	4.9	4.9	4.9	38.768	364	364	1	1				1	-2			By MS/MS	NaN	NaN	NaN	0	0	Median	NaN	NaN	NaN	NaN	NaN	NaN	NaN
A6NMZ7	A6NMZ7	3	3	3	Collagen alpha-6(VI) chain	COL6A6	sp|A6NMZ7|CO6A6_HUMAN Collagen alpha-6(VI) chain OS=Homo sapiens GN=COL6A6 PE=1 SV=2	1	3	3	3	1	2	3	1	2	3	1	2	3	2.1	2.1	2.1	247.17	2263	2263	2.5	2		3	1	0.0006829	3.3518	By matching	By MS/MS	By MS/MS	0.99324	1.0114	0.81118	5	0	Leave out requantified	0.89344	0.95723	1.0951	1.0172	0.98459	1.083	NaN
O75437;A6NNF4	O75437;A6NNF4	1;1	1;1	1;1	Zinc finger protein 254;Zinc finger protein 726	ZNF254;ZNF726	sp|O75437|ZN254_HUMAN Zinc finger protein 254 OS=Homo sapiens GN=ZNF254 PE=2 SV=3;sp|A6NNF4|ZN726_HUMAN Zinc finger protein 726 OS=Homo sapiens GN=ZNF726 PE=2 SV=4	2	1	1	1	0	1	0	0	1	0	0	1	0	2.9	2.9	2.9	77.159	659	659;738	3			1		1	-2		By MS/MS		3.2977	3.4389	NaN	1	0	Median	NaN	3.2977	NaN	NaN	3.4389	NaN	NaN
A6NNW6	A6NNW6	1	1	1	Enolase-like protein ENO4	ENO4	sp|A6NNW6|ENO4_HUMAN Enolase 4 OS=Homo sapiens GN=ENO4 PE=2 SV=2	1	1	1	1	0	0	1	0	0	1	0	0	1	3.7	3.7	3.7	68.82	628	628	3			1		1	-2			By MS/MS	NaN	NaN	NaN	0	0	Median	NaN	NaN	NaN	NaN	NaN	NaN	NaN
A6QL63	A6QL63	1	1	1	Ankyrin repeat and BTB/POZ domain-containing protein BTBD11	BTBD11	sp|A6QL63|BTBDB_HUMAN Ankyrin repeat and BTB/POZ domain-containing protein BTBD11 OS=Homo sapiens GN=BTBD11 PE=2 SV=3	1	1	1	1	1	1	1	1	1	1	1	1	1	2.4	2.4	2.4	120.88	1104	1104	1	3				0	39.952	By MS/MS	By MS/MS	By MS/MS	1.4874	1.4899	NaN	1	0	Median	NaN	1.4874	NaN	NaN	1.4899	NaN	NaN
A7KAX9	A7KAX9	1	1	1	Rho GTPase-activating protein 32	ARHGAP32	sp|A7KAX9|RHG32_HUMAN Rho GTPase-activating protein 32 OS=Homo sapiens GN=ARHGAP32 PE=1 SV=1	1	1	1	1	1	0	0	1	0	0	1	0	0	1.3	1.3	1.3	230.53	2087	2087	1	3				0.00067797	3.2221	By MS/MS			0.87786	0.99978	14.296	2	1	Median	0.87786	NaN	NaN	0.99978	NaN	NaN	14.296
A8CG34;Q96HA1;A6NF01;Q6PJE2	A8CG34;Q96HA1	8;6;2;1	8;6;2;1	8;6;2;1	Nuclear envelope pore membrane protein POM 121C;Nuclear envelope pore membrane protein POM 121	POM121C;POM121	sp|A8CG34|P121C_HUMAN Nuclear envelope pore membrane protein POM 121C OS=Homo sapiens GN=POM121C PE=1 SV=2;sp|Q96HA1|P121A_HUMAN Nuclear envelope pore membrane protein POM 121 OS=Homo sapiens GN=POM121 PE=1 SV=2	4	8	8	8	5	5	6	5	5	6	5	5	6	12.3	12.3	12.3	125.06	1229	1229;1249;834;187	2.2	5	6	9		0	50.143	By MS/MS	By MS/MS	By MS/MS	1.1022	1.1833	7.7875	14	1	Leave out requantified	1.0079	1.0167	1.1831	1.1517	1.0647	1.1839	10.056
A8MTJ6	A8MTJ6	1	1	1	Forkhead box protein I3	FOXI3	sp|A8MTJ6|FOXI3_HUMAN Forkhead box protein I3 OS=Homo sapiens GN=FOXI3 PE=2 SV=3	1	1	1	1	1	1	0	1	1	0	1	1	0	7.6	7.6	7.6	43.326	420	420	1	3				1	-2	By MS/MS	By MS/MS		NaN	NaN	NaN	0	0	Median	NaN	NaN	NaN	NaN	NaN	NaN	NaN
A8MXV4	A8MXV4	3	3	3	Nucleoside diphosphate-linked moiety X motif 19, mitochondrial	NUDT19	sp|A8MXV4|NUD19_HUMAN Nucleoside diphosphate-linked moiety X motif 19 OS=Homo sapiens GN=NUDT19 PE=1 SV=1	1	3	3	3	0	1	3	0	1	3	0	1	3	17.3	17.3	17.3	42.233	375	375	3		3	3	3	0	10.96		By MS/MS	By MS/MS	1.0243	1.026	6.7754	9	1	Leave out requantified	NaN	0.86446	1.0436	NaN	0.90338	1.026	NaN
A8TX70	A8TX70	1	1	1	Collagen alpha-5(VI) chain	COL6A5	sp|A8TX70|CO6A5_HUMAN Collagen alpha-5(VI) chain OS=Homo sapiens GN=COL6A5 PE=1 SV=1	1	1	1	1	1	1	1	1	1	1	1	1	1	0.5	0.5	0.5	289.92	2615	2615	2.4	2		2	1	0.0093268	1.7647	By MS/MS	By matching	By MS/MS	1.0202	1.0455	3.5203	5	0	Median	0.95894	0.98398	1.0246	1.1074	1.0525	1.0376	NaN
B1NKT7;B1NKS9;B1NKR3;A4ZCW8	B1NKT7;B1NKS9;B1NKR3;A4ZCW8	2;1;1;1	2;1;1;1	2;1;1;1			sp|B1NKT7|RDRP_ROTHT RNA-directed RNA polymerase OS=Rotavirus A (strain RVA/Human/United Kingdom/ST3/1975/G4P2A[6]) PE=3 SV=1;sp|B1NKS9|RDRP_ROTHP RNA-directed RNA polymerase OS=Rotavirus A (strain RVA/Human/United States/P/1974/G3P1A[8]) PE=3 SV=1;sp|B1NK	4	2	2	2	2	0	0	2	0	0	2	0	0	3.9	3.9	3.9	124.86	1088	1088;1088;1088;1088	3			2		1	-2	By MS/MS			0.015278	0.017339	NaN	1	1	Median	0.015278	NaN	NaN	0.017339	NaN	NaN	NaN
B7ZAP0	B7ZAP0	2	2	2	Rab GTPase-activating protein 1-like, isoform 10	RABGAP1L	sp|B7ZAP0|RBG10_HUMAN Rab GTPase-activating protein 1-like, isoform 10 OS=Homo sapiens GN=RABGAP1L PE=1 SV=1	1	2	2	2	1	1	2	1	1	2	1	1	2	13.8	13.8	13.8	29.038	253	253	1.5	3		1		0.00023764	4.1662	By matching	By MS/MS	By MS/MS	1.4055	1.4046	7.2827	4	2	Median	1.0766	1.4111	1.4121	1.233	1.4298	1.4127	NaN
P0CG08;B7ZAQ6	P0CG08;B7ZAQ6	1;1	1;1	1;1	Golgi pH regulator B;Golgi pH regulator A	GPR89B;GPR89A	sp|P0CG08|GPHRB_HUMAN Golgi pH regulator B OS=Homo sapiens GN=GPR89B PE=1 SV=1;sp|B7ZAQ6|GPHRA_HUMAN Golgi pH regulator A OS=Homo sapiens GN=GPR89A PE=1 SV=2	2	1	1	1	1	0	1	1	0	1	1	0	1	5.9	5.9	5.9	52.916	455	455;455	3			3		0.0027897	2.3828	By MS/MS		By MS/MS	1.5118	1.6535	12.078	2	2	Median	1.3052	NaN	1.7512	1.5181	NaN	1.8009	NaN
CON__Q3MHN5;CON__ENSEMBL:ENSBTAP00000018229;P02774	CON__Q3MHN5;CON__ENSEMBL:ENSBTAP00000018229;P02774	1;1;1	1;1;1	1;1;1	Vitamin D-binding protein	GC	;;sp|P02774|VTDB_HUMAN Vitamin D-binding protein OS=Homo sapiens GN=GC PE=1 SV=1	3	1	1	1	0	0	1	0	0	1	0	0	1	3.6	3.6	3.6	53.341	474	474;475;474	4				1	0	135.33			By MS/MS	NaN	NaN	NaN	0	0	Median	NaN	NaN	NaN	NaN	NaN	NaN	NaN
CON__ENSEMBL:ENSBTAP00000025008	CON__ENSEMBL:ENSBTAP00000025008	5	2	2				1	5	2	2	1	2	4	1	1	1	1	1	1	7.6	3.7	3.7	59.299	536	536	2.67		1	2		0.00025056	5.3577	By MS/MS	By MS/MS	By MS/MS	0.95814	1.0553	2.7586	3	0	Median	0.84653	0.95814	1.0116	1.0655	1.0553	1.0116	NaN
CON__O95678;O95678	CON__O95678;O95678	17;17	1;1	0;0	Keratin, type II cytoskeletal 75	KRT75	;sp|O95678|K2C75_HUMAN Keratin, type II cytoskeletal 75 OS=Homo sapiens GN=KRT75 PE=1 SV=2	2	17	1	0	10	10	12	0	0	0	0	0	0	19.6	3.6	0	59.504	551	551;551	NaN					1	-2	By matching	By matching	By matching	NaN	NaN	NaN	0	0	Median	NaN	NaN	NaN	NaN	NaN	NaN	NaN
CON__P00761	CON__P00761	1	1	1				1	1	1	1	0	1	1	0	1	1	0	1	1	3.5	3.5	3.5	24.409	231	231	1	2				0.0027724	2.3174		By MS/MS	By MS/MS	0.0094666	0.0098776	115.33	2	2	Median	NaN	0.0041753	0.021464	NaN	0.0043702	0.022326	NaN
CON__P02533;P02533;CON__Q61782;CON__P35900;CON__Q9D312;P35900;CON__P19001;CON__Q8N1A0;Q8N1A0	CON__P02533;P02533	32;32;7;4;4;4;2;1;1	19;19;2;0;0;0;0;0;0	13;13;2;0;0;0;0;0;0	Keratin, type I cytoskeletal 14	KRT14	;sp|P02533|K1C14_HUMAN Keratin, type I cytoskeletal 14 OS=Homo sapiens GN=KRT14 PE=1 SV=4	9	32	19	13	19	26	27	11	14	14	9	11	10	63.3	48.1	30.7	51.621	472	472;472;93;424;431;424;403;295;295	2.99	19	37	41	73	0	323.31	By MS/MS	By MS/MS	By MS/MS	1.878	2.0199	14.547	132	29	Leave out requantified	1.9099	2.032	1.8149	2.3555	2.1257	1.8301	14.069
CON__P02538;P02538;CON__P48668;P48668;CON__Q8BGZ7	CON__P02538;P02538;CON__P48668;P48668	47;47;44;44;14	32;32;29;29;8	2;2;1;1;0	Keratin, type II cytoskeletal 6A;Keratin, type II cytoskeletal 6C	KRT6A;KRT6C	;sp|P02538|K2C6A_HUMAN Keratin, type II cytoskeletal 6A OS=Homo sapiens GN=KRT6A PE=1 SV=3;;sp|P48668|K2C6C_HUMAN Keratin, type II cytoskeletal 6C OS=Homo sapiens GN=KRT6C PE=1 SV=3	5	47	32	2	24	28	40	17	19	26	2	2	2	60.5	46.8	4.8	60.044	564	564;564;564;564;551	2.48	45	55	62	40	0	211.34	By MS/MS	By MS/MS	By MS/MS	1.2965	1.3365	6.9253	190	18	Leave out requantified	1.0941	1.2764	1.3372	1.2847	1.326	1.3492	11.101
CON__P02662	CON__P02662	2	2	2				1	2	2	2	0	0	1	0	0	1	0	0	1	17.6	17.6	17.6	22.975	199	199	3	1		1	2	0.0013083	2.6313			By MS/MS	1.6941	1.7485	17.563	2	2	Median	NaN	NaN	1.6941	NaN	NaN	1.7485	NaN
CON__P02666	CON__P02666	1	1	1				1	1	1	1	1	0	1	1	0	1	1	0	1	7.7	7.7	7.7	23.583	209	209	2.32	22	23	19	14	0	323.31	By MS/MS		By MS/MS	0.1178	0.12908	94.621	7	7	Median	0.1178	NaN	0.81405	0.13566	NaN	0.79988	NaN
CON__P02769	CON__P02769	18	18	14				1	18	18	14	6	3	3	6	3	3	4	3	3	33.3	33.3	28.2	69.293	607	607	1.66	81	16	15	12	0	200.23	By MS/MS	By MS/MS	By MS/MS	0.057483	0.060031	109.49	19	19	Median	0.087239	0.014781	0.025463	0.10377	0.015023	0.025594	105.11
CON__P04259	CON__P04259	45	1	0				1	45	1	0	22	26	38	0	0	1	0	0	0	57.1	3	0	59.998	564	564	1	1				0.007551	1.8336	By matching	By matching	By MS/MS	2.7236	2.6686	NaN	1	1	Median	NaN	NaN	2.7236	NaN	NaN	2.6686	NaN
CON__P04264;P04264	CON__P04264;P04264	6;6	3;3	3;3	Keratin, type II cytoskeletal 1	KRT1	;sp|P04264|K2C1_HUMAN Keratin, type II cytoskeletal 1 OS=Homo sapiens GN=KRT1 PE=1 SV=6	2	6	3	3	3	1	2	0	0	0	0	0	0	6.7	5.1	5.1	66.017	644	644;644	2.85	2	4	1	6	0	6.817	By matching	By matching	By matching	0.17911	0.15757	76.886	5	5	Median	NaN	NaN	NaN	NaN	NaN	NaN	NaN
CON__P05784	CON__P05784	7	1	1				1	7	1	1	3	2	7	1	1	1	1	1	1	17	7.3	7.3	47.538	423	423	3.78			2	7	0	9.6462	By MS/MS	By MS/MS	By MS/MS	0.11354	0.12678	NaN	1	1	Median	NaN	0.11354	NaN	NaN	0.12678	NaN	NaN
CON__P05787;P05787;CON__H-INV:HIT000292931;CON__H-INV:HIT000016045;CON__Q9H552;CON__REFSEQ:XP_092267	CON__P05787;P05787;CON__H-INV:HIT000292931	24;24;13;5;3;1	17;17;8;2;2;1	17;17;8;2;2;1	Keratin, type II cytoskeletal 8	KRT8	;sp|P05787|K2C8_HUMAN Keratin, type II cytoskeletal 8 OS=Homo sapiens GN=KRT8 PE=1 SV=7;	6	24	17	17	15	16	19	12	13	13	12	13	13	57.3	49.1	49.1	53.704	483	483;483;443;99;499;213	2.8	11	22	41	24	0	212.89	By MS/MS	By MS/MS	By MS/MS	1.0711	1.1114	15.95	94	12	Leave out requantified	1.0336	1.1367	1.0752	1.1901	1.1951	1.0954	13.244
CON__P08779;P08779	CON__P08779;P08779	21;21	11;11	8;8	Keratin, type I cytoskeletal 16	KRT16	;sp|P08779|K1C16_HUMAN Keratin, type I cytoskeletal 16 OS=Homo sapiens GN=KRT16 PE=1 SV=4	2	21	11	8	11	14	19	7	6	10	6	6	8	48	32.1	22.4	51.267	473	473;473	2.6	10	12	9	14	0	323.31	By MS/MS	By MS/MS	By MS/MS	0.799	0.84616	8.3817	37	9	Leave out requantified	0.76637	0.77808	0.82162	0.89555	0.80964	0.83034	10.01
CON__P12035;P12035	CON__P12035;P12035	9;9	2;2	1;1	Keratin, type II cytoskeletal 3	KRT3	;sp|P12035|K2C3_HUMAN Keratin, type II cytoskeletal 3 OS=Homo sapiens GN=KRT3 PE=1 SV=3	2	9	2	1	2	2	7	0	0	2	0	0	1	9.7	2.9	1.6	64.503	629	629;628	1.5	1	1			0.00067189	3.0867	By matching	By matching	By MS/MS	1.4471	1.4128	3.5979	2	0	Median	NaN	NaN	1.4471	NaN	NaN	1.4128	NaN
CON__P13645;P13645;CON__P02535-1	CON__P13645;P13645	13;13;1	13;13;1	13;13;1	Keratin, type I cytoskeletal 10	KRT10	;sp|P13645|K1C10_HUMAN Keratin, type I cytoskeletal 10 OS=Homo sapiens GN=KRT10 PE=1 SV=6	3	13	13	13	9	10	9	9	10	9	9	10	9	36.4	36.4	36.4	59.51	593	593;584;570	3.17	5	10	14	30	0	323.31	By MS/MS	By MS/MS	By MS/MS	0.56418	0.6076	44.538	40	24	Leave out requantified	0.91498	0.56418	0.27319	1.0522	0.60452	0.26801	8.6617
CON__P13647;P13647;CON__Q922U2;CON__P07744;CON__Q8N1N4-2;CON__Q7RTT2;CON__Q6IFZ6;Q8N1N4;CON__Q61726;CON__Q9NSB2;CON__Q6ISB0;Q9NSB2;CON__REFSEQ:XP_932229;CON__Q7RTS7;CON__Q32MB2;Q7RTS7;Q86Y46	CON__P13647;P13647;CON__Q922U2	49;49;27;4;3;3;3;3;2;2;2;2;1;1;1;1;1	49;49;27;4;3;3;3;3;2;2;2;2;1;1;1;1;1	8;8;1;0;0;0;0;0;0;0;0;0;0;0;0;0;0	Keratin, type II cytoskeletal 5	KRT5	;sp|P13647|K2C5_HUMAN Keratin, type II cytoskeletal 5 OS=Homo sapiens GN=KRT5 PE=1 SV=3;	17	49	49	8	28	25	39	28	25	39	2	3	6	57.5	57.5	16.4	62.378	590	590;590;580;525;521;521;572;520;479;600;600;600;345;529;540;529;540	2.72	87	85	138	135	0	323.31	By MS/MS	By MS/MS	By MS/MS	1.3885	1.4841	11.474	370	86	Leave out requantified	1.2662	1.3865	1.4554	1.4854	1.4397	1.475	16.727
CON__P15636	CON__P15636	13	13	13				1	13	13	13	7	12	11	7	12	11	7	12	11	23.3	23.3	23.3	68.124	653	653	1.72	62	27	13	9	0	323.31	By MS/MS	By MS/MS	By MS/MS	0.050116	0.052442	148.48	46	46	Median	0.044034	0.042516	0.076608	0.050331	0.044239	0.077336	163.38
CON__P19012;P19012;CON__A2A4G1;CON__P08730-1;CON__Q99456;Q99456	CON__P19012;P19012	34;34;9;3;2;2	34;34;9;3;2;2	26;26;6;0;1;1	Keratin, type I cytoskeletal 15	KRT15	;sp|P19012|K1C15_HUMAN Keratin, type I cytoskeletal 15 OS=Homo sapiens GN=KRT15 PE=1 SV=3	6	34	34	26	26	28	29	26	28	29	23	22	22	77.4	77.4	68.2	49.167	456	456;456;456;437;494;494	3.15	90	124	253	439	0	323.31	By MS/MS	By MS/MS	By MS/MS	1.1568	1.2286	7.1191	627	204	Leave out requantified	1.0599	1.153	1.2245	1.2465	1.1871	1.2245	19.891
CON__P35527;P35527	CON__P35527;P35527	2;2	2;2	2;2	Keratin, type I cytoskeletal 9	KRT9	;sp|P35527|K1C9_HUMAN Keratin, type I cytoskeletal 9 OS=Homo sapiens GN=KRT9 PE=1 SV=3	2	2	2	2	0	1	1	0	1	1	0	1	1	9	9	9	62.129	623	623;623	2.67		1	2		0	28.945		By MS/MS	By MS/MS	0.0020277	0.0021185	NaN	1	1	Median	NaN	NaN	NaN	NaN	NaN	NaN	NaN
CON__Q04695;Q04695;CON__Q9QWL7	CON__Q04695;Q04695;CON__Q9QWL7	33;33;25	30;30;22	21;21;14	Keratin, type I cytoskeletal 17	KRT17	;sp|Q04695|K1C17_HUMAN Keratin, type I cytoskeletal 17 OS=Homo sapiens GN=KRT17 PE=1 SV=2;	3	33	30	21	18	26	29	17	23	26	11	15	17	74.5	72.5	60.6	48.105	432	432;432;433	2.67	78	60	65	112	0	323.31	By MS/MS	By MS/MS	By MS/MS	1.6846	1.7703	7.6951	258	58	Leave out requantified	1.4569	1.6861	1.7442	1.6595	1.7714	1.7482	22.029
CON__Q14533;Q14533;CON__O43790;O43790;CON__Q6NT21;CON__P78385;CON__P78386;P78385;P78386;A6NCN2	CON__Q14533;Q14533;CON__O43790;O43790;CON__Q6NT21;CON__P78385;CON__P78386;P78385;P78386	6;6;4;4;3;3;3;3;3;1	4;4;2;2;1;1;1;1;1;1	4;4;2;2;1;1;1;1;1;1	Keratin, type II cuticular Hb1;Keratin, type II cuticular Hb6;Keratin, type II cuticular Hb3;Keratin, type II cuticular Hb5	KRT81;KRT86;KRT83;KRT85	;sp|Q14533|KRT81_HUMAN Keratin, type II cuticular Hb1 OS=Homo sapiens GN=KRT81 PE=1 SV=3;;sp|O43790|KRT86_HUMAN Keratin, type II cuticular Hb6 OS=Homo sapiens GN=KRT86 PE=1 SV=1;;;;sp|P78385|KRT83_HUMAN Keratin, type II cuticular Hb3 OS=Homo sapiens GN=KRT	10	6	4	4	3	4	6	3	3	4	3	3	4	12.9	11.1	11.1	54.971	505	505;505;486;486;493;493;507;493;507;255	2.79	4	7	8	9	0	120.59	By MS/MS	By MS/MS	By MS/MS	1.7881	1.8416	18.537	21	1	Leave out requantified	1.3091	1.6445	2.0201	1.575	1.7267	2.0225	2.7099
CON__Q1A7A4;P01031	CON__Q1A7A4;P01031	1;1	1;1	1;1	Complement C5;Complement C5 beta chain;Complement C5 alpha chain;C5a anaphylatoxin;Complement C5 alpha chain	C5	;sp|P01031|CO5_HUMAN Complement C5 OS=Homo sapiens GN=C5 PE=1 SV=4	2	1	1	1	0	0	1	0	0	1	0	0	1	0.8	0.8	0.8	188.74	1677	1677;1676	4				1	0.0035677	2.1359			By MS/MS	0.11607	0.11921	NaN	1	1	Median	NaN	NaN	0.11607	NaN	NaN	0.11921	NaN
CON__Q2UVX4	CON__Q2UVX4	3	3	3				1	3	3	3	2	2	2	2	2	2	2	2	2	2.8	2.8	2.8	187.37	1662	1662	1.83	3	2		1	0	30.882	By MS/MS	By MS/MS	By MS/MS	0.089975	0.10294	55.506	3	3	Median	0.098595	0.043493	NaN	0.11383	0.04422	NaN	14.219
CON__Q2YDI2;O43929	CON__Q2YDI2;O43929	1;1	1;1	1;1	Origin recognition complex subunit 4	ORC4	;sp|O43929|ORC4_HUMAN Origin recognition complex subunit 4 OS=Homo sapiens GN=ORC4 PE=1 SV=2	2	1	1	1	0	1	0	0	1	0	0	1	0	4.6	4.6	4.6	50.327	436	436;436	4				1	0.0013078	2.6283		By MS/MS		0.9869	1.0018	NaN	1	0	Median	NaN	0.9869	NaN	NaN	1.0018	NaN	NaN
CON__Q3KNV1;P08729;CON__P08729;P14136;CON__Q6KB66-1;Q6KB66	CON__Q3KNV1;P08729;CON__P08729	32;32;31;3;1;1	30;30;29;1;1;1	23;23;22;0;0;0	Keratin, type II cytoskeletal 7	KRT7	;sp|P08729|K2C7_HUMAN Keratin, type II cytoskeletal 7 OS=Homo sapiens GN=KRT7 PE=1 SV=5;	6	32	30	23	19	21	25	19	20	23	16	16	18	58.8	56.9	45.8	51.385	469	469;469;469;432;452;452	2.76	26	38	56	50	0	174	By MS/MS	By MS/MS	By MS/MS	1.5234	1.6127	9.7971	159	19	Leave out requantified	1.3172	1.4457	1.6064	1.5843	1.5492	1.6296	14.086
CON__Q3SX28;P07951	CON__Q3SX28;P07951	9;6	4;1	4;1	Tropomyosin beta chain	TPM2	;sp|P07951|TPM2_HUMAN Tropomyosin beta chain OS=Homo sapiens GN=TPM2 PE=1 SV=1	2	9	4	4	2	4	9	1	2	4	1	2	4	27.8	15.5	15.5	33.012	284	284;284	2.73	3		5	3	0	23.207	By matching	By MS/MS	By MS/MS	0.84308	0.8717	4.6142	11	1	Leave out requantified	0.52021	0.80866	0.83358	0.63322	0.9096	0.86111	NaN
CON__Q9Z2K1;CON__Q3ZAW8	CON__Q9Z2K1;CON__Q3ZAW8	9;9	1;1	1;1			;	2	9	1	1	3	5	7	0	1	0	0	1	0	16.2	1.5	1.5	51.606	469	469;474	4				1	0.00815	1.8104	By matching	By MS/MS	By matching	0.88984	0.90255	NaN	1	0	Median	NaN	0.88984	NaN	NaN	0.90255	NaN	NaN
CON__Q3ZBD7	CON__Q3ZBD7	7	1	1				1	7	1	1	2	5	7	1	1	1	1	1	1	20.5	4.8	4.8	62.87	557	557	3	3	5	13	11	0	5.657	By MS/MS	By MS/MS	By MS/MS	0.87918	0.91369	16.777	32	2	Median	0.76618	0.93895	0.8963	0.89541	0.96068	0.87064	9.6193
CON__Q3ZBS7;P04004	CON__Q3ZBS7;P04004	1;1	1;1	1;1	Vitronectin;Vitronectin V65 subunit;Vitronectin V10 subunit;Somatomedin-B	VTN	;sp|P04004|VTNC_HUMAN Vitronectin OS=Homo sapiens GN=VTN PE=1 SV=1	2	1	1	1	1	1	1	1	1	1	1	1	1	3.1	3.1	3.1	54.099	484	484;478	3		1	3	1	0.0083367	1.7928	By MS/MS	By MS/MS	By MS/MS	0.06408	0.069876	92.841	5	5	Median	0.060933	0.082606	0.06408	0.069876	0.088144	0.064819	NaN
CON__Q5XKE5;Q5XKE5	CON__Q5XKE5;Q5XKE5	8;8	1;1	1;1	Keratin, type II cytoskeletal 79	KRT79	;sp|Q5XKE5|K2C79_HUMAN Keratin, type II cytoskeletal 79 OS=Homo sapiens GN=KRT79 PE=1 SV=2	2	8	1	1	3	6	8	0	1	1	0	1	1	12	2.2	2.2	57.809	535	535;535	3.11		2	4	3	0.0002401	4.4278	By matching	By MS/MS	By MS/MS	1.5739	1.602	14.052	9	0	Median	NaN	1.2508	1.6453	NaN	1.3177	1.6644	NaN
CON__Q5XQN5	CON__Q5XQN5	36	1	1				1	36	1	1	24	19	27	0	1	0	0	1	0	43.1	3	3	62.936	601	601	3			1		1	-2	By matching	By MS/MS	By matching	0.88534	0.98458	NaN	1	0	Median	NaN	0.88534	NaN	NaN	0.98458	NaN	NaN
CON__Q6IME9;CON__Q14CN4-1;Q14CN4	CON__Q6IME9;CON__Q14CN4-1;Q14CN4	3;2;2	1;0;0	1;0;0	Keratin, type II cytoskeletal 72	KRT72	;;sp|Q14CN4|K2C72_HUMAN Keratin, type II cytoskeletal 72 OS=Homo sapiens GN=KRT72 PE=1 SV=2	3	3	1	1	2	1	2	0	0	1	0	0	1	6.5	2.5	2.5	56.75	520	520;511;511	1	1				1	-2	By matching	By matching	By MS/MS	NaN	NaN	NaN	0	0	Median	NaN	NaN	NaN	NaN	NaN	NaN	NaN
CON__Q8VED5	CON__Q8VED5	9	1	0				1	9	1	0	6	6	8	1	1	1	0	0	0	10	1.9	0	57.552	531	531	1.75	3			1	0.0055797	1.9748	By MS/MS	By MS/MS	By MS/MS	1.0532	1.0806	3.9844	4	0	Median	0.9502	1.0699	1.0367	1.0856	1.0757	1.0251	NaN
Q13765;E9PAV3	Q13765;E9PAV3	7;7	7;7	6;6	Nascent polypeptide-associated complex subunit alpha;Nascent polypeptide-associated complex subunit alpha, muscle-specific form	NACA	sp|Q13765|NACA_HUMAN Nascent polypeptide-associated complex subunit alpha OS=Homo sapiens GN=NACA PE=1 SV=1;sp|E9PAV3|NACAM_HUMAN Nascent polypeptide-associated complex subunit alpha, muscle-specific form OS=Homo sapiens GN=NACA PE=1 SV=1	2	7	7	6	7	6	6	7	6	6	6	5	5	48.8	48.8	42.8	23.384	215	215;2078	2.78	19	37	40	44	0	203.93	By MS/MS	By MS/MS	By MS/MS	0.99085	1.0313	7.1027	114	16	Leave out requantified	0.89627	1.0461	1.0331	1.0294	1.0514	1.0173	7.0655
E9PRG8	E9PRG8	1	1	1	Uncharacterized protein C11orf98	C11orf98	sp|E9PRG8|CK098_HUMAN Uncharacterized protein C11orf98 OS=Homo sapiens GN=C11orf98 PE=4 SV=1	1	1	1	1	1	1	1	1	1	1	1	1	1	12.3	12.3	12.3	13.798	122	122	2.44		5	4		0.00023496	3.937	By MS/MS	By MS/MS	By MS/MS	0.92294	1.0244	6.0766	9	0	Median	0.87721	0.93438	0.98174	1.0713	1.0158	1.0185	8.1444
O00115	O00115	3	3	3	Deoxyribonuclease-2-alpha	DNASE2	sp|O00115|DNS2A_HUMAN Deoxyribonuclease-2-alpha OS=Homo sapiens GN=DNASE2 PE=1 SV=2	1	3	3	3	0	1	2	0	1	2	0	1	2	21.7	21.7	21.7	39.58	360	360	2.67	1		1	1	0.0059757	1.9502		By MS/MS	By MS/MS	NaN	NaN	NaN	0	0	Median	NaN	NaN	NaN	NaN	NaN	NaN	NaN
O00116	O00116	13	13	13	Alkyldihydroxyacetonephosphate synthase, peroxisomal	AGPS	sp|O00116|ADAS_HUMAN Alkyldihydroxyacetonephosphate synthase, peroxisomal OS=Homo sapiens GN=AGPS PE=1 SV=1	1	13	13	13	5	9	13	5	9	13	5	9	13	32.5	32.5	32.5	72.911	658	658	2.64	12	8	16	14	0	131.86	By MS/MS	By MS/MS	By MS/MS	0.97809	1.0086	14.909	40	7	Leave out requantified	0.82789	0.96797	1.0862	0.94788	1.0024	1.0788	12.732
O00139	O00139	6	6	6	Kinesin-like protein KIF2A	KIF2A	sp|O00139|KIF2A_HUMAN Kinesin-like protein KIF2A OS=Homo sapiens GN=KIF2A PE=1 SV=3	1	6	6	6	3	4	5	3	4	5	3	4	5	18.7	18.7	18.7	79.954	706	706	2.89	3	5	2	9	0	27.815	By MS/MS	By MS/MS	By MS/MS	1.0017	1.0474	5.7498	17	3	Leave out requantified	0.86379	1.0085	1.0356	1.0134	1.0592	1.0708	15.037
O00148	O00148	12	7	7	ATP-dependent RNA helicase DDX39A	DDX39A	sp|O00148|DX39A_HUMAN ATP-dependent RNA helicase DDX39A OS=Homo sapiens GN=DDX39A PE=1 SV=2	1	12	7	7	7	10	11	4	6	6	4	6	6	42.9	25.1	25.1	49.129	427	427	2.54	7	11	11	8	0	94.359	By MS/MS	By MS/MS	By MS/MS	0.93394	0.96616	13.618	30	7	Leave out requantified	0.82859	0.92756	0.95097	0.98393	0.96327	0.96415	4.4912
O00151	O00151	11	11	11	PDZ and LIM domain protein 1	PDLIM1	sp|O00151|PDLI1_HUMAN PDZ and LIM domain protein 1 OS=Homo sapiens GN=PDLIM1 PE=1 SV=4	1	11	11	11	6	8	10	6	8	10	6	8	10	60.8	60.8	60.8	36.071	329	329	2.35	10	20	14	7	0	172.26	By MS/MS	By MS/MS	By MS/MS	1.0201	1.0322	7.7277	46	7	Leave out requantified	0.88171	1.0546	1.0409	1.0334	1.1022	1.0558	11.137
O00154	O00154	7	7	7	Cytosolic acyl coenzyme A thioester hydrolase	ACOT7	sp|O00154|BACH_HUMAN Cytosolic acyl coenzyme A thioester hydrolase OS=Homo sapiens GN=ACOT7 PE=1 SV=3	1	7	7	7	1	2	4	1	2	4	1	2	4	29.5	29.5	29.5	41.796	380	380	3.36		2	3	6	0	28.564	By MS/MS	By MS/MS	By MS/MS	1.1709	1.1636	45.4	8	1	Leave out requantified	1.1686	0.96663	1.1783	1.3232	0.97263	1.1825	NaN
O00159	O00159	19	19	19	Unconventional myosin-Ic	MYO1C	sp|O00159|MYO1C_HUMAN Unconventional myosin-Ic OS=Homo sapiens GN=MYO1C PE=1 SV=4	1	19	19	19	11	15	15	11	15	15	11	15	15	25.6	25.6	25.6	121.68	1063	1063	3	7	13	35	27	0	131.79	By MS/MS	By MS/MS	By MS/MS	1.0449	1.0918	12.813	72	15	Leave out requantified	0.86107	1.0449	1.112	0.97981	1.0882	1.0969	14.808
O00161	O00161	4	4	4	Synaptosomal-associated protein 23	SNAP23	sp|O00161|SNP23_HUMAN Synaptosomal-associated protein 23 OS=Homo sapiens GN=SNAP23 PE=1 SV=1	1	4	4	4	2	1	3	2	1	3	2	1	3	38.9	38.9	38.9	23.354	211	211	1.5	4	1	1		0	7.9143	By MS/MS	By MS/MS	By MS/MS	0.77543	0.89031	63.523	5	2	Median	0.70485	NaN	1.2521	0.84345	NaN	1.2262	7.6461
O00165	O00165	3	3	3	HCLS1-associated protein X-1	HAX1	sp|O00165|HAX1_HUMAN HCLS1-associated protein X-1 OS=Homo sapiens GN=HAX1 PE=1 SV=2	1	3	3	3	1	2	3	1	2	3	1	2	3	20.1	20.1	20.1	31.62	279	279	3.17		2	1	3	0	8.5878	By MS/MS	By MS/MS	By MS/MS	0.99171	1.0221	19.255	4	0	Leave out requantified	0.82563	0.83046	1.0061	1.0186	0.89199	1.0185	NaN
O00170	O00170	7	7	7	AH receptor-interacting protein	AIP	sp|O00170|AIP_HUMAN AH receptor-interacting protein OS=Homo sapiens GN=AIP PE=1 SV=2	1	7	7	7	3	6	5	3	6	5	3	6	5	34.8	34.8	34.8	37.636	330	330	1.96	10	9	3	3	0	36.123	By MS/MS	By MS/MS	By MS/MS	1.0062	1.0401	18.454	20	3	Leave out requantified	0.9251	0.97887	1.0132	1.0795	1.0303	1.0384	NaN
O00178	O00178	5	5	5	GTP-binding protein 1	GTPBP1	sp|O00178|GTPB1_HUMAN GTP-binding protein 1 OS=Homo sapiens GN=GTPBP1 PE=1 SV=3	1	5	5	5	1	3	5	1	3	5	1	3	5	20.2	20.2	20.2	72.453	669	669	2.07	4	7	3	1	0	43.354	By MS/MS	By MS/MS	By MS/MS	0.90767	0.92272	9.8713	15	2	Leave out requantified	0.82115	0.90767	0.83641	0.93265	0.9591	0.82724	4.6942
O00186	O00186	7	7	7	Syntaxin-binding protein 3	STXBP3	sp|O00186|STXB3_HUMAN Syntaxin-binding protein 3 OS=Homo sapiens GN=STXBP3 PE=1 SV=2	1	7	7	7	3	5	4	3	5	4	3	5	4	26	26	26	67.764	592	592	3.06	3	1	5	8	0	134.39	By MS/MS	By MS/MS	By MS/MS	1.047	1.0861	9.2772	17	4	Leave out requantified	0.8939	1.0639	1.1094	1.0234	1.0901	1.0922	8.6316
O00193	O00193	5	5	5	Small acidic protein	SMAP	sp|O00193|SMAP_HUMAN Small acidic protein OS=Homo sapiens GN=SMAP PE=1 SV=1	1	5	5	5	2	4	4	2	4	4	2	4	4	33.9	33.9	33.9	20.332	183	183	2.56	11	13	13	13	0	323.31	By MS/MS	By MS/MS	By MS/MS	0.97064	0.98728	20.091	40	9	Leave out requantified	0.77518	0.96299	1.0193	0.92663	0.98337	1.0075	8.4839
O00194	O00194	2	2	2	Ras-related protein Rab-27B	RAB27B	sp|O00194|RB27B_HUMAN Ras-related protein Rab-27B OS=Homo sapiens GN=RAB27B PE=1 SV=4	1	2	2	2	1	1	1	1	1	1	1	1	1	12.8	12.8	12.8	24.608	218	218	2		3			0.00024444	4.8146	By MS/MS	By MS/MS	By MS/MS	1.4006	1.4144	9.37	3	1	Median	1.0953	1.4006	1.5182	1.2381	1.4144	1.4834	NaN
O00203;Q13367	O00203	12;1	12;1	12;1	AP-3 complex subunit beta-1	AP3B1	sp|O00203|AP3B1_HUMAN AP-3 complex subunit beta-1 OS=Homo sapiens GN=AP3B1 PE=1 SV=3	2	12	12	12	4	7	10	4	7	10	4	7	10	20.3	20.3	20.3	121.32	1094	1094;1082	2.88	1	7	21	5	0	88.789	By MS/MS	By MS/MS	By MS/MS	0.95912	0.9931	13.43	32	4	Leave out requantified	0.78987	1.0129	0.95457	0.9101	1.0358	0.94709	13.927
O00217	O00217	4	4	4	NADH dehydrogenase [ubiquinone] iron-sulfur protein 8, mitochondrial	NDUFS8	sp|O00217|NDUS8_HUMAN NADH dehydrogenase [ubiquinone] iron-sulfur protein 8, mitochondrial OS=Homo sapiens GN=NDUFS8 PE=1 SV=1	1	4	4	4	3	3	2	3	3	2	3	3	2	36.2	36.2	36.2	23.705	210	210	2.93		4	7	3	0	46.79	By MS/MS	By MS/MS	By MS/MS	0.94897	1.0359	15.946	14	5	Leave out requantified	0.90953	1.0313	1.2235	1.0683	1.079	1.2555	7.0555
O00221	O00221	2	2	2	NF-kappa-B inhibitor epsilon	NFKBIE	sp|O00221|IKBE_HUMAN NF-kappa-B inhibitor epsilon OS=Homo sapiens GN=NFKBIE PE=1 SV=3	1	2	2	2	0	2	1	0	2	1	0	2	1	8.4	8.4	8.4	52.863	500	500	1	3				0.0051738	1.9929		By MS/MS	By MS/MS	0.59592	0.59708	8.8149	2	0	Median	NaN	0.62138	0.57151	NaN	0.63548	0.561	NaN
O00231	O00231	11	11	11	26S proteasome non-ATPase regulatory subunit 11	PSMD11	sp|O00231|PSD11_HUMAN 26S proteasome non-ATPase regulatory subunit 11 OS=Homo sapiens GN=PSMD11 PE=1 SV=3	1	11	11	11	7	7	10	7	7	10	7	7	10	34.6	34.6	34.6	47.463	422	422	3.01	8	11	32	28	0	160.66	By MS/MS	By MS/MS	By MS/MS	1.005	1.0133	9.6793	70	11	Leave out requantified	0.83111	1.0069	1.021	0.98457	1.0555	1.0082	12.169
O00232	O00232	14	14	14	26S proteasome non-ATPase regulatory subunit 12	PSMD12	sp|O00232|PSD12_HUMAN 26S proteasome non-ATPase regulatory subunit 12 OS=Homo sapiens GN=PSMD12 PE=1 SV=3	1	14	14	14	6	11	14	6	11	14	6	11	14	42.1	42.1	42.1	52.904	456	456	2.86	7	13	20	19	0	254.54	By MS/MS	By MS/MS	By MS/MS	1.0262	1.0278	4.8233	50	8	Leave out requantified	0.7962	1.0144	1.0402	0.92458	1.0237	1.0335	27.63
O00233	O00233	5	5	5	26S proteasome non-ATPase regulatory subunit 9	PSMD9	sp|O00233|PSMD9_HUMAN 26S proteasome non-ATPase regulatory subunit 9 OS=Homo sapiens GN=PSMD9 PE=1 SV=3	1	5	5	5	1	2	4	1	2	4	1	2	4	24.2	24.2	24.2	24.682	223	223	2.5		6	3	1	0	13.713	By MS/MS	By MS/MS	By MS/MS	1.0324	1.1182	11.393	9	2	Leave out requantified	0.83269	1.0324	1.0071	1.007	1.1285	1.0707	17.668
O00244	O00244	4	4	4	Copper transport protein ATOX1	ATOX1	sp|O00244|ATOX1_HUMAN Copper transport protein ATOX1 OS=Homo sapiens GN=ATOX1 PE=1 SV=1	1	4	4	4	3	3	4	3	3	4	3	3	4	67.6	67.6	67.6	7.4016	68	68	3.23	3	14	26	39	0	135.54	By MS/MS	By MS/MS	By MS/MS	0.84453	0.92493	11.631	52	11	Leave out requantified	0.79374	0.87883	0.90828	0.92805	0.91757	0.90249	6.3375
O00255	O00255	1	1	1	Menin	MEN1	sp|O00255|MEN1_HUMAN Menin OS=Homo sapiens GN=MEN1 PE=1 SV=4	1	1	1	1	0	0	1	0	0	1	0	0	1	2.6	2.6	2.6	68.023	615	615	1	1				0.00131	2.643			By MS/MS	1.2866	1.3092	NaN	1	1	Median	NaN	NaN	1.2866	NaN	NaN	1.3092	NaN
O00257	O00257	4	4	3	E3 SUMO-protein ligase CBX4	CBX4	sp|O00257|CBX4_HUMAN E3 SUMO-protein ligase CBX4 OS=Homo sapiens GN=CBX4 PE=1 SV=3	1	4	4	3	0	2	2	0	2	2	0	2	2	10.9	10.9	8.8	61.367	560	560	2	2	1	2		0	6.4784		By MS/MS	By MS/MS	1.0328	1.0229	9.8792	4	1	Median	NaN	0.90992	1.0996	NaN	0.97982	1.1004	NaN
O00264	O00264	5	5	5	Membrane-associated progesterone receptor component 1	PGRMC1	sp|O00264|PGRC1_HUMAN Membrane-associated progesterone receptor component 1 OS=Homo sapiens GN=PGRMC1 PE=1 SV=3	1	5	5	5	5	4	5	5	4	5	5	4	5	26.7	26.7	26.7	21.671	195	195	1.97	19	3	10	4	0	98.64	By MS/MS	By MS/MS	By MS/MS	0.79642	0.93508	1.5002	32	3	Leave out requantified	0.78446	0.97613	1.0227	0.91315	0.99473	1.0288	3.5054
O00267	O00267	18	18	18	Transcription elongation factor SPT5	SUPT5H	sp|O00267|SPT5H_HUMAN Transcription elongation factor SPT5 OS=Homo sapiens GN=SUPT5H PE=1 SV=1	1	18	18	18	12	14	12	12	14	12	12	14	12	31.5	31.5	31.5	121	1087	1087	2.44	16	14	13	14	0	179.27	By MS/MS	By MS/MS	By MS/MS	0.94814	0.96566	18.565	45	8	Leave out requantified	0.84969	0.94577	0.99967	0.98263	1.0012	0.9873	23.341
O00268	O00268	2	2	2	Transcription initiation factor TFIID subunit 4	TAF4	sp|O00268|TAF4_HUMAN Transcription initiation factor TFIID subunit 4 OS=Homo sapiens GN=TAF4 PE=1 SV=2	1	2	2	2	1	1	2	1	1	2	1	1	2	3.3	3.3	3.3	110.11	1085	1085	2.5	1		3		0.00068571	3.4286	By matching	By MS/MS	By MS/MS	0.95052	1.1029	8.9687	3	0	Plateau	0.9115	1.0681	0.95052	1.0433	1.1256	0.94144	NaN
O00273	O00273	9	9	9	DNA fragmentation factor subunit alpha	DFFA	sp|O00273|DFFA_HUMAN DNA fragmentation factor subunit alpha OS=Homo sapiens GN=DFFA PE=1 SV=1	1	9	9	9	7	5	4	7	5	4	7	5	4	55	55	55	36.521	331	331	3.27	1	6	4	15	0	82.417	By MS/MS	By MS/MS	By MS/MS	0.91899	1.0027	15.057	24	3	Leave out requantified	0.89877	0.9949	0.95721	1.0514	1.0727	0.97173	22.239
O00287	O00287	1	1	1	Regulatory factor X-associated protein	RFXAP	sp|O00287|RFXAP_HUMAN Regulatory factor X-associated protein OS=Homo sapiens GN=RFXAP PE=1 SV=1	1	1	1	1	1	1	0	1	1	0	1	1	0	7.4	7.4	7.4	28.232	272	272	1	2				0	149.58	By MS/MS	By MS/MS		0.96001	1.0336	15.338	2	0	Median	0.80965	1.1383	NaN	0.92734	1.152	NaN	NaN
O00291	O00291	6	6	6	Huntingtin-interacting protein 1	HIP1	sp|O00291|HIP1_HUMAN Huntingtin-interacting protein 1 OS=Homo sapiens GN=HIP1 PE=1 SV=5	1	6	6	6	1	1	4	1	1	4	1	1	4	9.8	9.8	9.8	116.22	1037	1037	2.86	1	2	1	3	0	10.894	By MS/MS	By MS/MS	By MS/MS	1.034	1.0591	10.206	4	0	Leave out requantified	1.1123	0.98052	1.034	1.2587	0.99829	1.0591	NaN
O00299	O00299	12	12	12	Chloride intracellular channel protein 1	CLIC1	sp|O00299|CLIC1_HUMAN Chloride intracellular channel protein 1 OS=Homo sapiens GN=CLIC1 PE=1 SV=4	1	12	12	12	12	10	11	12	10	11	12	10	11	69.3	69.3	69.3	26.922	241	241	2.68	17	40	50	30	0	291.53	By MS/MS	By MS/MS	By MS/MS	1.0612	1.0889	11.034	123	17	Leave out requantified	0.88555	1.0855	1.0891	1.0151	1.088	1.0726	15.628
O00303	O00303	9	9	9	Eukaryotic translation initiation factor 3 subunit F	EIF3F	sp|O00303|EIF3F_HUMAN Eukaryotic translation initiation factor 3 subunit F OS=Homo sapiens GN=EIF3F PE=1 SV=1	1	9	9	9	3	7	8	3	7	8	3	7	8	43.7	43.7	43.7	37.563	357	357	3.49		5	8	22	0	108.22	By MS/MS	By MS/MS	By MS/MS	1.0302	1.033	11.119	29	2	Leave out requantified	0.83709	1.0351	1.013	0.97385	1.0876	0.9934	10.436
O00330	O00330	4	4	4	Pyruvate dehydrogenase protein X component, mitochondrial	PDHX	sp|O00330|ODPX_HUMAN Pyruvate dehydrogenase protein X component, mitochondrial OS=Homo sapiens GN=PDHX PE=1 SV=3	1	4	4	4	0	2	4	0	2	4	0	2	4	12.4	12.4	12.4	54.122	501	501	2.64	2	3	3	3	0	12.538		By MS/MS	By MS/MS	1.0577	1.0372	18.779	11	4	Leave out requantified	NaN	0.77072	1.0997	NaN	0.7985	1.0789	NaN
O00370	O00370	1	1	1	LINE-1 retrotransposable element ORF2 protein;Reverse transcriptase;Endonuclease		sp|O00370|LORF2_HUMAN LINE-1 retrotransposable element ORF2 protein OS=Homo sapiens PE=1 SV=1	1	1	1	1	1	0	0	1	0	0	1	0	0	1.8	1.8	1.8	149.01	1275	1275	3			1		1	-2	By MS/MS			NaN	NaN	NaN	0	0	Median	NaN	NaN	NaN	NaN	NaN	NaN	NaN
O00399	O00399	1	1	1	Dynactin subunit 6	DCTN6	sp|O00399|DCTN6_HUMAN Dynactin subunit 6 OS=Homo sapiens GN=DCTN6 PE=1 SV=1	1	1	1	1	1	0	0	1	0	0	1	0	0	18.9	18.9	18.9	20.747	190	190	4				2	0	6.7366	By MS/MS			3.683	4.5314	225.8	2	1	Median	3.683	NaN	NaN	4.5314	NaN	NaN	225.8
O00401	O00401	8	8	8	Neural Wiskott-Aldrich syndrome protein	WASL	sp|O00401|WASL_HUMAN Neural Wiskott-Aldrich syndrome protein OS=Homo sapiens GN=WASL PE=1 SV=2	1	8	8	8	4	4	4	4	4	4	4	4	4	39	39	39	54.826	505	505	2.76	2	2	11	2	0	22.843	By MS/MS	By MS/MS	By MS/MS	1.1724	1.1521	22.969	14	2	Leave out requantified	0.78524	1.2637	1.2218	0.9115	1.2932	1.1955	38.444
O00410	O00410	30	30	29	Importin-5	IPO5	sp|O00410|IPO5_HUMAN Importin-5 OS=Homo sapiens GN=IPO5 PE=1 SV=4	1	30	30	29	13	21	24	13	21	24	12	20	23	50.9	50.9	49.8	123.63	1097	1097	3.19	8	14	67	58	0	301.13	By MS/MS	By MS/MS	By MS/MS	0.82603	0.84495	8.3123	133	19	Leave out requantified	0.75411	0.84983	0.84118	0.85555	0.86458	0.83728	10.418
O00418	O00418	4	4	4	Eukaryotic elongation factor 2 kinase	EEF2K	sp|O00418|EF2K_HUMAN Eukaryotic elongation factor 2 kinase OS=Homo sapiens GN=EEF2K PE=1 SV=2	1	4	4	4	1	3	1	1	3	1	1	3	1	7.9	7.9	7.9	82.143	725	725	2.43	1	2	4		0.00024056	4.4602	By MS/MS	By MS/MS	By MS/MS	0.81764	0.90519	16.523	4	3	Median	NaN	0.81764	NaN	NaN	0.90519	NaN	NaN
O00422	O00422	1	1	1	Histone deacetylase complex subunit SAP18	SAP18	sp|O00422|SAP18_HUMAN Histone deacetylase complex subunit SAP18 OS=Homo sapiens GN=SAP18 PE=1 SV=1	1	1	1	1	1	1	1	1	1	1	1	1	1	15	15	15	17.561	153	153	3.5			5	5	0	6.38	By MS/MS	By MS/MS	By MS/MS	0.87354	0.94651	11.079	10	0	Median	0.7869	0.89964	0.87752	0.95055	0.96262	0.90923	19.364
O00425	O00425	10	10	9	Insulin-like growth factor 2 mRNA-binding protein 3	IGF2BP3	sp|O00425|IF2B3_HUMAN Insulin-like growth factor 2 mRNA-binding protein 3 OS=Homo sapiens GN=IGF2BP3 PE=1 SV=2	1	10	10	9	3	6	9	3	6	9	3	6	8	23.7	23.7	21.4	63.704	579	579	2.11	7	11	8	1	0	21.713	By MS/MS	By MS/MS	By MS/MS	0.82953	0.83185	7.7042	19	3	Leave out requantified	0.62522	0.78611	0.82488	0.71508	0.79895	0.82704	11.584
O00429	O00429	23	23	23	Dynamin-1-like protein	DNM1L	sp|O00429|DNM1L_HUMAN Dynamin-1-like protein OS=Homo sapiens GN=DNM1L PE=1 SV=2	1	23	23	23	11	16	22	11	16	22	11	16	22	52.3	52.3	52.3	81.876	736	736	3.02	13	16	52	44	0	323.31	By MS/MS	By MS/MS	By MS/MS	0.84837	0.88235	9.2132	112	15	Leave out requantified	0.75403	0.88639	0.86145	0.88913	0.90615	0.85665	14.034
O00442	O00442	5	5	5	RNA 3-terminal phosphate cyclase	RTCA	sp|O00442|RTCA_HUMAN RNA 3-terminal phosphate cyclase OS=Homo sapiens GN=RTCA PE=1 SV=1	1	5	5	5	3	2	3	3	2	3	3	2	3	27.9	27.9	27.9	39.336	366	366	3.3		3	1	6	0	88.604	By MS/MS	By MS/MS	By MS/MS	1.0001	0.98564	18.074	6	2	Leave out requantified	0.64091	0.99966	1.1688	0.7502	1.0282	1.1729	NaN
O00443	O00443	1	1	1	Phosphatidylinositol 4-phosphate 3-kinase C2 domain-containing subunit alpha	PIK3C2A	sp|O00443|P3C2A_HUMAN Phosphatidylinositol 4-phosphate 3-kinase C2 domain-containing subunit alpha OS=Homo sapiens GN=PIK3C2A PE=1 SV=2	1	1	1	1	1	1	1	1	1	1	1	1	1	1.5	1.5	1.5	190.68	1686	1686	4				4	0	16.235	By MS/MS	By MS/MS	By MS/MS	0.93872	1.0106	5.4838	4	1	Median	0.81832	0.93872	1.0095	0.95634	1.024	1.0457	NaN
O00459	O00459	2	2	2	Phosphatidylinositol 3-kinase regulatory subunit beta	PIK3R2	sp|O00459|P85B_HUMAN Phosphatidylinositol 3-kinase regulatory subunit beta OS=Homo sapiens GN=PIK3R2 PE=1 SV=2	1	2	2	2	0	0	1	0	0	1	0	0	1	7	7	7	81.544	728	728	2.33		4	2		0	13.354			By MS/MS	1.8969	1.4823	14.816	3	1	Plateau	NaN	NaN	1.8969	NaN	NaN	1.8738	NaN
O00462	O00462	1	1	1	Beta-mannosidase	MANBA	sp|O00462|MANBA_HUMAN Beta-mannosidase OS=Homo sapiens GN=MANBA PE=2 SV=3	1	1	1	1	0	0	1	0	0	1	0	0	1	2.5	2.5	2.5	100.89	879	879	3			1		1	-2			By MS/MS	NaN	NaN	NaN	0	0	Median	NaN	NaN	NaN	NaN	NaN	NaN	NaN
O00468	O00468	6	6	6	Agrin;Agrin N-terminal 110 kDa subunit;Agrin C-terminal 110 kDa subunit;Agrin C-terminal 90 kDa fragment;Agrin C-terminal 22 kDa fragment	AGRN	sp|O00468|AGRIN_HUMAN Agrin OS=Homo sapiens GN=AGRN PE=1 SV=5	1	6	6	6	1	3	4	1	3	4	1	3	4	6.2	6.2	6.2	217.23	2067	2067	1.64	7	2	1	1	0	27.329	By MS/MS	By MS/MS	By MS/MS	0.81142	0.84754	74.218	5	4	Median	0.9406	0.81142	0.80245	1.0788	0.84754	0.8295	NaN
O00469	O00469	9	9	9	Procollagen-lysine,2-oxoglutarate 5-dioxygenase 2	PLOD2	sp|O00469|PLOD2_HUMAN Procollagen-lysine,2-oxoglutarate 5-dioxygenase 2 OS=Homo sapiens GN=PLOD2 PE=1 SV=2	1	9	9	9	1	2	8	1	2	8	1	2	8	23.1	23.1	23.1	84.685	737	737	3.04	2	4	9	9	0	240.29	By MS/MS	By MS/MS	By MS/MS	0.76533	0.75385	10.153	18	4	Leave out requantified	1.0926	0.73452	0.77637	1.2501	0.75385	0.75769	3.7096
Q99687;O00470;O14770	Q99687;O00470;O14770	1;1;1	1;1;1	1;1;1	Homeobox protein Meis3;Homeobox protein Meis1;Homeobox protein Meis2	MEIS3;MEIS1;MEIS2	sp|Q99687|MEIS3_HUMAN Homeobox protein Meis3 OS=Homo sapiens GN=MEIS3 PE=2 SV=3;sp|O00470|MEIS1_HUMAN Homeobox protein Meis1 OS=Homo sapiens GN=MEIS1 PE=1 SV=1;sp|O14770|MEIS2_HUMAN Homeobox protein Meis2 OS=Homo sapiens GN=MEIS2 PE=1 SV=2	3	1	1	1	1	1	0	1	1	0	1	1	0	5.6	5.6	5.6	41.114	375	375;390;477	4				2	0	5.7821	By MS/MS	By matching		0.85226	0.96475	23.38	2	0	Median	0.70566	1.0293	NaN	0.81774	1.1382	NaN	NaN
O00471	O00471	4	4	4	Exocyst complex component 5	EXOC5	sp|O00471|EXOC5_HUMAN Exocyst complex component 5 OS=Homo sapiens GN=EXOC5 PE=1 SV=1	1	4	4	4	3	2	2	3	2	2	3	2	2	13.1	13.1	13.1	81.852	708	708	3.3			7	3	0	10.575	By MS/MS	By MS/MS	By MS/MS	0.94573	1.0123	11.398	9	2	Leave out requantified	1.0353	0.9631	1.0807	1.1939	1.0255	1.1202	19.922
O00479	O00479	1	1	1	High mobility group nucleosome-binding domain-containing protein 4	HMGN4	sp|O00479|HMGN4_HUMAN High mobility group nucleosome-binding domain-containing protein 4 OS=Homo sapiens GN=HMGN4 PE=1 SV=3	1	1	1	1	0	1	1	0	1	1	0	1	1	12.2	12.2	12.2	9.5388	90	90	1.33	2	1			0.0013112	2.6581		By MS/MS	By MS/MS	1.1495	1.1596	9.2301	3	0	Median	NaN	1.2603	1.1351	NaN	1.3417	1.1451	NaN
O00487	O00487	8	8	8	26S proteasome non-ATPase regulatory subunit 14	PSMD14	sp|O00487|PSDE_HUMAN 26S proteasome non-ATPase regulatory subunit 14 OS=Homo sapiens GN=PSMD14 PE=1 SV=1	1	8	8	8	4	5	6	4	5	6	4	5	6	49	49	49	34.577	310	310	3.29	1	5	14	18	0	63.066	By MS/MS	By MS/MS	By MS/MS	0.99978	1.0176	9.5588	32	10	Leave out requantified	0.83141	1.0066	1.0297	0.95528	1.019	1.0181	7.6984
O00488	O00488	3	3	3	Zinc finger protein 593	ZNF593	sp|O00488|ZN593_HUMAN Zinc finger protein 593 OS=Homo sapiens GN=ZNF593 PE=1 SV=2	1	3	3	3	0	0	3	0	0	3	0	0	3	45.5	45.5	45.5	15.199	134	134	1.67	1	2			0.00069428	3.6309			By MS/MS	1.0634	1.1776	NaN	1	0	Median	NaN	NaN	1.0634	NaN	NaN	1.1776	NaN
O00499	O00499	10	10	10	Myc box-dependent-interacting protein 1	BIN1	sp|O00499|BIN1_HUMAN Myc box-dependent-interacting protein 1 OS=Homo sapiens GN=BIN1 PE=1 SV=1	1	10	10	10	6	7	7	6	7	7	6	7	7	26.3	26.3	26.3	64.699	593	593	2.16	20	5	13	7	0	64.542	By MS/MS	By MS/MS	By MS/MS	0.61817	0.63787	11.832	39	10	Leave out requantified	0.6134	0.63638	0.6154	0.6918	0.63345	0.6026	7.8605
O00505	O00505	12	12	11	Importin subunit alpha-4	KPNA3	sp|O00505|IMA4_HUMAN Importin subunit alpha-4 OS=Homo sapiens GN=KPNA3 PE=1 SV=2	1	12	12	11	6	11	9	6	11	9	6	10	8	34.2	34.2	31.3	57.81	521	521	3.02	3	10	23	17	0	63.287	By MS/MS	By MS/MS	By MS/MS	1.1061	1.1384	12.711	47	10	Leave out requantified	0.95261	1.1291	1.1028	1.1195	1.1472	1.1174	17.135
O00506	O00506	2	1	1	Serine/threonine-protein kinase 25	STK25	sp|O00506|STK25_HUMAN Serine/threonine-protein kinase 25 OS=Homo sapiens GN=STK25 PE=1 SV=1	1	2	1	1	0	2	1	0	1	1	0	1	1	11	7.3	7.3	48.111	426	426	4				3	0	8.0443		By MS/MS	By MS/MS	0.85527	0.91068	25.753	3	1	Median	NaN	1.046	0.74092	NaN	1.1388	0.78774	NaN
O00515	O00515	20	20	20	Ladinin-1	LAD1	sp|O00515|LAD1_HUMAN Ladinin-1 OS=Homo sapiens GN=LAD1 PE=1 SV=2	1	20	20	20	12	12	14	12	12	14	12	12	14	37.9	37.9	37.9	57.13	517	517	1.79	47	26	17	5	0	114.27	By MS/MS	By MS/MS	By MS/MS	1.4019	1.4787	8.4439	76	12	Leave out requantified	1.1271	1.4333	1.528	1.2779	1.4949	1.5711	7.3201
O00519	O00519	2	2	2	Fatty-acid amide hydrolase 1	FAAH	sp|O00519|FAAH1_HUMAN Fatty-acid amide hydrolase 1 OS=Homo sapiens GN=FAAH PE=1 SV=2	1	2	2	2	0	1	1	0	1	1	0	1	1	9.2	9.2	9.2	63.065	579	579	3			2		0.0033734	2.1917		By MS/MS	By MS/MS	0.90745	0.92036	NaN	1	0	Median	NaN	NaN	0.90745	NaN	NaN	0.92036	NaN
O00541	O00541	7	7	7	Pescadillo homolog	PES1	sp|O00541|PESC_HUMAN Pescadillo homolog OS=Homo sapiens GN=PES1 PE=1 SV=1	1	7	7	7	1	4	6	1	4	6	1	4	6	17	17	17	68.002	588	588	2.73	3	9	11	7	0	61.077	By MS/MS	By MS/MS	By MS/MS	0.89862	0.91605	14.006	26	5	Leave out requantified	0.78186	0.7935	0.90836	0.96033	0.89875	0.9262	33.907
O00559	O00559	4	4	4	Receptor-binding cancer antigen expressed on SiSo cells	EBAG9	sp|O00559|RCAS1_HUMAN Receptor-binding cancer antigen expressed on SiSo cells OS=Homo sapiens GN=EBAG9 PE=1 SV=1	1	4	4	4	1	1	3	1	1	3	1	1	3	38	38	38	24.377	213	213	2		5			0	73.645	By MS/MS	By MS/MS	By MS/MS	0.88978	0.89025	11.57	3	0	Median	NaN	1.0225	0.84406	NaN	1.0356	0.85704	NaN
O00560	O00560	11	11	11	Syntenin-1	SDCBP	sp|O00560|SDCB1_HUMAN Syntenin-1 OS=Homo sapiens GN=SDCBP PE=1 SV=1	1	11	11	11	6	8	8	6	8	8	6	8	8	69.8	69.8	69.8	32.444	298	298	2.97	3	15	23	19	0	134.9	By MS/MS	By MS/MS	By MS/MS	0.91216	0.92985	12.892	54	8	Leave out requantified	0.92353	0.92227	0.88201	1.056	0.95802	0.86333	10.946
O00562	O00562	2	2	2	Membrane-associated phosphatidylinositol transfer protein 1	PITPNM1	sp|O00562|PITM1_HUMAN Membrane-associated phosphatidylinositol transfer protein 1 OS=Homo sapiens GN=PITPNM1 PE=1 SV=4	1	2	2	2	1	2	1	1	2	1	1	2	1	3.9	3.9	3.9	134.85	1244	1244	1	7				0	7.0177	By MS/MS	By MS/MS	By MS/MS	0.91499	0.95668	3.531	3	2	Median	NaN	0.91196	1.0504	NaN	0.95196	1.0114	NaN
O00566	O00566	11	11	11	U3 small nucleolar ribonucleoprotein protein MPP10	MPHOSPH10	sp|O00566|MPP10_HUMAN U3 small nucleolar ribonucleoprotein protein MPP10 OS=Homo sapiens GN=MPHOSPH10 PE=1 SV=2	1	11	11	11	10	8	8	10	8	8	10	8	8	23.6	23.6	23.6	78.863	681	681	2.77	7	14	30	13	0	49.53	By MS/MS	By MS/MS	By MS/MS	1.0074	1.0465	18.783	45	3	Leave out requantified	0.80725	0.99432	1.0487	0.94901	1.0567	1.0395	15.511
O00567	O00567	19	19	19	Nucleolar protein 56	NOP56	sp|O00567|NOP56_HUMAN Nucleolar protein 56 OS=Homo sapiens GN=NOP56 PE=1 SV=4	1	19	19	19	12	13	16	12	13	16	12	13	16	46.8	46.8	46.8	66.049	594	594	2.59	21	40	36	30	0	323.31	By MS/MS	By MS/MS	By MS/MS	0.976	1.0215	7.4497	110	12	Leave out requantified	0.87292	1.039	0.99273	0.99066	1.0667	1.0043	7.8658
O00571;Q9NQI0	O00571	30;1	30;1	10;0	ATP-dependent RNA helicase DDX3X	DDX3X	sp|O00571|DDX3X_HUMAN ATP-dependent RNA helicase DDX3X OS=Homo sapiens GN=DDX3X PE=1 SV=3	2	30	30	10	17	19	24	17	19	24	8	6	7	60.1	60.1	27.2	73.243	662	662;724	2.95	13	24	61	43	0	219.56	By MS/MS	By MS/MS	By MS/MS	0.98478	1.0113	12.858	126	20	Leave out requantified	0.84716	1.0218	1.0178	0.98365	1.0564	1.0157	8.9243
O00584	O00584	3	3	3	Ribonuclease T2	RNASET2	sp|O00584|RNT2_HUMAN Ribonuclease T2 OS=Homo sapiens GN=RNASET2 PE=1 SV=2	1	3	3	3	2	1	1	2	1	1	2	1	1	10.2	10.2	10.2	29.48	256	256	1.25	3	1			0	27.36	By MS/MS	By MS/MS	By MS/MS	1.12	1.0934	84.184	3	1	Median	1.8496	NaN	1.12	2.1204	NaN	1.0934	106.06
O00625	O00625	9	9	9	Pirin	PIR	sp|O00625|PIR_HUMAN Pirin OS=Homo sapiens GN=PIR PE=1 SV=1	1	9	9	9	7	6	7	7	6	7	7	6	7	50.7	50.7	50.7	32.113	290	290	3.05	2	13	29	20	0	136.07	By MS/MS	By MS/MS	By MS/MS	1.1501	1.1828	8.9925	58	4	Leave out requantified	0.99695	1.1553	1.2154	1.1733	1.1885	1.1759	12.598
O00629	O00629	7	6	6	Importin subunit alpha-3	KPNA4	sp|O00629|IMA3_HUMAN Importin subunit alpha-3 OS=Homo sapiens GN=KPNA4 PE=1 SV=1	1	7	6	6	3	5	6	3	4	5	3	4	5	19.2	16.3	16.3	57.886	521	521	3.08	2	3	11	9	0	46.613	By MS/MS	By MS/MS	By MS/MS	0.9818	1.0421	4.7816	25	4	Leave out requantified	0.92611	0.98202	0.9818	1.0488	1.0083	1.0421	4.9633
O00712	O00712	5	5	5	Nuclear factor 1 B-type	NFIB	sp|O00712|NFIB_HUMAN Nuclear factor 1 B-type OS=Homo sapiens GN=NFIB PE=1 SV=2	1	5	5	5	2	4	4	2	4	4	2	4	4	25.7	25.7	25.7	47.441	420	420	2.12	3	8	5		0	63.726	By MS/MS	By MS/MS	By MS/MS	1.0131	1.0445	13.856	14	4	Leave out requantified	0.83556	0.9505	1.0289	0.95631	1.0185	1.0287	5.4042
O00743	O00743	2	2	2	Serine/threonine-protein phosphatase 6 catalytic subunit;Serine/threonine-protein phosphatase 6 catalytic subunit, N-terminally processed	PPP6C	sp|O00743|PPP6_HUMAN Serine/threonine-protein phosphatase 6 catalytic subunit OS=Homo sapiens GN=PPP6C PE=1 SV=1	1	2	2	2	0	2	1	0	2	1	0	2	1	9.5	9.5	9.5	35.144	305	305	3		1	3	1	0	20.335		By MS/MS	By MS/MS	0.8293	0.84094	12.946	4	0	Median	NaN	0.62919	0.8436	NaN	0.67671	0.85608	NaN
O00750	O00750	2	2	2	Phosphatidylinositol 4-phosphate 3-kinase C2 domain-containing subunit beta	PIK3C2B	sp|O00750|P3C2B_HUMAN Phosphatidylinositol 4-phosphate 3-kinase C2 domain-containing subunit beta OS=Homo sapiens GN=PIK3C2B PE=1 SV=2	1	2	2	2	0	1	2	0	1	2	0	1	2	2.7	2.7	2.7	184.77	1634	1634	3.25			3	1	0.005176	2.0048		By matching	By MS/MS	1.126	1.1148	36.653	4	0	Leave out requantified	NaN	1.1392	1.4827	NaN	1.1392	1.4446	NaN
O00754	O00754	1	1	1	Lysosomal alpha-mannosidase;Lysosomal alpha-mannosidase A peptide;Lysosomal alpha-mannosidase B peptide;Lysosomal alpha-mannosidase C peptide;Lysosomal alpha-mannosidase D peptide;Lysosomal alpha-mannosidase E peptide	MAN2B1	sp|O00754|MA2B1_HUMAN Lysosomal alpha-mannosidase OS=Homo sapiens GN=MAN2B1 PE=1 SV=3	1	1	1	1	1	1	1	1	1	1	1	1	1	2.5	2.5	2.5	113.74	1011	1011	4				3	0	7.6008	By MS/MS	By MS/MS	By MS/MS	0.84068	0.983	57.25	3	0	Median	0.84068	0.36816	1.0405	0.983	0.38493	1.0869	NaN
O00762	O00762	2	2	2	Ubiquitin-conjugating enzyme E2 C	UBE2C	sp|O00762|UBE2C_HUMAN Ubiquitin-conjugating enzyme E2 C OS=Homo sapiens GN=UBE2C PE=1 SV=1	1	2	2	2	2	1	2	2	1	2	2	1	2	9.5	9.5	9.5	19.652	179	179	1	6				0.00024661	4.9996	By MS/MS	By MS/MS	By MS/MS	0.82069	0.94202	18.832	5	1	Leave out requantified	0.80002	1.0437	0.79175	0.98317	1.1188	0.83001	7.2902
O00764	O00764	11	11	11	Pyridoxal kinase	PDXK	sp|O00764|PDXK_HUMAN Pyridoxal kinase OS=Homo sapiens GN=PDXK PE=1 SV=1	1	11	11	11	5	8	9	5	8	9	5	8	9	51.3	51.3	51.3	35.102	312	312	3.08	3	1	24	10	0	196.39	By MS/MS	By MS/MS	By MS/MS	0.97278	0.99657	11.733	34	8	Leave out requantified	0.81617	0.89466	0.95742	0.95926	0.93423	0.95815	7.8958
O00767	O00767	3	3	3	Acyl-CoA desaturase	SCD	sp|O00767|ACOD_HUMAN Acyl-CoA desaturase OS=Homo sapiens GN=SCD PE=1 SV=2	1	3	3	3	0	2	2	0	2	2	0	2	2	14.2	14.2	14.2	41.522	359	359	3.33	1		1	4	0	208.07		By MS/MS	By MS/MS	1.5414	1.6118	31.302	5	0	Leave out requantified	NaN	1.2295	1.2947	NaN	1.284	1.3323	NaN
O09705	O09705	1	1	1			sp|O09705|L_LASSJ RNA-directed RNA polymerase L OS=Lassa virus (strain Mouse/Sierra Leone/Josiah/1976) GN=L PE=3 SV=1	1	1	1	1	0	1	0	0	1	0	0	1	0	0.8	0.8	0.8	253.43	2218	2218	1	1				1	-2		By MS/MS		NaN	NaN	NaN	0	0	Median	NaN	NaN	NaN	NaN	NaN	NaN	NaN
O14497	O14497	14	14	13	AT-rich interactive domain-containing protein 1A	ARID1A	sp|O14497|ARI1A_HUMAN AT-rich interactive domain-containing protein 1A OS=Homo sapiens GN=ARID1A PE=1 SV=3	1	14	14	13	8	8	13	8	8	13	8	7	12	14.4	14.4	13.5	242.04	2285	2285	1.55	27	11	5	1	0	297.51	By MS/MS	By MS/MS	By MS/MS	0.99402	1.0148	10.332	29	10	Leave out requantified	0.8908	0.93719	1.0414	1.0312	0.95751	1.0132	17.623
O14545	O14545	4	4	4	TRAF-type zinc finger domain-containing protein 1	TRAFD1	sp|O14545|TRAD1_HUMAN TRAF-type zinc finger domain-containing protein 1 OS=Homo sapiens GN=TRAFD1 PE=1 SV=1	1	4	4	4	2	2	2	2	2	2	2	2	2	13.1	13.1	13.1	64.84	582	582	1.86	5			2	0.00024067	4.4636	By MS/MS	By MS/MS	By MS/MS	0.79392	0.90129	1.3103	6	1	Leave out requantified	0.72687	0.85112	0.90096	0.87849	0.87952	0.90664	4.9343
O14548	O14548	1	1	1	Cytochrome c oxidase subunit 7A-related protein, mitochondrial	COX7A2L	sp|O14548|COX7R_HUMAN Cytochrome c oxidase subunit 7A-related protein, mitochondrial OS=Homo sapiens GN=COX7A2L PE=1 SV=2	1	1	1	1	1	1	1	1	1	1	1	1	1	28.9	28.9	28.9	12.615	114	114	3.17		1	3	2	0	18.544	By MS/MS	By MS/MS	By MS/MS	0.87165	0.99949	18.65	6	0	Median	0.87165	0.72572	1.1085	1.0103	0.75264	1.0943	0.81744
O14562	O14562	3	3	3	Ubiquitin domain-containing protein UBFD1	UBFD1	sp|O14562|UBFD1_HUMAN Ubiquitin domain-containing protein UBFD1 OS=Homo sapiens GN=UBFD1 PE=1 SV=2	1	3	3	3	1	1	2	1	1	2	1	1	2	16.2	16.2	16.2	33.382	309	309	2.17	2	2	1	1	0	22.556	By MS/MS	By MS/MS	By MS/MS	0.69815	0.81733	36.481	3	0	Leave out requantified	0.69815	0.94598	0.50407	0.81733	1.0179	0.49927	NaN
O14576	O14576	1	1	1	Cytoplasmic dynein 1 intermediate chain 1	DYNC1I1	sp|O14576|DC1I1_HUMAN Cytoplasmic dynein 1 intermediate chain 1 OS=Homo sapiens GN=DYNC1I1 PE=1 SV=2	1	1	1	1	1	1	1	1	1	1	1	1	1	5.3	5.3	5.3	72.955	645	645	3.4			3	2	0	15.187	By MS/MS	By MS/MS	By MS/MS	1.116	1.1015	10.738	5	0	Median	0.89778	1.1198	1.222	1.019	1.1121	1.2057	3.7841
O14579	O14579	11	11	11	Coatomer subunit epsilon	COPE	sp|O14579|COPE_HUMAN Coatomer subunit epsilon OS=Homo sapiens GN=COPE PE=1 SV=3	1	11	11	11	8	7	10	8	7	10	8	7	10	65.9	65.9	65.9	34.482	308	308	3.26		12	22	28	0	98.509	By MS/MS	By MS/MS	By MS/MS	0.85649	0.87465	19.086	58	9	Leave out requantified	0.87821	0.88374	0.8901	1.0209	0.92713	0.9012	22.759
P47813;O14602	P47813;O14602	6;6	6;6	6;6	Eukaryotic translation initiation factor 1A, X-chromosomal;Eukaryotic translation initiation factor 1A, Y-chromosomal	EIF1AX;EIF1AY	sp|P47813|IF1AX_HUMAN Eukaryotic translation initiation factor 1A, X-chromosomal OS=Homo sapiens GN=EIF1AX PE=1 SV=2;sp|O14602|IF1AY_HUMAN Eukaryotic translation initiation factor 1A, Y-chromosomal OS=Homo sapiens GN=EIF1AY PE=1 SV=4	2	6	6	6	6	1	2	6	1	2	6	1	2	50.7	50.7	50.7	16.46	144	144;144	2.47	6	2	4	5	0	36.606	By MS/MS	By MS/MS	By MS/MS	0.93039	1.0508	45.829	13	1	Leave out requantified	0.9063	0.94449	0.99791	1.0508	0.94473	0.98487	46.473
O14617	O14617	10	10	10	AP-3 complex subunit delta-1	AP3D1	sp|O14617|AP3D1_HUMAN AP-3 complex subunit delta-1 OS=Homo sapiens GN=AP3D1 PE=1 SV=1	1	10	10	10	4	10	8	4	10	8	4	10	8	20.5	20.5	20.5	130.16	1153	1153	3.26		2	27	13	0	63.201	By MS/MS	By MS/MS	By MS/MS	0.90685	0.92981	14.08	34	5	Leave out requantified	0.82506	0.90685	0.91586	0.96819	0.95893	0.93662	8.3733
O14618	O14618	2	2	2	Copper chaperone for superoxide dismutase	CCS	sp|O14618|CCS_HUMAN Copper chaperone for superoxide dismutase OS=Homo sapiens GN=CCS PE=1 SV=1	1	2	2	2	2	2	0	2	2	0	2	2	0	24.8	24.8	24.8	29.04	274	274	3.5			2	2	0	69.558	By MS/MS	By MS/MS		0.81615	0.99819	6.0602	3	0	Plateau	0.80344	0.87584	NaN	0.95307	0.94204	NaN	NaN
O14639	O14639	4	4	4	Actin-binding LIM protein 1	ABLIM1	sp|O14639|ABLM1_HUMAN Actin-binding LIM protein 1 OS=Homo sapiens GN=ABLIM1 PE=1 SV=3	1	4	4	4	2	2	3	2	2	3	2	2	3	8.1	8.1	8.1	87.687	778	778	1.14	6	1			0	22.15	By MS/MS	By MS/MS	By MS/MS	1.0356	1.0447	9.9648	7	1	Leave out requantified	0.82607	0.99985	1.0742	0.95916	1.0285	1.0447	11.243
O14641	O14641	2	2	2	Segment polarity protein dishevelled homolog DVL-2	DVL2	sp|O14641|DVL2_HUMAN Segment polarity protein dishevelled homolog DVL-2 OS=Homo sapiens GN=DVL2 PE=1 SV=1	1	2	2	2	1	2	2	1	2	2	1	2	2	5.4	5.4	5.4	78.947	736	736	2		5			0	7.4262	By matching	By MS/MS	By MS/MS	0.80316	0.89417	13.905	4	1	Median	0.71372	0.89041	0.84103	0.83853	0.95349	0.84675	NaN
O14646	O14646	5	3	3	Chromodomain-helicase-DNA-binding protein 1	CHD1	sp|O14646|CHD1_HUMAN Chromodomain-helicase-DNA-binding protein 1 OS=Homo sapiens GN=CHD1 PE=1 SV=2	1	5	3	3	0	0	4	0	0	2	0	0	2	5.2	3.9	3.9	196.69	1710	1710	2		3			0.00088889	2.957			By MS/MS	1.7213	1.7118	NaN	1	1	Median	NaN	NaN	1.7213	NaN	NaN	1.7118	NaN
O14647	O14647	7	7	5	Chromodomain-helicase-DNA-binding protein 2	CHD2	sp|O14647|CHD2_HUMAN Chromodomain-helicase-DNA-binding protein 2 OS=Homo sapiens GN=CHD2 PE=1 SV=2	1	7	7	5	3	3	5	3	3	5	3	3	3	6.9	6.9	5.6	211.34	1828	1828	2.11	2	13	2	1	0	65.535	By MS/MS	By MS/MS	By MS/MS	0.84529	0.9075	9.1819	7	4	Leave out requantified	0.7916	0.77522	0.9886	0.9075	0.80683	0.8872	NaN
O14662	O14662	2	2	2	Syntaxin-16	STX16	sp|O14662|STX16_HUMAN Syntaxin-16 OS=Homo sapiens GN=STX16 PE=1 SV=3	1	2	2	2	1	1	2	1	1	2	1	1	2	15.7	15.7	15.7	37.031	325	325	4				4	0	21.592	By matching	By MS/MS	By MS/MS	1.315	1.3639	26.369	4	0	Leave out requantified	1.6119	1.0251	1.315	1.9847	1.0936	1.3639	NaN
O14672	O14672	4	4	4	Disintegrin and metalloproteinase domain-containing protein 10	ADAM10	sp|O14672|ADA10_HUMAN Disintegrin and metalloproteinase domain-containing protein 10 OS=Homo sapiens GN=ADAM10 PE=1 SV=1	1	4	4	4	3	3	1	3	3	1	3	3	1	9.6	9.6	9.6	84.141	748	748	2	4	2	4		0	32.29	By MS/MS	By MS/MS	By MS/MS	0.95378	1.0755	1.738	7	1	Leave out requantified	0.95378	0.91971	1.0947	1.1344	0.98273	1.0755	2.3974
O14681	O14681	2	2	2	Etoposide-induced protein 2.4 homolog	EI24	sp|O14681|EI24_HUMAN Etoposide-induced protein 2.4 homolog OS=Homo sapiens GN=EI24 PE=1 SV=4	1	2	2	2	0	2	0	0	2	0	0	2	0	7.6	7.6	7.6	38.964	340	340	2.5	1			1	0.002158	2.4964		By MS/MS		0.97064	0.98341	NaN	1	0	Median	NaN	0.97064	NaN	NaN	0.98341	NaN	NaN
O14684	O14684	2	2	2	Prostaglandin E synthase	PTGES	sp|O14684|PTGES_HUMAN Prostaglandin E synthase OS=Homo sapiens GN=PTGES PE=1 SV=2	1	2	2	2	2	1	1	2	1	1	2	1	1	25.7	25.7	25.7	17.102	152	152	3.7	1			9	0	8.4675	By MS/MS	By MS/MS	By MS/MS	0.98497	1.101	7.5987	6	2	Leave out requantified	0.89798	0.88325	1.28	1.0632	0.92356	1.3076	2.6492
O14686	O14686	1	1	1	Histone-lysine N-methyltransferase 2D	KMT2D	sp|O14686|KMT2D_HUMAN Histone-lysine N-methyltransferase 2D OS=Homo sapiens GN=KMT2D PE=1 SV=2	1	1	1	1	0	1	0	0	1	0	0	1	0	0.4	0.4	0.4	593.38	5537	5537	4				1	0.0073544	1.8439		By MS/MS		1.0166	1.0501	NaN	1	0	Median	NaN	1.0166	NaN	NaN	1.0501	NaN	NaN
O14730	O14730	3	3	3	Serine/threonine-protein kinase RIO3	RIOK3	sp|O14730|RIOK3_HUMAN Serine/threonine-protein kinase RIO3 OS=Homo sapiens GN=RIOK3 PE=1 SV=2	1	3	3	3	1	1	3	1	1	3	1	1	3	9.2	9.2	9.2	59.092	519	519	2.5	1	3		2	0	8.6618	By MS/MS	By MS/MS	By MS/MS	0.86371	0.91399	2.4897	2	0	Median	0.82648	NaN	0.90261	0.93023	NaN	0.89804	NaN
O14732	O14732	4	4	4	Inositol monophosphatase 2	IMPA2	sp|O14732|IMPA2_HUMAN Inositol monophosphatase 2 OS=Homo sapiens GN=IMPA2 PE=1 SV=1	1	4	4	4	3	2	3	3	2	3	3	2	3	22.6	22.6	22.6	31.321	288	288	3.8	1			14	0	27.173	By MS/MS	By MS/MS	By MS/MS	0.69477	0.73252	1.0026	14	2	Leave out requantified	0.61061	0.70896	0.71774	0.73214	0.74256	0.73442	31.941
O14734	O14734	1	1	1	Acyl-coenzyme A thioesterase 8	ACOT8	sp|O14734|ACOT8_HUMAN Acyl-coenzyme A thioesterase 8 OS=Homo sapiens GN=ACOT8 PE=1 SV=1	1	1	1	1	1	1	1	1	1	1	1	1	1	7.2	7.2	7.2	35.914	319	319	1	3				0.0065587	1.8863	By matching	By MS/MS	By MS/MS	1.2179	1.2608	13.296	3	0	Plateau	0.85064	0.93961	1.2179	1.0013	1.0171	1.27	NaN
O14737	O14737	5	5	5	Programmed cell death protein 5	PDCD5	sp|O14737|PDCD5_HUMAN Programmed cell death protein 5 OS=Homo sapiens GN=PDCD5 PE=1 SV=3	1	5	5	5	2	3	4	2	3	4	2	3	4	37.6	37.6	37.6	14.285	125	125	2.08	3	6	2	1	0	11.392	By MS/MS	By MS/MS	By MS/MS	0.95943	0.95421	9.0927	11	0	Leave out requantified	0.76542	0.94739	0.90504	0.92554	0.97573	0.89473	NaN
O14744	O14744	17	17	17	Protein arginine N-methyltransferase 5;Protein arginine N-methyltransferase 5, N-terminally processed	PRMT5	sp|O14744|ANM5_HUMAN Protein arginine N-methyltransferase 5 OS=Homo sapiens GN=PRMT5 PE=1 SV=4	1	17	17	17	10	13	15	10	13	15	10	13	15	52.1	52.1	52.1	72.683	637	637	2.78	10	20	31	22	0	128.27	By MS/MS	By MS/MS	By MS/MS	0.92352	0.95095	12.324	70	6	Leave out requantified	0.78072	0.95149	0.94321	0.92862	0.98644	0.94192	6.0348
O14745	O14745	10	10	10	Na(+)/H(+) exchange regulatory cofactor NHE-RF1	SLC9A3R1	sp|O14745|NHRF1_HUMAN Na(+)/H(+) exchange regulatory cofactor NHE-RF1 OS=Homo sapiens GN=SLC9A3R1 PE=1 SV=4	1	10	10	10	7	7	9	7	7	9	7	7	9	42.7	42.7	42.7	38.868	358	358	1.6	37	16	8	2	0	151.47	By MS/MS	By MS/MS	By MS/MS	0.75127	0.85367	13.143	43	7	Leave out requantified	0.69562	0.77848	0.835	0.832	0.80865	0.92528	3.5546
O14757	O14757	1	1	1	Serine/threonine-protein kinase Chk1	CHEK1	sp|O14757|CHK1_HUMAN Serine/threonine-protein kinase Chk1 OS=Homo sapiens GN=CHEK1 PE=1 SV=2	1	1	1	1	1	0	0	1	0	0	1	0	0	7.8	7.8	7.8	54.433	476	476	4				1	0.00088535	2.8814	By MS/MS			0.48585	0.54385	NaN	1	1	Median	0.48585	NaN	NaN	0.54385	NaN	NaN	NaN
Q5IS74;O14773	Q5IS74;O14773	2;2	2;2	2;2	Tripeptidyl-peptidase 1	TPP1	sp|Q5IS74|TPP1_PANTR Tripeptidyl-peptidase 1 OS=Pan troglodytes GN=TPP1 PE=2 SV=1;sp|O14773|TPP1_HUMAN Tripeptidyl-peptidase 1 OS=Homo sapiens GN=TPP1 PE=1 SV=2	2	2	2	2	1	1	2	1	1	2	1	1	2	11.5	11.5	11.5	61.294	563	563;563	3.5			3	3	0	30.961	By MS/MS	By MS/MS	By MS/MS	0.91601	0.93958	9.0604	6	0	Leave out requantified	1.0191	0.62452	0.97567	1.1555	0.63442	0.96624	20.197
O14776	O14776	12	12	12	Transcription elongation regulator 1	TCERG1	sp|O14776|TCRG1_HUMAN Transcription elongation regulator 1 OS=Homo sapiens GN=TCERG1 PE=1 SV=2	1	12	12	12	6	10	7	6	10	7	6	10	7	13.6	13.6	13.6	123.9	1098	1098	2.07	16	11	11	4	0	323.31	By MS/MS	By MS/MS	By MS/MS	0.93806	1.0065	19.725	34	3	Leave out requantified	0.89898	0.94716	0.96582	1.0645	1.0286	0.99551	26.04
O14787	O14787	10	7	7	Transportin-2	TNPO2	sp|O14787|TNPO2_HUMAN Transportin-2 OS=Homo sapiens GN=TNPO2 PE=1 SV=3	1	10	7	7	2	9	10	1	7	7	1	7	7	21.3	14.3	14.3	101.39	897	897	3.09	5		6	12	0	37.55	By MS/MS	By MS/MS	By MS/MS	0.93744	0.93459	12.786	23	5	Leave out requantified	0.7611	0.95315	0.92859	0.86693	0.96664	0.91248	7.042
O14802	O14802	1	1	1	DNA-directed RNA polymerase III subunit RPC1	POLR3A	sp|O14802|RPC1_HUMAN DNA-directed RNA polymerase III subunit RPC1 OS=Homo sapiens GN=POLR3A PE=1 SV=2	1	1	1	1	0	1	1	0	1	1	0	1	1	1.2	1.2	1.2	155.64	1390	1390	3			2		0.0027969	2.4248		By MS/MS	By MS/MS	1.0715	1.0962	2.0866	2	0	Median	NaN	1.0451	1.0985	NaN	1.0802	1.1125	NaN
O14818;Q8TAA3	O14818	9;3	9;3	9;3	Proteasome subunit alpha type-7	PSMA7	sp|O14818|PSA7_HUMAN Proteasome subunit alpha type-7 OS=Homo sapiens GN=PSMA7 PE=1 SV=1	2	9	9	9	3	5	9	3	5	9	3	5	9	44.4	44.4	44.4	27.887	248	248;256	2.91	4	12	22	15	0	297.56	By MS/MS	By MS/MS	By MS/MS	0.90532	0.9158	13.007	47	8	Leave out requantified	0.65734	0.93043	0.90224	0.7492	0.93443	0.8938	21.92
O14828	O14828	4	4	4	Secretory carrier-associated membrane protein 3	SCAMP3	sp|O14828|SCAM3_HUMAN Secretory carrier-associated membrane protein 3 OS=Homo sapiens GN=SCAMP3 PE=1 SV=3	1	4	4	4	3	2	3	3	2	3	3	2	3	22.2	22.2	22.2	38.287	347	347	2.58	1	12	10	3	0	72.563	By MS/MS	By MS/MS	By MS/MS	0.82936	0.90826	5.6478	24	4	Leave out requantified	0.82936	0.77103	0.92174	0.96488	0.8003	0.9264	6.603
O14841	O14841	3	3	3	5-oxoprolinase	OPLAH	sp|O14841|OPLA_HUMAN 5-oxoprolinase OS=Homo sapiens GN=OPLAH PE=1 SV=3	1	3	3	3	1	2	1	1	2	1	1	2	1	6.3	6.3	6.3	137.46	1288	1288	2.75		2	1	1	0	28.343	By MS/MS	By MS/MS	By MS/MS	1.1281	1.1982	28.466	3	1	Plateau	0.58192	1.1281	0.87474	0.68079	1.2018	0.87881	NaN
O14867	O14867	1	1	1	Transcription regulator protein BACH1	BACH1	sp|O14867|BACH1_HUMAN Transcription regulator protein BACH1 OS=Homo sapiens GN=BACH1 PE=1 SV=2	1	1	1	1	1	1	0	1	1	0	1	1	0	3	3	3	81.957	736	736	1	3				0	280.84	By MS/MS	By MS/MS		NaN	NaN	NaN	0	0	Median	NaN	NaN	NaN	NaN	NaN	NaN	NaN
O14874	O14874	4	4	4	[3-methyl-2-oxobutanoate dehydrogenase [lipoamide]] kinase, mitochondrial	BCKDK	sp|O14874|BCKD_HUMAN [3-methyl-2-oxobutanoate dehydrogenase [lipoamide]] kinase, mitochondrial OS=Homo sapiens GN=BCKDK PE=1 SV=2	1	4	4	4	1	3	2	1	3	2	1	3	2	15	15	15	46.36	412	412	3.25	1		3	4	0	15.533	By MS/MS	By MS/MS	By MS/MS	0.88292	0.93611	0.6793	6	1	Leave out requantified	0.80715	0.79788	0.99915	0.9462	0.86861	1.008	NaN
O14880	O14880	3	3	3	Microsomal glutathione S-transferase 3	MGST3	sp|O14880|MGST3_HUMAN Microsomal glutathione S-transferase 3 OS=Homo sapiens GN=MGST3 PE=1 SV=1	1	3	3	3	1	2	3	1	2	3	1	2	3	33.6	33.6	33.6	16.516	152	152	2.88		8	13	5	0	33.071	By MS/MS	By MS/MS	By MS/MS	0.95508	1.0438	1.7962	21	1	Leave out requantified	0.8779	0.79366	1.2888	1.0237	0.82735	1.3041	2.409
O14893	O14893	3	3	3	Gem-associated protein 2	GEMIN2	sp|O14893|GEMI2_HUMAN Gem-associated protein 2 OS=Homo sapiens GN=GEMIN2 PE=1 SV=1	1	3	3	3	0	3	2	0	3	2	0	3	2	13.2	13.2	13.2	31.585	280	280	3		2	5	2	0	6.6867		By MS/MS	By MS/MS	1.2973	1.3916	26.799	5	1	Leave out requantified	NaN	1.5169	1.1199	NaN	1.682	1.2008	NaN
O14896	O14896	11	11	11	Interferon regulatory factor 6	IRF6	sp|O14896|IRF6_HUMAN Interferon regulatory factor 6 OS=Homo sapiens GN=IRF6 PE=1 SV=1	1	11	11	11	6	5	11	6	5	11	6	5	11	47.1	47.1	47.1	53.129	467	467	2.48	16	7	20	11	0	116.72	By MS/MS	By MS/MS	By MS/MS	1.2516	1.2431	11.927	49	8	Leave out requantified	0.90076	1.1495	1.3184	1.028	1.1985	1.296	11.258
O14904	O14904	1	1	1	Protein Wnt-9a	WNT9A	sp|O14904|WNT9A_HUMAN Protein Wnt-9a OS=Homo sapiens GN=WNT9A PE=2 SV=2	1	1	1	1	0	0	0	0	0	0	0	0	0	6.8	6.8	6.8	40.32	365	365	1	1				1	-2				NaN	NaN	NaN	0	0	Median	NaN	NaN	NaN	NaN	NaN	NaN	NaN
O14907	O14907	4	4	4	Tax1-binding protein 3	TAX1BP3	sp|O14907|TX1B3_HUMAN Tax1-binding protein 3 OS=Homo sapiens GN=TAX1BP3 PE=1 SV=2	1	4	4	4	3	1	2	3	1	2	3	1	2	64.5	64.5	64.5	13.735	124	124	2.33	2	4	1	2	0	35.878	By MS/MS	By MS/MS	By MS/MS	1.0233	1.1247	11.956	8	2	Leave out requantified	1.0291	1.0535	1.0176	1.2239	1.109	1.0248	154.73
O14908	O14908	5	5	5	PDZ domain-containing protein GIPC1	GIPC1	sp|O14908|GIPC1_HUMAN PDZ domain-containing protein GIPC1 OS=Homo sapiens GN=GIPC1 PE=1 SV=2	1	5	5	5	3	1	3	3	1	3	3	1	3	29.1	29.1	29.1	36.049	333	333	3.57		1	1	5	0	9.2625	By MS/MS	By matching	By MS/MS	0.73757	0.87142	4.5511	5	1	Leave out requantified	0.73757	0.68387	1.3545	0.87142	0.729	1.3721	4.5511
O14920	O14920	4	4	4	Inhibitor of nuclear factor kappa-B kinase subunit beta	IKBKB	sp|O14920|IKKB_HUMAN Inhibitor of nuclear factor kappa-B kinase subunit beta OS=Homo sapiens GN=IKBKB PE=1 SV=1	1	4	4	4	1	4	2	1	4	2	1	4	2	8.5	8.5	8.5	86.563	756	756	2.09	3	6		2	0	25.377	By MS/MS	By MS/MS	By MS/MS	0.84275	0.86673	1.0721	6	2	Leave out requantified	0.78292	0.85021	0.86575	0.90171	0.86742	0.8646	NaN
O14925;Q5SRD1	O14925;Q5SRD1	2;1	2;1	2;1	Mitochondrial import inner membrane translocase subunit Tim23;Putative mitochondrial import inner membrane translocase subunit Tim23B	TIMM23;TIMM23B	sp|O14925|TIM23_HUMAN Mitochondrial import inner membrane translocase subunit Tim23 OS=Homo sapiens GN=TIMM23 PE=1 SV=1;sp|Q5SRD1|TI23B_HUMAN Putative mitochondrial import inner membrane translocase subunit Tim23B OS=Homo sapiens GN=TIMM23B PE=5 SV=2	2	2	2	2	1	1	2	1	1	2	1	1	2	30.1	30.1	30.1	21.943	209	209;257	4				4	0	9.8573	By MS/MS	By matching	By MS/MS	1.1331	1.177	42.564	4	1	Median	0.99012	2.3819	1.1331	1.1508	2.6355	1.1249	NaN
O14929	O14929	6	6	6	Histone acetyltransferase type B catalytic subunit	HAT1	sp|O14929|HAT1_HUMAN Histone acetyltransferase type B catalytic subunit OS=Homo sapiens GN=HAT1 PE=1 SV=1	1	6	6	6	1	3	5	1	3	5	1	3	5	25.1	25.1	25.1	49.512	419	419	2.57	2	3	8	1	0	28.563	By matching	By MS/MS	By MS/MS	0.76506	0.75506	13.395	10	3	Leave out requantified	0.77955	0.77	0.76506	0.89398	0.77783	0.75506	NaN
O14933	O14933	1	1	1	Ubiquitin/ISG15-conjugating enzyme E2 L6	UBE2L6	sp|O14933|UB2L6_HUMAN Ubiquitin/ISG15-conjugating enzyme E2 L6 OS=Homo sapiens GN=UBE2L6 PE=1 SV=4	1	1	1	1	1	1	1	1	1	1	1	1	1	17	17	17	17.769	153	153	3.4			3	2	0.0037681	2.1167	By matching	By MS/MS	By matching	0.73515	0.72013	20.604	5	0	Median	0.78434	0.73652	0.62825	0.89718	0.75191	0.61551	NaN
O14936	O14936	5	5	5	Peripheral plasma membrane protein CASK	CASK	sp|O14936|CSKP_HUMAN Peripheral plasma membrane protein CASK OS=Homo sapiens GN=CASK PE=1 SV=3	1	5	5	5	3	2	2	3	2	2	3	2	2	11.2	11.2	11.2	105.12	926	926	3.14		1	4	2	0	20.741	By MS/MS	By MS/MS	By MS/MS	0.99761	1.0485	59.31	6	1	Leave out requantified	1.2402	0.80374	0.82325	1.4066	0.82331	0.82152	29.374
O14949	O14949	2	2	2	Cytochrome b-c1 complex subunit 8	UQCRQ	sp|O14949|QCR8_HUMAN Cytochrome b-c1 complex subunit 8 OS=Homo sapiens GN=UQCRQ PE=1 SV=4	1	2	2	2	1	1	2	1	1	2	1	1	2	26.8	26.8	26.8	9.9062	82	82	2.29		5	2		0.0027975	2.4272	By MS/MS	By matching	By MS/MS	1.0816	1.1634	7.9875	7	0	Leave out requantified	0.97099	0.74731	1.1998	1.0995	0.76871	1.2144	NaN
O14950;P24844	O14950	13;5	13;5	1;0	Myosin regulatory light chain 12B	MYL12B	sp|O14950|ML12B_HUMAN Myosin regulatory light chain 12B OS=Homo sapiens GN=MYL12B PE=1 SV=2	2	13	13	1	12	8	9	12	8	9	1	1	1	77.9	77.9	17.4	19.779	172	172;172	2.99	9	20	30	37	0	323.31	By MS/MS	By MS/MS	By MS/MS	0.95426	1.0801	9.1175	80	17	Leave out requantified	0.89412	1.0617	1.0741	1.0465	1.1221	1.0794	11.083
O14964	O14964	7	7	7	Hepatocyte growth factor-regulated tyrosine kinase substrate	HGS	sp|O14964|HGS_HUMAN Hepatocyte growth factor-regulated tyrosine kinase substrate OS=Homo sapiens GN=HGS PE=1 SV=1	1	7	7	7	5	3	2	5	3	2	5	3	2	18.5	18.5	18.5	86.191	777	777	3	1	5	3	7	0	12.228	By MS/MS	By MS/MS	By MS/MS	0.85077	0.8066	15.464	10	3	Leave out requantified	0.73038	1.0211	NaN	0.84334	1.0606	NaN	14.825
O14967	O14967	2	2	2	Calmegin	CLGN	sp|O14967|CLGN_HUMAN Calmegin OS=Homo sapiens GN=CLGN PE=1 SV=1	1	2	2	2	2	1	1	2	1	1	2	1	1	8.9	8.9	8.9	70.038	610	610	3.8		1		9	0	11.037	By MS/MS	By MS/MS	By MS/MS	0.74541	0.84817	37.236	3	1	Median	0.74541	NaN	NaN	0.84817	NaN	NaN	37.236
O14972	O14972	3	3	3	Down syndrome critical region protein 3	DSCR3	sp|O14972|DSCR3_HUMAN Down syndrome critical region protein 3 OS=Homo sapiens GN=DSCR3 PE=2 SV=1	1	3	3	3	0	1	3	0	1	3	0	1	3	21.2	21.2	21.2	33.01	297	297	3		1	3	1	0	5.5754		By matching	By MS/MS	0.94193	0.95424	34.217	5	1	Leave out requantified	NaN	0.87349	1.01	NaN	0.88712	0.98122	NaN
O14974	O14974	7	7	7	Protein phosphatase 1 regulatory subunit 12A	PPP1R12A	sp|O14974|MYPT1_HUMAN Protein phosphatase 1 regulatory subunit 12A OS=Homo sapiens GN=PPP1R12A PE=1 SV=1	1	7	7	7	3	5	6	3	5	6	3	5	6	10.5	10.5	10.5	115.28	1030	1030	2.78	6	6	9	11	0	323.31	By MS/MS	By MS/MS	By MS/MS	1.0152	1.0309	10.342	29	0	Leave out requantified	0.85388	1.1023	1.0137	0.96142	1.1404	1.0426	11.988
O14975	O14975	1	1	1	Very long-chain acyl-CoA synthetase	SLC27A2	sp|O14975|S27A2_HUMAN Very long-chain acyl-CoA synthetase OS=Homo sapiens GN=SLC27A2 PE=1 SV=2	1	1	1	1	0	1	1	0	1	1	0	1	1	3.2	3.2	3.2	70.311	620	620	4				6	0	5.9534		By MS/MS	By MS/MS	0.96696	0.96344	13.698	3	0	Median	NaN	0.74692	0.98596	NaN	0.80095	1.0042	NaN
O14976	O14976	4	4	4	Cyclin-G-associated kinase	GAK	sp|O14976|GAK_HUMAN Cyclin-G-associated kinase OS=Homo sapiens GN=GAK PE=1 SV=2	1	4	4	4	3	3	4	3	3	4	3	3	4	6.6	6.6	6.6	143.19	1311	1311	3.71			4	10	0	60.232	By MS/MS	By MS/MS	By MS/MS	0.94996	1.0368	9.2934	14	4	Leave out requantified	0.98934	1.0673	0.96522	1.1316	1.1062	1.008	14.024
O14979	O14979	7	5	5	Heterogeneous nuclear ribonucleoprotein D-like	HNRNPDL	sp|O14979|HNRDL_HUMAN Heterogeneous nuclear ribonucleoprotein D-like OS=Homo sapiens GN=HNRNPDL PE=1 SV=3	1	7	5	5	3	2	7	2	2	5	2	2	5	16.4	14	14	46.437	420	420	2.83	5	5	9	10	0	229.16	By MS/MS	By MS/MS	By MS/MS	0.96701	0.97717	4.7168	28	3	Leave out requantified	0.85075	0.93743	0.98099	0.97975	0.95697	0.97717	0.62057
O14980	O14980	26	26	26	Exportin-1	XPO1	sp|O14980|XPO1_HUMAN Exportin-1 OS=Homo sapiens GN=XPO1 PE=1 SV=1	1	26	26	26	10	16	24	10	16	24	10	16	24	36.1	36.1	36.1	123.38	1071	1071	3.32	5	8	61	62	0	187.95	By MS/MS	By MS/MS	By MS/MS	1.0483	1.054	10.473	108	9	Leave out requantified	0.81816	1.0467	1.0631	0.9423	1.0815	1.054	22.465
O14981	O14981	6	6	6	TATA-binding protein-associated factor 172	BTAF1	sp|O14981|BTAF1_HUMAN TATA-binding protein-associated factor 172 OS=Homo sapiens GN=BTAF1 PE=1 SV=2	1	6	6	6	3	4	2	3	4	2	3	4	2	7.6	7.6	7.6	206.89	1849	1849	2.64	4	1	1	5	0	89.855	By MS/MS	By MS/MS	By MS/MS	0.85955	0.97127	44.152	6	3	Median	0.72894	1.0956	0.61564	0.83824	1.1644	0.62434	17.155
O15013;Q9HCE6	O15013	8;1	8;1	8;1	Rho guanine nucleotide exchange factor 10	ARHGEF10	sp|O15013|ARHGA_HUMAN Rho guanine nucleotide exchange factor 10 OS=Homo sapiens GN=ARHGEF10 PE=1 SV=4	2	8	8	8	2	1	7	2	1	7	2	1	7	13.2	13.2	13.2	151.61	1369	1369;1279	2.27	5	2		4	0	27.061	By MS/MS	By MS/MS	By MS/MS	0.90614	1.0064	10.142	6	1	Leave out requantified	0.79951	NaN	0.96034	0.92832	NaN	0.96493	11.423
O15014	O15014	4	4	4	Zinc finger protein 609	ZNF609	sp|O15014|ZN609_HUMAN Zinc finger protein 609 OS=Homo sapiens GN=ZNF609 PE=1 SV=2	1	4	4	4	3	3	3	3	3	3	3	3	3	7.7	7.7	7.7	151.19	1411	1411	2.22	2	4	2	1	0	10.58	By MS/MS	By MS/MS	By MS/MS	0.99019	1.0445	19.545	7	0	Leave out requantified	0.78204	0.93843	0.97435	0.91851	0.9664	0.98208	23.339
O15018	O15018	2	2	2	PDZ domain-containing protein 2;Processed PDZ domain-containing protein 2	PDZD2	sp|O15018|PDZD2_HUMAN PDZ domain-containing protein 2 OS=Homo sapiens GN=PDZD2 PE=1 SV=4	1	2	2	2	0	1	1	0	1	1	0	1	1	1.6	1.6	1.6	301.64	2839	2839	1	4				0	23.109		By MS/MS	By MS/MS	1.1207	1.1994	17.713	3	2	Median	NaN	1.2498	1.0164	NaN	1.3194	1.0189	NaN
O15020	O15020	10	8	8	Spectrin beta chain, non-erythrocytic 2	SPTBN2	sp|O15020|SPTN2_HUMAN Spectrin beta chain, non-erythrocytic 2 OS=Homo sapiens GN=SPTBN2 PE=1 SV=3	1	10	8	8	4	5	7	3	4	5	3	4	5	7.2	6.2	6.2	271.32	2390	2390	3.47	1	1	3	10	0	55.939	By MS/MS	By MS/MS	By MS/MS	0.95231	1.0696	24.884	12	1	Leave out requantified	0.74852	0.83098	1.1319	0.86417	0.86402	1.1481	15.728
O15021;Q6P0Q8	O15021	5;1	5;1	5;1	Microtubule-associated serine/threonine-protein kinase 4	MAST4	sp|O15021|MAST4_HUMAN Microtubule-associated serine/threonine-protein kinase 4 OS=Homo sapiens GN=MAST4 PE=1 SV=3	2	5	5	5	3	2	3	3	2	3	3	2	3	4	4	4	284.37	2626	2626;1798	1.9	3	5	2		0	11.042	By MS/MS	By MS/MS	By MS/MS	1.0253	1.1873	19.479	5	1	Leave out requantified	1.0253	NaN	1.0035	1.1873	NaN	1.019	19.546
O15027	O15027	19	19	19	Protein transport protein Sec16A	SEC16A	sp|O15027|SC16A_HUMAN Protein transport protein Sec16A OS=Homo sapiens GN=SEC16A PE=1 SV=3	1	19	19	19	12	15	17	12	15	17	12	15	17	22.4	22.4	22.4	233.51	2179	2179	2.18	13	25	20	2	0	226.83	By MS/MS	By MS/MS	By MS/MS	0.94734	0.9855	6.6428	47	9	Leave out requantified	0.83094	0.97563	0.97426	0.96912	1.018	0.9839	8.3362
O15031	O15031	11	11	11	Plexin-B2	PLXNB2	sp|O15031|PLXB2_HUMAN Plexin-B2 OS=Homo sapiens GN=PLXNB2 PE=1 SV=3	1	11	11	11	6	3	6	6	3	6	6	3	6	11.9	11.9	11.9	205.12	1838	1838	2.47	4	5	7	3	0	99.217	By MS/MS	By MS/MS	By MS/MS	0.97658	1.1118	18.821	16	1	Leave out requantified	0.95166	0.83098	1.2425	1.0778	0.87167	1.264	19.868
O15037	O15037	1	1	1	Protein KHNYN	KHNYN	sp|O15037|KHNYN_HUMAN Protein KHNYN OS=Homo sapiens GN=KHNYN PE=1 SV=3	1	1	1	1	0	0	1	0	0	1	0	0	1	2.1	2.1	2.1	74.533	678	678	4				1	0.0027754	2.3344			By MS/MS	NaN	NaN	NaN	0	0	Median	NaN	NaN	NaN	NaN	NaN	NaN	NaN
O15042	O15042	13	13	13	U2 snRNP-associated SURP motif-containing protein	U2SURP	sp|O15042|SR140_HUMAN U2 snRNP-associated SURP motif-containing protein OS=Homo sapiens GN=U2SURP PE=1 SV=2	1	13	13	13	7	9	10	7	9	10	7	9	10	22.8	22.8	22.8	118.29	1029	1029	2.73	10	8	34	11	0	312.99	By MS/MS	By MS/MS	By MS/MS	0.92365	0.93804	9.9427	51	7	Leave out requantified	0.77006	0.89668	0.93731	0.89595	0.9205	0.95091	11.667
O15047	O15047	4	4	4	Histone-lysine N-methyltransferase SETD1A	SETD1A	sp|O15047|SET1A_HUMAN Histone-lysine N-methyltransferase SETD1A OS=Homo sapiens GN=SETD1A PE=1 SV=3	1	4	4	4	1	2	2	1	2	2	1	2	2	5.2	5.2	5.2	186.03	1707	1707	1.67	6		3		0	50.951	By MS/MS	By MS/MS	By MS/MS	1.1732	1.2831	36.256	6	2	Leave out requantified	0.81079	1.6384	0.91055	1.0251	1.6581	0.91074	NaN
O15066	O15066	5	5	5	Kinesin-like protein KIF3B;Kinesin-like protein KIF3B, N-terminally processed	KIF3B	sp|O15066|KIF3B_HUMAN Kinesin-like protein KIF3B OS=Homo sapiens GN=KIF3B PE=1 SV=1	1	5	5	5	3	2	3	3	2	3	3	2	3	9.9	9.9	9.9	85.124	747	747	1.62	6		1	1	0	18.41	By MS/MS	By MS/MS	By MS/MS	0.84831	0.90831	7.5541	5	0	Leave out requantified	0.82527	0.86024	0.82842	0.96207	0.89481	0.84203	3.6576
O15067	O15067	22	22	22	Phosphoribosylformylglycinamidine synthase	PFAS	sp|O15067|PUR4_HUMAN Phosphoribosylformylglycinamidine synthase OS=Homo sapiens GN=PFAS PE=1 SV=4	1	22	22	22	11	17	18	11	17	18	11	17	18	35.7	35.7	35.7	144.73	1338	1338	3.09	5	15	35	33	0	323.31	By MS/MS	By MS/MS	By MS/MS	0.85522	0.88167	14.128	72	10	Leave out requantified	0.7221	0.8857	0.8537	0.84239	0.90809	0.87018	21.641
O15084	O15084	4	4	4	Serine/threonine-protein phosphatase 6 regulatory ankyrin repeat subunit A	ANKRD28	sp|O15084|ANR28_HUMAN Serine/threonine-protein phosphatase 6 regulatory ankyrin repeat subunit A OS=Homo sapiens GN=ANKRD28 PE=1 SV=5	1	4	4	4	1	2	1	1	2	1	1	2	1	9.8	9.8	9.8	112.96	1053	1053	3.75			1	3	0	21.756	By MS/MS	By MS/MS	By MS/MS	0.89503	0.93048	16.795	4	1	Leave out requantified	0.62405	0.99633	0.78886	0.7158	1.0302	0.81737	NaN
O15085	O15085	3	3	3	Rho guanine nucleotide exchange factor 11	ARHGEF11	sp|O15085|ARHGB_HUMAN Rho guanine nucleotide exchange factor 11 OS=Homo sapiens GN=ARHGEF11 PE=1 SV=1	1	3	3	3	0	2	3	0	2	3	0	2	3	3.9	3.9	3.9	167.7	1522	1522	3.2			4	1	0	16.251		By MS/MS	By MS/MS	1.2191	1.2642	13.916	5	0	Leave out requantified	NaN	1.137	1.2191	NaN	1.192	1.2642	NaN
O15091	O15091	2	2	2	Mitochondrial ribonuclease P protein 3	KIAA0391	sp|O15091|MRPP3_HUMAN Mitochondrial ribonuclease P catalytic subunit OS=Homo sapiens GN=KIAA0391 PE=1 SV=2	1	2	2	2	0	2	1	0	2	1	0	2	1	7.5	7.5	7.5	67.315	583	583	1.5	3		1		0.0017403	2.5989		By MS/MS	By MS/MS	0.82488	0.87674	15.466	4	2	Median	NaN	0.72949	0.97243	NaN	0.78503	1.0084	NaN
O15116	O15116	4	4	4	U6 snRNA-associated Sm-like protein LSm1	LSM1	sp|O15116|LSM1_HUMAN U6 snRNA-associated Sm-like protein LSm1 OS=Homo sapiens GN=LSM1 PE=1 SV=1	1	4	4	4	2	2	4	2	2	4	2	2	4	43.6	43.6	43.6	15.179	133	133	2.67	1	2	5	1	0	7.1823	By MS/MS	By MS/MS	By MS/MS	0.81754	0.891	13.675	7	1	Leave out requantified	0.89558	1.0147	0.78737	1.0422	1.0516	0.80178	5.789
O15118	O15118	1	1	1	Niemann-Pick C1 protein	NPC1	sp|O15118|NPC1_HUMAN Niemann-Pick C1 protein OS=Homo sapiens GN=NPC1 PE=1 SV=2	1	1	1	1	0	0	1	0	0	1	0	0	1	0.9	0.9	0.9	142.17	1278	1278	3			1		0.0091445	1.7844			By MS/MS	1.2634	1.3037	NaN	1	0	Median	NaN	NaN	1.2634	NaN	NaN	1.3037	NaN
O15126	O15126	4	4	4	Secretory carrier-associated membrane protein 1	SCAMP1	sp|O15126|SCAM1_HUMAN Secretory carrier-associated membrane protein 1 OS=Homo sapiens GN=SCAMP1 PE=1 SV=2	1	4	4	4	3	3	3	3	3	3	3	3	3	22.5	22.5	22.5	37.92	338	338	2.23		17	5		0	99.412	By MS/MS	By MS/MS	By MS/MS	1.0432	1.1199	4.3605	20	5	Leave out requantified	0.96442	1.1009	1.2245	1.1016	1.1143	1.2025	3.1537
O15143	O15143	11	11	10	Actin-related protein 2/3 complex subunit 1B	ARPC1B	sp|O15143|ARC1B_HUMAN Actin-related protein 2/3 complex subunit 1B OS=Homo sapiens GN=ARPC1B PE=1 SV=3	1	11	11	10	3	8	11	3	8	11	3	7	10	41.1	41.1	34.9	40.949	372	372	2.77	9	25	37	22	0	118.86	By MS/MS	By MS/MS	By MS/MS	1.2153	1.2357	10.703	81	12	Leave out requantified	0.98065	1.1273	1.2357	1.1392	1.1648	1.2477	10.6
O15144	O15144	10	10	10	Actin-related protein 2/3 complex subunit 2	ARPC2	sp|O15144|ARPC2_HUMAN Actin-related protein 2/3 complex subunit 2 OS=Homo sapiens GN=ARPC2 PE=1 SV=1	1	10	10	10	5	8	8	5	8	8	5	8	8	47	47	47	34.333	300	300	2.87	5	15	25	17	0	182.06	By MS/MS	By MS/MS	By MS/MS	1.0526	1.103	8.5006	58	4	Leave out requantified	0.80324	1.0683	1.0679	1.0019	1.1137	1.1054	13.545
O15145	O15145	4	4	4	Actin-related protein 2/3 complex subunit 3	ARPC3	sp|O15145|ARPC3_HUMAN Actin-related protein 2/3 complex subunit 3 OS=Homo sapiens GN=ARPC3 PE=1 SV=3	1	4	4	4	2	4	3	2	4	3	2	4	3	39.9	39.9	39.9	20.546	178	178	2.92	8	1	13	14	0	29.346	By MS/MS	By MS/MS	By MS/MS	1.0772	1.1014	5.1436	30	6	Leave out requantified	0.83756	1.0983	1.1465	1.1326	1.1105	1.1357	17.453
O15156	O15156	4	4	4	Zinc finger and BTB domain-containing protein 7B	ZBTB7B	sp|O15156|ZBT7B_HUMAN Zinc finger and BTB domain-containing protein 7B OS=Homo sapiens GN=ZBTB7B PE=1 SV=2	1	4	4	4	2	3	3	2	3	3	2	3	3	22.8	22.8	22.8	58.026	539	539	2.53		8	9		0	38.169	By MS/MS	By MS/MS	By MS/MS	0.89482	0.94996	14.074	14	1	Leave out requantified	0.83434	0.81925	0.97868	0.97358	0.86026	0.99589	5.8099
O15160	O15160	6	6	6	DNA-directed RNA polymerases I and III subunit RPAC1	POLR1C	sp|O15160|RPAC1_HUMAN DNA-directed RNA polymerases I and III subunit RPAC1 OS=Homo sapiens GN=POLR1C PE=1 SV=1	1	6	6	6	2	5	2	2	5	2	2	5	2	32.4	32.4	32.4	39.249	346	346	2.54	3	3	4	3	0	14.584	By MS/MS	By MS/MS	By MS/MS	1.0394	1.1109	30.795	11	4	Leave out requantified	0.83671	1.0394	0.81479	0.95839	1.1109	0.83114	23.767
O15164	O15164	1	1	1	Transcription intermediary factor 1-alpha	TRIM24	sp|O15164|TIF1A_HUMAN Transcription intermediary factor 1-alpha OS=Homo sapiens GN=TRIM24 PE=1 SV=3	1	1	1	1	0	1	1	0	1	1	0	1	1	2.8	2.8	2.8	116.83	1050	1050	3.5			2	2	0	8.6056		By MS/MS	By MS/MS	1.1554	1.2184	16.467	4	0	Median	NaN	0.99749	1.2381	NaN	1.0856	1.2795	NaN
O15173	O15173	5	5	5	Membrane-associated progesterone receptor component 2	PGRMC2	sp|O15173|PGRC2_HUMAN Membrane-associated progesterone receptor component 2 OS=Homo sapiens GN=PGRMC2 PE=1 SV=1	1	5	5	5	2	4	4	2	4	4	2	4	4	24.7	24.7	24.7	23.818	223	223	2.17	12	11	6	6	0	51.963	By MS/MS	By MS/MS	By MS/MS	0.90801	0.94807	3.6745	32	1	Leave out requantified	0.76836	0.933	0.94083	0.9346	0.93638	0.94978	6.3641
O15182	O15182	1	1	1	Centrin-3	CETN3	sp|O15182|CETN3_HUMAN Centrin-3 OS=Homo sapiens GN=CETN3 PE=1 SV=2	1	1	1	1	1	1	0	1	1	0	1	1	0	15	15	15	19.55	167	167	4				2	0.006953	1.8572	By MS/MS	By MS/MS		0.78158	0.87194	13.129	2	0	Median	0.81229	0.75204	NaN	0.95677	0.79464	NaN	NaN
O15194	O15194	1	1	1	CTD small phosphatase-like protein	CTDSPL	sp|O15194|CTDSL_HUMAN CTD small phosphatase-like protein OS=Homo sapiens GN=CTDSPL PE=1 SV=2	1	1	1	1	1	0	0	1	0	0	1	0	0	5.1	5.1	5.1	31.128	276	276	2		1			0.0081466	1.8093	By MS/MS			1.0637	1.2215	NaN	1	0	Median	1.0637	NaN	NaN	1.2215	NaN	NaN	NaN
O15212	O15212	4	4	4	Prefoldin subunit 6	PFDN6	sp|O15212|PFD6_HUMAN Prefoldin subunit 6 OS=Homo sapiens GN=PFDN6 PE=1 SV=1	1	4	4	4	3	1	3	3	1	3	3	1	3	34.1	34.1	34.1	14.582	129	129	3		5	4	5	0	49.821	By MS/MS	By MS/MS	By MS/MS	0.93728	0.99787	12.298	14	2	Leave out requantified	0.8597	1.1082	0.91446	0.98329	1.1076	0.89248	0.95277
O15213	O15213	5	5	5	WD repeat-containing protein 46	WDR46	sp|O15213|WDR46_HUMAN WD repeat-containing protein 46 OS=Homo sapiens GN=WDR46 PE=1 SV=3	1	5	5	5	3	4	5	3	4	5	3	4	5	14.3	14.3	14.3	68.07	610	610	2.36	4	10	4	4	0	40.081	By MS/MS	By MS/MS	By MS/MS	1.0214	1.0458	3.1872	16	6	Leave out requantified	0.92061	0.95219	1.0614	1.079	0.9697	1.0569	28.115
O15226	O15226	3	3	3	NF-kappa-B-repressing factor	NKRF	sp|O15226|NKRF_HUMAN NF-kappa-B-repressing factor OS=Homo sapiens GN=NKRF PE=1 SV=2	1	3	3	3	2	0	2	2	0	2	2	0	2	9.6	9.6	9.6	77.672	690	690	2	2	2		1	0	36.517	By MS/MS		By MS/MS	1.0006	1.0023	81.356	3	2	Median	0.72223	NaN	1.9037	0.82562	NaN	1.9219	NaN
O15228	O15228	5	5	5	Dihydroxyacetone phosphate acyltransferase	GNPAT	sp|O15228|GNPAT_HUMAN Dihydroxyacetone phosphate acyltransferase OS=Homo sapiens GN=GNPAT PE=1 SV=1	1	5	5	5	0	4	4	0	4	4	0	4	4	13.8	13.8	13.8	77.187	680	680	3		3	5	3	0	110.61		By MS/MS	By MS/MS	1.1592	1.1408	35.728	10	6	Leave out requantified	NaN	0.80398	1.0845	NaN	0.822	1.0854	NaN
O15230	O15230	8	8	8	Laminin subunit alpha-5	LAMA5	sp|O15230|LAMA5_HUMAN Laminin subunit alpha-5 OS=Homo sapiens GN=LAMA5 PE=1 SV=8	1	8	8	8	1	4	6	1	4	6	1	4	6	3.9	3.9	3.9	399.73	3695	3695	2.07	5	5	4	1	0	63.36	By MS/MS	By MS/MS	By MS/MS	0.90632	0.88645	14.807	7	1	Leave out requantified	NaN	1.1179	0.90632	NaN	1.1821	0.88645	NaN
O15231	O15231	10	10	10	Zinc finger protein 185	ZNF185	sp|O15231|ZN185_HUMAN Zinc finger protein 185 OS=Homo sapiens GN=ZNF185 PE=1 SV=3	1	10	10	10	7	5	8	7	5	8	7	5	8	25	25	25	73.525	689	689	1.5	21	5	2	2	0	59.711	By MS/MS	By MS/MS	By MS/MS	0.98069	1.0416	10.934	24	6	Leave out requantified	0.80917	0.99882	1.1285	0.95068	1.0416	1.1441	13.001
O15234	O15234	3	3	3	Protein CASC3	CASC3	sp|O15234|CASC3_HUMAN Protein CASC3 OS=Homo sapiens GN=CASC3 PE=1 SV=2	1	3	3	3	3	3	2	3	3	2	3	3	2	10.7	10.7	10.7	76.277	703	703	1.29	10	4			0	104.17	By MS/MS	By MS/MS	By MS/MS	0.97901	1.0009	4.6781	12	2	Leave out requantified	0.85229	1.0294	0.98385	1.0011	1.0564	0.97372	3.2942
O15235	O15235	2	2	2	28S ribosomal protein S12, mitochondrial	MRPS12	sp|O15235|RT12_HUMAN 28S ribosomal protein S12, mitochondrial OS=Homo sapiens GN=MRPS12 PE=1 SV=1	1	2	2	2	2	2	2	2	2	2	2	2	2	23.9	23.9	23.9	15.173	138	138	2.75		2	6		0.0027861	2.3774	By MS/MS	By MS/MS	By MS/MS	0.86079	0.96939	0.46444	8	0	Leave out requantified	0.91206	0.69327	0.94669	1.066	0.71994	0.96804	6.2353
O15247	O15247	5	5	5	Chloride intracellular channel protein 2	CLIC2	sp|O15247|CLIC2_HUMAN Chloride intracellular channel protein 2 OS=Homo sapiens GN=CLIC2 PE=1 SV=3	1	5	5	5	3	5	5	3	5	5	3	5	5	37.2	37.2	37.2	28.356	247	247	2.85		6	11	3	0	21.058	By MS/MS	By MS/MS	By MS/MS	2.3409	2.397	7.1509	20	0	Leave out requantified	1.9486	2.4198	2.3012	2.2663	2.5262	2.3661	21.186
O15254	O15254	3	3	3	Peroxisomal acyl-coenzyme A oxidase 3	ACOX3	sp|O15254|ACOX3_HUMAN Peroxisomal acyl-coenzyme A oxidase 3 OS=Homo sapiens GN=ACOX3 PE=1 SV=2	1	3	3	3	1	1	2	1	1	2	1	1	2	7.9	7.9	7.9	77.628	700	700	2.8		1	4		0	8.5533	By MS/MS	By matching	By MS/MS	0.85357	0.87112	26.254	4	0	Leave out requantified	NaN	1.0785	0.86466	NaN	1.1573	0.88038	NaN
O15258	O15258	2	2	2	Protein RER1	RER1	sp|O15258|RER1_HUMAN Protein RER1 OS=Homo sapiens GN=RER1 PE=1 SV=1	1	2	2	2	0	2	2	0	2	2	0	2	2	18.9	18.9	18.9	22.958	196	196	1.62	7	5		1	0	32.79		By MS/MS	By MS/MS	0.93607	0.9616	1.3102	11	0	Leave out requantified	NaN	0.90329	1.0227	NaN	0.93707	1.0396	NaN
O15260	O15260	2	2	2	Surfeit locus protein 4	SURF4	sp|O15260|SURF4_HUMAN Surfeit locus protein 4 OS=Homo sapiens GN=SURF4 PE=1 SV=3	1	2	2	2	2	1	1	2	1	1	2	1	1	7.8	7.8	7.8	30.394	269	269	3.45			6	5	0	63.262	By MS/MS	By MS/MS	By MS/MS	1.0415	1.0705	24.96	11	2	Median	1.0266	0.75648	1.0808	1.172	0.81582	1.0931	52.364
O15264	O15264	2	2	2	Mitogen-activated protein kinase 13	MAPK13	sp|O15264|MK13_HUMAN Mitogen-activated protein kinase 13 OS=Homo sapiens GN=MAPK13 PE=1 SV=1	1	2	2	2	0	0	2	0	0	2	0	0	2	9	9	9	42.089	365	365	2.5		1	1		0	5.8658			By MS/MS	1.748	1.7106	16.185	2	0	Median	NaN	NaN	1.748	NaN	NaN	1.7106	NaN
O15269	O15269	5	5	5	Serine palmitoyltransferase 1	SPTLC1	sp|O15269|SPTC1_HUMAN Serine palmitoyltransferase 1 OS=Homo sapiens GN=SPTLC1 PE=1 SV=1	1	5	5	5	3	5	3	3	5	3	3	5	3	20.5	20.5	20.5	52.743	473	473	3		6	8	6	0	19.046	By MS/MS	By MS/MS	By MS/MS	0.98273	1.047	20.026	18	2	Leave out requantified	1.0935	0.95132	1.1411	1.2881	0.99097	1.1749	19.196
O15270	O15270	5	5	5	Serine palmitoyltransferase 2	SPTLC2	sp|O15270|SPTC2_HUMAN Serine palmitoyltransferase 2 OS=Homo sapiens GN=SPTLC2 PE=1 SV=1	1	5	5	5	1	2	5	1	2	5	1	2	5	16.5	16.5	16.5	62.924	562	562	3		2	7	2	0	12.866	By MS/MS	By MS/MS	By MS/MS	0.97173	1.005	16.537	8	4	Leave out requantified	NaN	0.97173	1.2797	NaN	1.005	1.2975	NaN
O15294	O15294	7	7	7	UDP-N-acetylglucosamine--peptide N-acetylglucosaminyltransferase 110 kDa subunit	OGT	sp|O15294|OGT1_HUMAN UDP-N-acetylglucosamine--peptide N-acetylglucosaminyltransferase 110 kDa subunit OS=Homo sapiens GN=OGT PE=1 SV=3	1	7	7	7	2	2	5	2	2	5	2	2	5	9.7	9.7	9.7	116.92	1046	1046	2.54	3	2	6	2	0	22.967	By MS/MS	By MS/MS	By MS/MS	1.0449	1.0339	18.831	10	1	Leave out requantified	0.87032	1.0254	1.0833	1.0029	1.0527	1.0859	43.027
O15296	O15296	14	14	14	Arachidonate 15-lipoxygenase B	ALOX15B	sp|O15296|LX15B_HUMAN Arachidonate 15-lipoxygenase B OS=Homo sapiens GN=ALOX15B PE=1 SV=3	1	14	14	14	6	13	9	6	13	9	6	13	9	42	42	42	75.856	676	676	3.28		7	30	24	0	129.6	By MS/MS	By MS/MS	By MS/MS	0.88494	0.9273	8.8232	52	7	Leave out requantified	0.7423	0.88998	0.83501	0.86397	0.93452	0.82211	5.9568
O15305	O15305	4	4	4	Phosphomannomutase 2	PMM2	sp|O15305|PMM2_HUMAN Phosphomannomutase 2 OS=Homo sapiens GN=PMM2 PE=1 SV=1	1	4	4	4	1	2	4	1	2	4	1	2	4	28.9	28.9	28.9	28.082	246	246	2.93	2	2	6	5	0	35.459	By MS/MS	By MS/MS	By MS/MS	0.98384	0.9825	6.0755	14	1	Leave out requantified	0.79773	0.99156	0.9699	0.93217	0.99999	0.9819	22.922
O15320;Q96PC5;Q96RT6	O15320;Q96PC5	5;5;1	5;5;1	5;5;1	cTAGE family member 5;Melanoma inhibitory activity protein 2	CTAGE5;MIA2	sp|O15320|CTGE5_HUMAN Endoplasmic reticulum export factor CTAGE5 OS=Homo sapiens GN=CTAGE5 PE=1 SV=4;sp|Q96PC5|MIA2_HUMAN Melanoma inhibitory activity protein 2 OS=Homo sapiens GN=MIA2 PE=1 SV=4	3	5	5	5	4	3	2	4	3	2	4	3	2	10.1	10.1	10.1	90.995	804	804;1412;745	1.4	6	4			0	63.892	By MS/MS	By MS/MS	By MS/MS	1.1496	1.1977	4.9308	8	2	Leave out requantified	0.96535	1.1496	1.263	1.1215	1.1977	1.2534	8.7153
O15347	O15347	5	5	5	High mobility group protein B3	HMGB3	sp|O15347|HMGB3_HUMAN High mobility group protein B3 OS=Homo sapiens GN=HMGB3 PE=1 SV=4	1	5	5	5	3	4	3	3	4	3	3	4	3	32	32	32	22.98	200	200	2.08	4	4	5		0	153.66	By MS/MS	By MS/MS	By MS/MS	1.1719	1.1995	4.4222	9	2	Leave out requantified	1.1126	1.2247	1.3063	1.2741	1.3453	1.271	5.4369
O15355	O15355	14	14	14	Protein phosphatase 1G	PPM1G	sp|O15355|PPM1G_HUMAN Protein phosphatase 1G OS=Homo sapiens GN=PPM1G PE=1 SV=1	1	14	14	14	9	10	11	9	10	11	9	10	11	44.5	44.5	44.5	59.271	546	546	2.39	30	18	16	24	0	323.31	By MS/MS	By MS/MS	By MS/MS	0.91477	0.98935	12.187	69	16	Leave out requantified	0.85932	0.91421	0.98637	1.0317	0.94994	0.99343	17.897
O15371	O15371	17	17	17	Eukaryotic translation initiation factor 3 subunit D	EIF3D	sp|O15371|EIF3D_HUMAN Eukaryotic translation initiation factor 3 subunit D OS=Homo sapiens GN=EIF3D PE=1 SV=1	1	17	17	17	10	10	16	10	10	16	10	10	16	46.2	46.2	46.2	63.972	548	548	2.76	4	24	34	14	0	220.95	By MS/MS	By MS/MS	By MS/MS	0.98427	1.0244	10.078	63	12	Leave out requantified	0.85592	0.97269	1.0147	1.003	1.0076	1.0374	15.035
O15372	O15372	7	7	7	Eukaryotic translation initiation factor 3 subunit H	EIF3H	sp|O15372|EIF3H_HUMAN Eukaryotic translation initiation factor 3 subunit H OS=Homo sapiens GN=EIF3H PE=1 SV=1	1	7	7	7	3	5	5	3	5	5	3	5	5	27.3	27.3	27.3	39.93	352	352	2.77	6	6	7	11	0	27.617	By MS/MS	By MS/MS	By MS/MS	1.0678	1.065	5.8745	27	3	Leave out requantified	0.91368	1.0748	1.0242	1.0461	1.0808	1.0096	13.774
O15381	O15381	6	6	6	Nuclear valosin-containing protein-like	NVL	sp|O15381|NVL_HUMAN Nuclear valosin-containing protein-like OS=Homo sapiens GN=NVL PE=1 SV=1	1	6	6	6	3	3	4	3	3	4	3	3	4	15.1	15.1	15.1	95.05	856	856	2.55	5		1	5	0	16.736	By MS/MS	By MS/MS	By MS/MS	1.0151	1.0547	5.8673	9	3	Leave out requantified	0.48751	1.0403	1.083	0.57821	1.1028	1.0693	83.053
O15382	O15382	2	2	2	Branched-chain-amino-acid aminotransferase, mitochondrial	BCAT2	sp|O15382|BCAT2_HUMAN Branched-chain-amino-acid aminotransferase, mitochondrial OS=Homo sapiens GN=BCAT2 PE=1 SV=2	1	2	2	2	0	1	2	0	1	2	0	1	2	8.4	8.4	8.4	44.287	392	392	2	1	2	1		0	6.4897		By MS/MS	By MS/MS	0.79955	0.79316	18.846	4	2	Median	NaN	0.70085	0.95376	NaN	0.71151	0.94842	NaN
O15397	O15397	4	4	4	Importin-8	IPO8	sp|O15397|IPO8_HUMAN Importin-8 OS=Homo sapiens GN=IPO8 PE=1 SV=2	1	4	4	4	0	2	3	0	2	3	0	2	3	7.9	7.9	7.9	119.94	1037	1037	3.5			3	3	0	10.124		By MS/MS	By MS/MS	0.91594	0.96149	6.2995	3	2	Median	NaN	0.92538	0.88323	NaN	0.96371	0.86415	NaN
O15400	O15400	7	7	7	Syntaxin-7	STX7	sp|O15400|STX7_HUMAN Syntaxin-7 OS=Homo sapiens GN=STX7 PE=1 SV=4	1	7	7	7	5	6	6	5	6	6	5	6	6	49.8	49.8	49.8	29.815	261	261	2.73	5	5	8	8	0	82.364	By MS/MS	By MS/MS	By MS/MS	0.93252	1.0202	20.086	22	2	Leave out requantified	0.92024	0.89092	1.023	1.0845	0.9616	1.0531	14.285
O15427	O15427	3	3	3	Monocarboxylate transporter 4	SLC16A3	sp|O15427|MOT4_HUMAN Monocarboxylate transporter 4 OS=Homo sapiens GN=SLC16A3 PE=1 SV=1	1	3	3	3	2	2	2	2	2	2	2	2	2	9.7	9.7	9.7	49.469	465	465	1.67	4		2		0.00024808	5.1224	By MS/MS	By MS/MS	By MS/MS	0.77559	0.80243	4.1939	4	0	Leave out requantified	NaN	0.59619	1.009	NaN	0.62344	1.0328	NaN
O15446	O15446	14	14	14	DNA-directed RNA polymerase I subunit RPA34	CD3EAP	sp|O15446|RPA34_HUMAN DNA-directed RNA polymerase I subunit RPA34 OS=Homo sapiens GN=CD3EAP PE=1 SV=1	1	14	14	14	9	11	10	9	11	10	9	11	10	61.6	61.6	61.6	54.985	510	510	2.02	8	23	9		0	226.24	By MS/MS	By MS/MS	By MS/MS	0.86821	0.92635	10.537	30	5	Leave out requantified	0.83957	0.8084	0.92163	0.95551	0.83156	0.9161	21.047
O15460	O15460	9	9	9	Prolyl 4-hydroxylase subunit alpha-2	P4HA2	sp|O15460|P4HA2_HUMAN Prolyl 4-hydroxylase subunit alpha-2 OS=Homo sapiens GN=P4HA2 PE=1 SV=1	1	9	9	9	2	1	8	2	1	8	2	1	8	25	25	25	60.901	535	535	2.61	4	2	9	3	0	27.794	By MS/MS	By MS/MS	By MS/MS	0.80189	0.88752	10.361	13	3	Leave out requantified	0.76781	0.75531	0.8641	0.91114	0.77136	0.86522	6.6145
O15511	O15511	8	8	8	Actin-related protein 2/3 complex subunit 5	ARPC5	sp|O15511|ARPC5_HUMAN Actin-related protein 2/3 complex subunit 5 OS=Homo sapiens GN=ARPC5 PE=1 SV=3	1	8	8	8	5	4	4	5	4	4	5	4	4	57	57	57	16.32	151	151	2.16	11	14	7	5	0	149.16	By MS/MS	By MS/MS	By MS/MS	1.0635	1.1283	4.6373	27	7	Leave out requantified	0.93622	1.09	1.1286	1.1057	1.1333	1.1444	5.4201
O15514	O15514	1	1	1	DNA-directed RNA polymerase II subunit RPB4	POLR2D	sp|O15514|RPB4_HUMAN DNA-directed RNA polymerase II subunit RPB4 OS=Homo sapiens GN=POLR2D PE=1 SV=1	1	1	1	1	1	1	1	1	1	1	1	1	1	17.6	17.6	17.6	16.311	142	142	3.5			2	2	0	7.37	By MS/MS	By MS/MS	By matching	0.91082	0.93389	7.8917	4	0	Median	0.7977	0.91549	0.9882	0.94169	0.92617	1.0021	NaN
O15523	O15523	21	1	1	ATP-dependent RNA helicase DDX3Y	DDX3Y	sp|O15523|DDX3Y_HUMAN ATP-dependent RNA helicase DDX3Y OS=Homo sapiens GN=DDX3Y PE=1 SV=2	1	21	1	1	10	14	17	1	1	0	1	1	0	42.4	5.6	5.6	73.153	660	660	3	1			2	0.00069013	3.5406	By MS/MS	By MS/MS	By matching	0.82486	0.97366	24.268	3	1	Plateau	0.71578	0.54803	NaN	0.83775	0.6023	NaN	21.261
O15530;Q6A1A2	O15530;Q6A1A2	3;2	3;2	3;2	3-phosphoinositide-dependent protein kinase 1;Putative 3-phosphoinositide-dependent protein kinase 2	PDPK1;PDPK2P	sp|O15530|PDPK1_HUMAN 3-phosphoinositide-dependent protein kinase 1 OS=Homo sapiens GN=PDPK1 PE=1 SV=1;sp|Q6A1A2|PDPK2_HUMAN Putative 3-phosphoinositide-dependent protein kinase 2 OS=Homo sapiens GN=PDPK2P PE=5 SV=1	2	3	3	3	3	1	1	3	1	1	3	1	1	11.2	11.2	11.2	63.151	556	556;396	1.8	1	4			0	28.568	By MS/MS	By MS/MS	By MS/MS	0.92489	1.0346	26.002	5	1	Leave out requantified	1.0582	1.1058	0.80837	1.2435	1.1211	0.79703	32.679
O15533	O15533	2	2	2	Tapasin	TAPBP	sp|O15533|TPSN_HUMAN Tapasin OS=Homo sapiens GN=TAPBP PE=1 SV=1	1	2	2	2	0	0	2	0	0	2	0	0	2	13.8	13.8	13.8	47.625	448	448	2.8		2	2	1	0	13.314			By MS/MS	0.99622	1.0231	8.5954	3	0	Median	NaN	NaN	0.99622	NaN	NaN	1.0231	NaN
O15534	O15534	3	3	3	Period circadian protein homolog 1	PER1	sp|O15534|PER1_HUMAN Period circadian protein homolog 1 OS=Homo sapiens GN=PER1 PE=1 SV=2	1	3	3	3	2	1	2	2	1	2	2	1	2	6.1	6.1	6.1	136.21	1290	1290	1.5	5			1	0	117.4	By MS/MS	By MS/MS	By MS/MS	0.78025	0.92149	15.791	3	2	Median	0.84539	NaN	0.71409	0.99122	NaN	0.77772	10.316
O15541	O15541	2	2	2	RING finger protein 113A	RNF113A	sp|O15541|R113A_HUMAN RING finger protein 113A OS=Homo sapiens GN=RNF113A PE=1 SV=1	1	2	2	2	2	1	1	2	1	1	2	1	1	14.9	14.9	14.9	38.787	343	343	2		7			0	6.7618	By MS/MS	By MS/MS	By MS/MS	0.82617	0.89961	4.351	7	0	Leave out requantified	0.86531	0.91252	0.92293	0.98454	0.91474	0.90245	6.2411
O15550	O15550	1	1	1	Lysine-specific demethylase 6A	KDM6A	sp|O15550|KDM6A_HUMAN Lysine-specific demethylase 6A OS=Homo sapiens GN=KDM6A PE=1 SV=2	1	1	1	1	0	1	0	0	1	0	0	1	0	1.5	1.5	1.5	154.17	1401	1401	1	2				0.0027903	2.3831		By MS/MS		NaN	NaN	NaN	0	0	Median	NaN	NaN	NaN	NaN	NaN	NaN	NaN
O15554	O15554	2	2	2	Intermediate conductance calcium-activated potassium channel protein 4	KCNN4	sp|O15554|KCNN4_HUMAN Intermediate conductance calcium-activated potassium channel protein 4 OS=Homo sapiens GN=KCNN4 PE=1 SV=1	1	2	2	2	1	1	1	1	1	1	1	1	1	10.5	10.5	10.5	47.695	427	427	1.33	2	1			0.0081533	1.8119	By MS/MS	By MS/MS	By matching	0.89282	0.97446	5.6555	2	0	Median	0.85851	NaN	0.9285	1.0142	NaN	0.93626	NaN
O43143	O43143	15	15	15	Pre-mRNA-splicing factor ATP-dependent RNA helicase DHX15	DHX15	sp|O43143|DHX15_HUMAN Pre-mRNA-splicing factor ATP-dependent RNA helicase DHX15 OS=Homo sapiens GN=DHX15 PE=1 SV=2	1	15	15	15	4	10	14	4	10	14	4	10	14	30.7	30.7	30.7	90.932	795	795	3.07	7	4	28	22	0	139.64	By MS/MS	By MS/MS	By MS/MS	0.94641	0.95145	8.3506	52	5	Leave out requantified	0.74967	0.96713	0.97683	0.86019	0.96985	0.96794	23.166
O43148	O43148	4	4	4	mRNA cap guanine-N7 methyltransferase	RNMT	sp|O43148|MCES_HUMAN mRNA cap guanine-N7 methyltransferase OS=Homo sapiens GN=RNMT PE=1 SV=1	1	4	4	4	2	3	3	2	3	3	2	3	3	15.5	15.5	15.5	54.843	476	476	3	1	9	4	11	0	67.41	By MS/MS	By MS/MS	By MS/MS	0.91034	0.95163	9.9056	18	3	Leave out requantified	1.0718	0.95914	1.0343	1.2028	0.98315	1.0345	35.582
O43149	O43149	2	2	2	Zinc finger ZZ-type and EF-hand domain-containing protein 1	ZZEF1	sp|O43149|ZZEF1_HUMAN Zinc finger ZZ-type and EF-hand domain-containing protein 1 OS=Homo sapiens GN=ZZEF1 PE=1 SV=6	1	2	2	2	0	1	1	0	1	1	0	1	1	1.6	1.6	1.6	331.07	2961	2961	2.5		1	1		0.00068368	3.3803		By MS/MS	By MS/MS	0.69438	0.70177	3.4016	2	2	Median	NaN	0.66467	0.72541	NaN	0.68509	0.71886	NaN
O43150	O43150	3	3	3	Arf-GAP with SH3 domain, ANK repeat and PH domain-containing protein 2	ASAP2	sp|O43150|ASAP2_HUMAN Arf-GAP with SH3 domain, ANK repeat and PH domain-containing protein 2 OS=Homo sapiens GN=ASAP2 PE=1 SV=3	1	3	3	3	1	2	3	1	2	3	1	2	3	5.9	5.9	5.9	111.65	1006	1006	3		3	1	3	0	12.689	By MS/MS	By MS/MS	By MS/MS	0.93682	0.98931	18.837	6	1	Leave out requantified	0.82872	1.1356	1.059	0.93482	1.1748	1.047	NaN
O43156	O43156	3	3	3	TELO2-interacting protein 1 homolog	TTI1	sp|O43156|TTI1_HUMAN TELO2-interacting protein 1 homolog OS=Homo sapiens GN=TTI1 PE=1 SV=3	1	3	3	3	0	0	3	0	0	3	0	0	3	5.2	5.2	5.2	122.07	1089	1089	3.33		1		2	0	54.904			By MS/MS	0.82471	0.85349	49.114	2	1	Median	NaN	NaN	0.82471	NaN	NaN	0.85349	NaN
O43157	O43157	2	2	2	Plexin-B1	PLXNB1	sp|O43157|PLXB1_HUMAN Plexin-B1 OS=Homo sapiens GN=PLXNB1 PE=1 SV=3	1	2	2	2	2	1	2	2	1	2	2	1	2	2.2	2.2	2.2	232.3	2135	2135	3.33		2		4	0	5.6804	By MS/MS	By MS/MS	By MS/MS	1.0844	1.1022	14.286	5	2	Median	0.94973	0.89126	1.233	1.1008	0.91614	1.2501	NaN
O43159	O43159	6	6	6	Ribosomal RNA-processing protein 8	RRP8	sp|O43159|RRP8_HUMAN Ribosomal RNA-processing protein 8 OS=Homo sapiens GN=RRP8 PE=1 SV=2	1	6	6	6	3	3	5	3	3	5	3	3	5	24.8	24.8	24.8	50.714	456	456	1.76	10	1	6		0	37.318	By MS/MS	By MS/MS	By MS/MS	0.94511	0.95654	6.797	14	3	Leave out requantified	0.85354	0.94511	0.97091	0.97345	1.0019	0.95541	2.1735
O43164	O43164	1	1	1	E3 ubiquitin-protein ligase Praja-2	PJA2	sp|O43164|PJA2_HUMAN E3 ubiquitin-protein ligase Praja-2 OS=Homo sapiens GN=PJA2 PE=1 SV=4	1	1	1	1	0	0	1	0	0	1	0	0	1	2.5	2.5	2.5	78.213	708	708	1	1				0.00068135	3.3019			By MS/MS	NaN	NaN	NaN	0	0	Median	NaN	NaN	NaN	NaN	NaN	NaN	NaN
O43166	O43166	4	4	4	Signal-induced proliferation-associated 1-like protein 1	SIPA1L1	sp|O43166|SI1L1_HUMAN Signal-induced proliferation-associated 1-like protein 1 OS=Homo sapiens GN=SIPA1L1 PE=1 SV=4	1	4	4	4	2	1	1	2	1	1	2	1	1	4.2	4.2	4.2	200.03	1804	1804	1.75	3			1	0	15.369	By MS/MS	By MS/MS	By MS/MS	NaN	NaN	NaN	0	0	Median	NaN	NaN	NaN	NaN	NaN	NaN	NaN
O43169	O43169	4	4	4	Cytochrome b5 type B	CYB5B	sp|O43169|CYB5B_HUMAN Cytochrome b5 type B OS=Homo sapiens GN=CYB5B PE=1 SV=2	1	4	4	4	2	3	4	2	3	4	2	3	4	41.8	41.8	41.8	16.332	146	146	3.35		1	9	7	0	21.853	By MS/MS	By MS/MS	By MS/MS	0.95654	1.0148	18.709	16	2	Leave out requantified	0.86639	0.81745	1.0939	0.99376	0.86525	1.1056	38.911
O43172	O43172	8	8	8	U4/U6 small nuclear ribonucleoprotein Prp4	PRPF4	sp|O43172|PRP4_HUMAN U4/U6 small nuclear ribonucleoprotein Prp4 OS=Homo sapiens GN=PRPF4 PE=1 SV=2	1	8	8	8	5	5	4	5	5	4	5	5	4	24.1	24.1	24.1	58.449	522	522	2.19	8	4	6	3	0	21.736	By MS/MS	By MS/MS	By MS/MS	0.99964	1.0156	8.0021	20	1	Leave out requantified	0.87057	1.0001	1.035	0.97228	1.0128	1.0095	8.2857
O43175	O43175	18	18	18	D-3-phosphoglycerate dehydrogenase	PHGDH	sp|O43175|SERA_HUMAN D-3-phosphoglycerate dehydrogenase OS=Homo sapiens GN=PHGDH PE=1 SV=4	1	18	18	18	3	10	17	3	10	17	3	10	17	52.3	52.3	52.3	56.65	533	533	2.94	10	16	26	31	0	323.31	By MS/MS	By MS/MS	By MS/MS	1.1068	1.134	9.3868	66	7	Leave out requantified	0.86776	1.0633	1.1362	1.049	1.1055	1.1388	7.919
O43181	O43181	5	5	5	NADH dehydrogenase [ubiquinone] iron-sulfur protein 4, mitochondrial	NDUFS4	sp|O43181|NDUS4_HUMAN NADH dehydrogenase [ubiquinone] iron-sulfur protein 4, mitochondrial OS=Homo sapiens GN=NDUFS4 PE=1 SV=1	1	5	5	5	5	2	3	5	2	3	5	2	3	35.4	35.4	35.4	20.108	175	175	2.71	2	5	2	5	0	47.428	By MS/MS	By MS/MS	By MS/MS	1.1307	1.1264	16.084	13	4	Leave out requantified	1.0112	0.76301	1.1506	1.1411	0.77545	1.1264	12.406
O43237	O43237	17	17	17	Cytoplasmic dynein 1 light intermediate chain 2	DYNC1LI2	sp|O43237|DC1L2_HUMAN Cytoplasmic dynein 1 light intermediate chain 2 OS=Homo sapiens GN=DYNC1LI2 PE=1 SV=1	1	17	17	17	9	14	14	9	14	14	9	14	14	50	50	50	54.099	492	492	2.26	38	2	16	21	0	206.45	By MS/MS	By MS/MS	By MS/MS	0.94126	0.96389	5.639	62	13	Leave out requantified	0.87604	0.96108	0.90479	1.0318	0.97849	0.90857	10.211
O43242	O43242	15	15	15	26S proteasome non-ATPase regulatory subunit 3	PSMD3	sp|O43242|PSMD3_HUMAN 26S proteasome non-ATPase regulatory subunit 3 OS=Homo sapiens GN=PSMD3 PE=1 SV=2	1	15	15	15	8	9	12	8	9	12	8	9	12	34.1	34.1	34.1	60.977	534	534	2.41	23	28	29	17	0	148.55	By MS/MS	By MS/MS	By MS/MS	0.98193	1.0463	18.791	79	12	Leave out requantified	0.84886	1.0719	1.0181	0.98866	1.0923	1.0347	14.674
O43252	O43252	16	16	16	Bifunctional 3-phosphoadenosine 5-phosphosulfate synthase 1;Sulfate adenylyltransferase;Adenylyl-sulfate kinase	PAPSS1	sp|O43252|PAPS1_HUMAN Bifunctional 3-phosphoadenosine 5-phosphosulfate synthase 1 OS=Homo sapiens GN=PAPSS1 PE=1 SV=2	1	16	16	16	6	9	14	6	9	14	6	9	14	50.8	50.8	50.8	70.832	624	624	3.25	3	7	21	28	0	162.55	By MS/MS	By MS/MS	By MS/MS	0.95168	0.99805	19.819	58	5	Leave out requantified	0.81686	0.95505	0.99514	0.93758	1.0006	1.0177	9.155
O43264	O43264	6	6	6	Centromere/kinetochore protein zw10 homolog	ZW10	sp|O43264|ZW10_HUMAN Centromere/kinetochore protein zw10 homolog OS=Homo sapiens GN=ZW10 PE=1 SV=3	1	6	6	6	1	3	5	1	3	5	1	3	5	13.2	13.2	13.2	88.828	779	779	3.4	1	1	4	9	0	19.508	By MS/MS	By MS/MS	By MS/MS	1.1051	1.1325	13.456	12	2	Leave out requantified	0.90395	1.0949	1.1502	1.0379	1.1325	1.1464	NaN
O43278	O43278	4	4	4	Kunitz-type protease inhibitor 1	SPINT1	sp|O43278|SPIT1_HUMAN Kunitz-type protease inhibitor 1 OS=Homo sapiens GN=SPINT1 PE=1 SV=2	1	4	4	4	1	3	2	1	3	2	1	3	2	12.9	12.9	12.9	58.397	529	529	1.43	4	3			0	5.5387	By MS/MS	By MS/MS	By MS/MS	0.98648	1.0334	17.523	6	0	Leave out requantified	0.9205	0.864	1.2434	1.0808	0.91491	1.2588	NaN
O43290	O43290	12	12	12	U4/U6.U5 tri-snRNP-associated protein 1	SART1	sp|O43290|SNUT1_HUMAN U4/U6.U5 tri-snRNP-associated protein 1 OS=Homo sapiens GN=SART1 PE=1 SV=1	1	12	12	12	6	7	9	6	7	9	6	7	9	24.9	24.9	24.9	90.254	800	800	2.59	7	9	9	9	0	85.525	By MS/MS	By MS/MS	By MS/MS	1.0139	1.0448	17.904	30	3	Leave out requantified	0.92214	0.95788	1.0493	1.1019	0.99632	1.052	16.079
O43294	O43294	3	3	3	Transforming growth factor beta-1-induced transcript 1 protein	TGFB1I1	sp|O43294|TGFI1_HUMAN Transforming growth factor beta-1-induced transcript 1 protein OS=Homo sapiens GN=TGFB1I1 PE=1 SV=2	1	3	3	3	1	1	2	1	1	2	1	1	2	13.2	13.2	13.2	49.814	461	461	2.25	5	3		4	0	15.136	By MS/MS	By MS/MS	By MS/MS	1.371	1.3398	9.5594	11	3	Leave out requantified	0.75628	1.4039	1.2529	0.87932	1.4713	1.2559	17.235
O43301	O43301	2	2	2	Heat shock 70 kDa protein 12A	HSPA12A	sp|O43301|HS12A_HUMAN Heat shock 70 kDa protein 12A OS=Homo sapiens GN=HSPA12A PE=1 SV=2	1	2	2	2	0	1	1	0	1	1	0	1	1	6.2	6.2	6.2	74.977	675	675	2.5	1			1	0.00088692	2.908		By MS/MS	By MS/MS	NaN	NaN	NaN	0	0	Median	NaN	NaN	NaN	NaN	NaN	NaN	NaN
O43310	O43310	1	1	1	CBP80/20-dependent translation initiation factor	CTIF	sp|O43310|CTIF_HUMAN CBP80/20-dependent translation initiation factor OS=Homo sapiens GN=CTIF PE=1 SV=1	1	1	1	1	0	1	0	0	1	0	0	1	0	2.7	2.7	2.7	67.586	598	598	1	1				0	17.195		By MS/MS		NaN	NaN	NaN	0	0	Median	NaN	NaN	NaN	NaN	NaN	NaN	NaN
O43314	O43314	3	3	3	Inositol hexakisphosphate and diphosphoinositol-pentakisphosphate kinase 2	PPIP5K2	sp|O43314|VIP2_HUMAN Inositol hexakisphosphate and diphosphoinositol-pentakisphosphate kinase 2 OS=Homo sapiens GN=PPIP5K2 PE=1 SV=3	1	3	3	3	0	2	1	0	2	1	0	2	1	4.1	4.1	4.1	140.41	1243	1243	3	1			2	0.00023992	4.411		By MS/MS	By MS/MS	1.0517	1.0981	12.595	3	1	Median	NaN	1.0873	0.97416	NaN	1.1649	0.96068	NaN
O43318	O43318	1	1	1	Mitogen-activated protein kinase kinase kinase 7	MAP3K7	sp|O43318|M3K7_HUMAN Mitogen-activated protein kinase kinase kinase 7 OS=Homo sapiens GN=MAP3K7 PE=1 SV=1	1	1	1	1	1	1	1	1	1	1	1	1	1	2.6	2.6	2.6	67.195	606	606	1	3				0.0061703	1.9291	By MS/MS	By matching	By MS/MS	1.033	1.0216	9.3713	3	1	Plateau	0.73823	0.93095	1.033	0.85156	0.93231	1.0271	NaN
O43324	O43324	4	4	4	Eukaryotic translation elongation factor 1 epsilon-1	EEF1E1	sp|O43324|MCA3_HUMAN Eukaryotic translation elongation factor 1 epsilon-1 OS=Homo sapiens GN=EEF1E1 PE=1 SV=1	1	4	4	4	2	3	4	2	3	4	2	3	4	32.2	32.2	32.2	19.81	174	174	2.88	3	4	11	7	0	20.442	By MS/MS	By MS/MS	By MS/MS	1.0767	1.0654	2.788	23	1	Leave out requantified	0.84877	1.0805	1.1075	0.9672	1.0734	1.0778	12.206
O43390	O43390	24	24	22	Heterogeneous nuclear ribonucleoprotein R	HNRNPR	sp|O43390|HNRPR_HUMAN Heterogeneous nuclear ribonucleoprotein R OS=Homo sapiens GN=HNRNPR PE=1 SV=1	1	24	24	22	19	18	21	19	18	21	17	16	19	42.8	42.8	40.8	70.942	633	633	2.74	36	43	81	59	0	299.01	By MS/MS	By MS/MS	By MS/MS	0.89175	0.94549	9.322	199	19	Leave out requantified	0.82798	0.93441	0.90541	0.95347	0.95769	0.91441	12.322
O43395	O43395	11	11	11	U4/U6 small nuclear ribonucleoprotein Prp3	PRPF3	sp|O43395|PRPF3_HUMAN U4/U6 small nuclear ribonucleoprotein Prp3 OS=Homo sapiens GN=PRPF3 PE=1 SV=2	1	11	11	11	7	8	9	7	8	9	7	8	9	32.7	32.7	32.7	77.528	683	683	2.57	8	10	16	8	0	71.175	By MS/MS	By MS/MS	By MS/MS	0.99449	1.0417	11.248	40	8	Leave out requantified	0.8907	0.97497	1.0352	1.0165	0.99797	1.0507	8.1538
O43396	O43396	11	11	11	Thioredoxin-like protein 1	TXNL1	sp|O43396|TXNL1_HUMAN Thioredoxin-like protein 1 OS=Homo sapiens GN=TXNL1 PE=1 SV=3	1	11	11	11	6	8	7	6	8	7	6	8	7	64.7	64.7	64.7	32.251	289	289	2.33	15	15	7	12	0	106.77	By MS/MS	By MS/MS	By MS/MS	1.2105	1.2676	18.601	31	9	Leave out requantified	1.0682	1.21	1.2263	1.2598	1.2697	1.2648	28.023
O43399	O43399	9	9	9	Tumor protein D54	TPD52L2	sp|O43399|TPD54_HUMAN Tumor protein D54 OS=Homo sapiens GN=TPD52L2 PE=1 SV=2	1	9	9	9	6	6	8	6	6	8	6	6	8	57.8	57.8	57.8	22.237	206	206	2.3	17	24	18	10	0	268.99	By MS/MS	By MS/MS	By MS/MS	0.91196	0.96538	6.1605	61	9	Leave out requantified	0.80766	0.96234	0.95717	0.98878	0.99107	0.9638	9.6845
O43402	O43402	3	3	3	ER membrane protein complex subunit 8	EMC8	sp|O43402|EMC8_HUMAN ER membrane protein complex subunit 8 OS=Homo sapiens GN=EMC8 PE=1 SV=1	1	3	3	3	1	2	3	1	2	3	1	2	3	27.6	27.6	27.6	23.773	210	210	3.4		1	7	7	0	56.041	By MS/MS	By MS/MS	By MS/MS	1.1443	1.2814	25.696	15	2	Leave out requantified	1.3036	1.1731	1.1599	1.5367	1.2296	1.1848	NaN
O43426	O43426	1	1	1	Synaptojanin-1	SYNJ1	sp|O43426|SYNJ1_HUMAN Synaptojanin-1 OS=Homo sapiens GN=SYNJ1 PE=1 SV=2	1	1	1	1	0	1	0	0	1	0	0	1	0	1.9	1.9	1.9	173.1	1573	1573	2		1			0.00067129	3.0674		By MS/MS		0.9446	1.0089	NaN	1	0	Median	NaN	0.9446	NaN	NaN	1.0089	NaN	NaN
O43432	O43432	6	5	5	Eukaryotic translation initiation factor 4 gamma 3	EIF4G3	sp|O43432|IF4G3_HUMAN Eukaryotic translation initiation factor 4 gamma 3 OS=Homo sapiens GN=EIF4G3 PE=1 SV=2	1	6	5	5	2	2	4	2	2	3	2	2	3	6.1	5.4	5.4	176.65	1585	1585	3	2		1	4	0	8.3204	By MS/MS	By MS/MS	By MS/MS	1.0421	1.041	9.3692	6	2	Leave out requantified	0.81846	1.177	0.98563	0.95264	1.2307	0.97423	10.934
O43447	O43447	7	7	7	Peptidyl-prolyl cis-trans isomerase H	PPIH	sp|O43447|PPIH_HUMAN Peptidyl-prolyl cis-trans isomerase H OS=Homo sapiens GN=PPIH PE=1 SV=1	1	7	7	7	6	5	3	6	5	3	6	5	3	62.7	62.7	62.7	19.208	177	177	2.8	6	4	16	9	0	59.313	By MS/MS	By MS/MS	By MS/MS	0.89239	1.0434	5.9511	25	8	Leave out requantified	0.88735	0.94267	0.98947	1.0432	1.0404	1.0178	2.5541
O43464	O43464	1	1	1	Serine protease HTRA2, mitochondrial	HTRA2	sp|O43464|HTRA2_HUMAN Serine protease HTRA2, mitochondrial OS=Homo sapiens GN=HTRA2 PE=1 SV=2	1	1	1	1	1	1	1	1	1	1	1	1	1	5.2	5.2	5.2	48.84	458	458	3.12			7	1	0	12.431	By MS/MS	By MS/MS	By MS/MS	0.92529	0.97143	25.913	8	2	Median	0.9476	0.79634	0.96584	1.0829	0.85462	0.99361	56.856
O43488;Q8NHP1	O43488	5;1	5;1	5;1	Aflatoxin B1 aldehyde reductase member 2	AKR7A2	sp|O43488|ARK72_HUMAN Aflatoxin B1 aldehyde reductase member 2 OS=Homo sapiens GN=AKR7A2 PE=1 SV=3	2	5	5	5	2	2	4	2	2	4	2	2	4	30.4	30.4	30.4	39.589	359	359;331	3.17		5	10	9	0	50.802	By MS/MS	By MS/MS	By MS/MS	0.97752	0.98608	31.005	22	4	Leave out requantified	0.72893	0.94101	0.97957	0.84703	0.97146	0.984	NaN
O43491	O43491	7	7	7	Band 4.1-like protein 2	EPB41L2	sp|O43491|E41L2_HUMAN Band 4.1-like protein 2 OS=Homo sapiens GN=EPB41L2 PE=1 SV=1	1	7	7	7	4	5	5	4	5	5	4	5	5	11.9	11.9	11.9	112.59	1005	1005	2.3	6	6	4	4	0	114.94	By MS/MS	By MS/MS	By MS/MS	0.76757	0.78911	24.432	16	8	Leave out requantified	0.72149	0.83495	0.7112	0.84473	0.86593	0.71743	26.86
O43504	O43504	5	5	5	Ragulator complex protein LAMTOR5	LAMTOR5	sp|O43504|LTOR5_HUMAN Ragulator complex protein LAMTOR5 OS=Homo sapiens GN=LAMTOR5 PE=1 SV=1	1	5	5	5	5	5	5	5	5	5	5	5	5	96.7	96.7	96.7	9.6138	91	91	2.88		21	21	14	0	111.01	By MS/MS	By MS/MS	By MS/MS	0.94018	0.94408	6.4302	48	6	Leave out requantified	0.86223	0.87815	0.98482	0.98963	0.88776	0.96424	4.35
O43513	O43513	2	2	2	Mediator of RNA polymerase II transcription subunit 7	MED7	sp|O43513|MED7_HUMAN Mediator of RNA polymerase II transcription subunit 7 OS=Homo sapiens GN=MED7 PE=1 SV=1	1	2	2	2	1	1	2	1	1	2	1	1	2	19.3	19.3	19.3	27.245	233	233	2.6		2	3		0	5.8431	By MS/MS	By MS/MS	By MS/MS	0.84448	0.85577	44.863	5	3	Median	1.4484	0.80895	0.83449	1.7371	0.8224	0.84369	40.44
O43524	O43524	3	3	3	Forkhead box protein O3	FOXO3	sp|O43524|FOXO3_HUMAN Forkhead box protein O3 OS=Homo sapiens GN=FOXO3 PE=1 SV=1	1	3	3	3	2	2	3	2	2	3	2	2	3	10.1	10.1	10.1	71.276	673	673	2.1	2	5	3		0	36.101	By MS/MS	By MS/MS	By MS/MS	0.81299	0.88282	10.005	6	0	Leave out requantified	0.7432	0.84709	0.84602	0.89109	0.88685	0.88282	NaN
O43543	O43543	1	1	1	DNA repair protein XRCC2	XRCC2	sp|O43543|XRCC2_HUMAN DNA repair protein XRCC2 OS=Homo sapiens GN=XRCC2 PE=1 SV=1	1	1	1	1	0	1	1	0	1	1	0	1	1	5.4	5.4	5.4	31.956	280	280	2.25	2		1	1	0.0091296	1.7701		By MS/MS	By MS/MS	1.0114	1.0624	8.6659	4	0	Median	NaN	1.0122	1.0017	NaN	1.0624	1.0258	NaN
O43570	O43570	2	2	2	Carbonic anhydrase 12	CA12	sp|O43570|CAH12_HUMAN Carbonic anhydrase 12 OS=Homo sapiens GN=CA12 PE=1 SV=1	1	2	2	2	0	1	2	0	1	2	0	1	2	13	13	13	39.45	354	354	3			3		0	26.719		By matching	By MS/MS	1.06	1.0888	44.132	3	1	Plateau	NaN	0.58428	0.75093	NaN	0.61931	0.75946	NaN
O43572	O43572	1	1	1	A-kinase anchor protein 10, mitochondrial	AKAP10	sp|O43572|AKA10_HUMAN A-kinase anchor protein 10, mitochondrial OS=Homo sapiens GN=AKAP10 PE=1 SV=2	1	1	1	1	1	1	1	1	1	1	1	1	1	3.3	3.3	3.3	73.817	662	662	3.75			1	3	0	43.537	By MS/MS	By MS/MS	By MS/MS	0.86697	0.93627	9.8431	3	0	Median	0.71869	0.86697	0.96362	0.82431	0.93627	1.0005	NaN
O43583	O43583	7	7	7	Density-regulated protein	DENR	sp|O43583|DENR_HUMAN Density-regulated protein OS=Homo sapiens GN=DENR PE=1 SV=2	1	7	7	7	5	5	6	5	5	6	5	5	6	52.5	52.5	52.5	22.092	198	198	2.35	12	13	9	9	0	282.21	By MS/MS	By MS/MS	By MS/MS	0.97642	0.97516	20.265	33	7	Leave out requantified	0.90848	0.9857	0.99265	1.0531	0.99123	0.97371	11.954
O43592	O43592	9	9	9	Exportin-T	XPOT	sp|O43592|XPOT_HUMAN Exportin-T OS=Homo sapiens GN=XPOT PE=1 SV=2	1	9	9	9	5	6	8	5	6	8	5	6	8	16.2	16.2	16.2	109.96	962	962	2.91		8	20	5	0	40.675	By MS/MS	By MS/MS	By MS/MS	0.97501	0.98455	10.355	29	3	Leave out requantified	0.7259	0.9767	1.0433	0.88705	1.0436	1.0756	19.679
O43598	O43598	10	10	10	2-deoxynucleoside 5-phosphate N-hydrolase 1	DNPH1	sp|O43598|DNPH1_HUMAN 2-deoxynucleoside 5-phosphate N-hydrolase 1 OS=Homo sapiens GN=DNPH1 PE=1 SV=1	1	10	10	10	5	8	8	5	8	8	5	8	8	71.3	71.3	71.3	19.108	174	174	2.9	7	8	20	17	0	63.991	By MS/MS	By MS/MS	By MS/MS	0.98499	1.0449	21.726	45	5	Leave out requantified	0.8315	0.97278	1.0223	0.99586	1.0086	1.0569	10.61
O43615	O43615	7	7	7	Mitochondrial import inner membrane translocase subunit TIM44	TIMM44	sp|O43615|TIM44_HUMAN Mitochondrial import inner membrane translocase subunit TIM44 OS=Homo sapiens GN=TIMM44 PE=1 SV=2	1	7	7	7	3	4	6	3	4	6	3	4	6	20.8	20.8	20.8	51.355	452	452	3.07	3	4	9	12	0	79.668	By MS/MS	By MS/MS	By MS/MS	0.84682	0.8597	19.865	25	7	Leave out requantified	0.93291	0.7407	1.056	1.0955	0.74973	1.0638	15.847
O43633	O43633	3	3	3	Charged multivesicular body protein 2a	CHMP2A	sp|O43633|CHM2A_HUMAN Charged multivesicular body protein 2a OS=Homo sapiens GN=CHMP2A PE=1 SV=1	1	3	3	3	3	2	1	3	2	1	3	2	1	9.5	9.5	9.5	25.104	222	222	3		5	4	5	0	49.313	By MS/MS	By MS/MS	By MS/MS	1.0161	1.0221	13.887	8	4	Leave out requantified	0.90062	0.92825	0.98315	1.0565	1.0229	0.9981	19.452
O43660	O43660	6	6	6	Pleiotropic regulator 1	PLRG1	sp|O43660|PLRG1_HUMAN Pleiotropic regulator 1 OS=Homo sapiens GN=PLRG1 PE=1 SV=1	1	6	6	6	4	4	4	4	4	4	4	4	4	26.7	26.7	26.7	57.193	514	514	2.59	1	13	16	2	0	41.203	By MS/MS	By MS/MS	By MS/MS	0.89211	0.94104	12.615	25	3	Leave out requantified	0.73648	0.9662	0.89986	0.86637	1.0164	0.94153	8.352
O43665	O43665	4	4	4	Regulator of G-protein signaling 10	RGS10	sp|O43665|RGS10_HUMAN Regulator of G-protein signaling 10 OS=Homo sapiens GN=RGS10 PE=1 SV=2	1	4	4	4	2	1	3	2	1	3	2	1	3	32.9	32.9	32.9	20.236	173	173	1.33	5		1		0	35.426	By MS/MS	By MS/MS	By MS/MS	1.0826	1.0894	18.2	3	0	Leave out requantified	1.2904	NaN	1.058	1.4744	NaN	1.0765	NaN
O43670	O43670	5	5	5	BUB3-interacting and GLEBS motif-containing protein ZNF207	ZNF207	sp|O43670|ZN207_HUMAN BUB3-interacting and GLEBS motif-containing protein ZNF207 OS=Homo sapiens GN=ZNF207 PE=1 SV=1	1	5	5	5	2	3	3	2	3	3	2	3	3	14.9	14.9	14.9	50.75	478	478	2.6	3	3	6	3	0	25.758	By MS/MS	By MS/MS	By MS/MS	0.92036	1.0201	20.819	14	0	Leave out requantified	0.82469	1.0466	0.93794	0.95687	1.0759	0.94908	9.0546
O43674	O43674	1	1	1	NADH dehydrogenase [ubiquinone] 1 beta subcomplex subunit 5, mitochondrial	NDUFB5	sp|O43674|NDUB5_HUMAN NADH dehydrogenase [ubiquinone] 1 beta subcomplex subunit 5, mitochondrial OS=Homo sapiens GN=NDUFB5 PE=1 SV=1	1	1	1	1	0	0	1	0	0	1	0	0	1	6.9	6.9	6.9	21.75	189	189	2		1			0.0033798	2.217			By MS/MS	1.2717	1.241	NaN	1	0	Median	NaN	NaN	1.2717	NaN	NaN	1.241	NaN
O43676	O43676	1	1	1	NADH dehydrogenase [ubiquinone] 1 beta subcomplex subunit 3	NDUFB3	sp|O43676|NDUB3_HUMAN NADH dehydrogenase [ubiquinone] 1 beta subcomplex subunit 3 OS=Homo sapiens GN=NDUFB3 PE=1 SV=3	1	1	1	1	0	0	1	0	0	1	0	0	1	12.2	12.2	12.2	11.402	98	98	1	1				0.0043887	2.0953			By MS/MS	1.6381	1.6022	NaN	1	0	Median	NaN	NaN	1.6381	NaN	NaN	1.6022	NaN
O43678	O43678	2	2	2	NADH dehydrogenase [ubiquinone] 1 alpha subcomplex subunit 2	NDUFA2	sp|O43678|NDUA2_HUMAN NADH dehydrogenase [ubiquinone] 1 alpha subcomplex subunit 2 OS=Homo sapiens GN=NDUFA2 PE=1 SV=3	1	2	2	2	1	1	2	1	1	2	1	1	2	34.3	34.3	34.3	10.921	99	99	2.45	1	5	4	1	0	32.121	By MS/MS	By MS/MS	By MS/MS	1.0596	1.0634	2.7683	8	4	Leave out requantified	1.0444	1.0381	1.0855	1.2096	1.1188	1.0844	10.028
O43681	O43681	14	14	14	ATPase ASNA1	ASNA1	sp|O43681|ASNA_HUMAN ATPase ASNA1 OS=Homo sapiens GN=ASNA1 PE=1 SV=2	1	14	14	14	7	10	12	7	10	12	7	10	12	71	71	71	38.792	348	348	3.2	1	11	19	24	0	164.82	By MS/MS	By MS/MS	By MS/MS	0.8877	0.92858	7.7567	50	5	Leave out requantified	0.80324	0.91628	0.93152	0.92253	0.94263	0.92615	8.3046
O43684	O43684	7	7	7	Mitotic checkpoint protein BUB3	BUB3	sp|O43684|BUB3_HUMAN Mitotic checkpoint protein BUB3 OS=Homo sapiens GN=BUB3 PE=1 SV=1	1	7	7	7	3	4	7	3	4	7	3	4	7	44.5	44.5	44.5	37.154	328	328	2.57	6	6	13	5	0	62.567	By MS/MS	By MS/MS	By MS/MS	0.90133	0.9816	28.956	30	6	Leave out requantified	0.84844	0.93296	1.0002	0.97149	0.92917	0.98209	4.4675
O43707;Q9H254	O43707	46;1	46;1	35;1	Alpha-actinin-4	ACTN4	sp|O43707|ACTN4_HUMAN Alpha-actinin-4 OS=Homo sapiens GN=ACTN4 PE=1 SV=2	2	46	46	35	22	24	41	22	24	41	18	20	31	63.3	63.3	52.9	104.85	911	911;2564	2.59	34	83	65	55	0	323.31	By MS/MS	By MS/MS	By MS/MS	1.054	1.0822	13.018	217	28	Leave out requantified	0.92938	1.024	1.1066	1.0776	1.0533	1.0864	9.9232
O43708	O43708	1	1	1	Maleylacetoacetate isomerase	GSTZ1	sp|O43708|MAAI_HUMAN Maleylacetoacetate isomerase OS=Homo sapiens GN=GSTZ1 PE=1 SV=3	1	1	1	1	0	0	1	0	0	1	0	0	1	9.3	9.3	9.3	24.212	216	216	3			1		0	7.9673			By MS/MS	0.80329	0.78501	NaN	1	0	Median	NaN	NaN	0.80329	NaN	NaN	0.78501	NaN
O43716	O43716	1	1	1	Glutamyl-tRNA(Gln) amidotransferase subunit C, mitochondrial	GATC	sp|O43716|GATC_HUMAN Glutamyl-tRNA(Gln) amidotransferase subunit C, mitochondrial OS=Homo sapiens GN=GATC PE=1 SV=1	1	1	1	1	0	1	0	0	1	0	0	1	0	14	14	14	15.086	136	136	2		1			0.00046598	3.7519		By MS/MS		NaN	NaN	NaN	0	0	Median	NaN	NaN	NaN	NaN	NaN	NaN	NaN
O43719	O43719	10	10	10	HIV Tat-specific factor 1	HTATSF1	sp|O43719|HTSF1_HUMAN HIV Tat-specific factor 1 OS=Homo sapiens GN=HTATSF1 PE=1 SV=1	1	10	10	10	4	7	6	4	7	6	4	7	6	27.7	27.7	27.7	85.852	755	755	2.21	7	5	3	4	0	74.094	By MS/MS	By MS/MS	By MS/MS	0.94388	0.96978	19.302	11	2	Leave out requantified	0.78735	0.94479	1.0042	0.93882	0.9883	0.97881	20.817
O43741	O43741	1	1	1	5-AMP-activated protein kinase subunit beta-2	PRKAB2	sp|O43741|AAKB2_HUMAN 5-AMP-activated protein kinase subunit beta-2 OS=Homo sapiens GN=PRKAB2 PE=1 SV=1	1	1	1	1	0	1	1	0	1	1	0	1	1	6.6	6.6	6.6	30.302	272	272	2		2			1	-2		By matching	By MS/MS	0.80239	0.82912	14.951	2	0	Median	NaN	0.87491	0.73587	NaN	0.92158	0.74594	NaN
O43747	O43747	6	6	6	AP-1 complex subunit gamma-1	AP1G1	sp|O43747|AP1G1_HUMAN AP-1 complex subunit gamma-1 OS=Homo sapiens GN=AP1G1 PE=1 SV=5	1	6	6	6	1	4	5	1	4	5	1	4	5	14.4	14.4	14.4	91.35	822	822	3.07		2	10	3	0	55.411	By MS/MS	By MS/MS	By MS/MS	1.0083	1.005	28.607	12	1	Leave out requantified	0.96433	1.0011	1.0331	1.0881	1.0053	1.0169	NaN
O43752	O43752	3	3	3	Syntaxin-6	STX6	sp|O43752|STX6_HUMAN Syntaxin-6 OS=Homo sapiens GN=STX6 PE=1 SV=1	1	3	3	3	3	2	0	3	2	0	3	2	0	32.2	32.2	32.2	29.176	255	255	3.5			4	4	0	36.216	By MS/MS	By MS/MS		0.9591	1.0598	13.204	7	1	Leave out requantified	0.89754	0.9158	NaN	1.0751	0.95768	NaN	9.9072
O43765	O43765	5	5	5	Small glutamine-rich tetratricopeptide repeat-containing protein alpha	SGTA	sp|O43765|SGTA_HUMAN Small glutamine-rich tetratricopeptide repeat-containing protein alpha OS=Homo sapiens GN=SGTA PE=1 SV=1	1	5	5	5	2	1	3	2	1	3	2	1	3	17.3	17.3	17.3	34.063	313	313	2.14	3	1	2	1	0	11.712	By MS/MS	By MS/MS	By MS/MS	0.97359	0.95785	4.9225	6	1	Leave out requantified	0.95568	NaN	0.97485	1.1032	NaN	0.96663	30.439
O43768	O43768	6	6	6	Alpha-endosulfine	ENSA	sp|O43768|ENSA_HUMAN Alpha-endosulfine OS=Homo sapiens GN=ENSA PE=1 SV=1	1	6	6	6	6	4	4	6	4	4	6	4	4	52.1	52.1	52.1	13.389	121	121	1.65	13	16	2		0	323.31	By MS/MS	By MS/MS	By MS/MS	0.98913	1.0991	3.2635	22	0	Leave out requantified	0.87754	1.04	1.1461	1.0242	1.0699	1.1382	10.525
O43776	O43776	19	19	19	Asparagine--tRNA ligase, cytoplasmic	NARS	sp|O43776|SYNC_HUMAN Asparagine--tRNA ligase, cytoplasmic OS=Homo sapiens GN=NARS PE=1 SV=1	1	19	19	19	11	10	13	11	10	13	11	10	13	43.2	43.2	43.2	62.942	548	548	2.81	5	23	35	18	0	304.59	By MS/MS	By MS/MS	By MS/MS	1.1426	1.2249	10.065	73	13	Leave out requantified	1.0433	1.1908	1.2363	1.1882	1.2081	1.2424	10.808
O43795;Q9UBC5	O43795	14;1	14;1	14;1	Unconventional myosin-Ib	MYO1B	sp|O43795|MYO1B_HUMAN Unconventional myosin-Ib OS=Homo sapiens GN=MYO1B PE=1 SV=3	2	14	14	14	8	8	12	8	8	12	8	8	12	21.3	21.3	21.3	131.98	1136	1136;1043	3.07	3	11	24	21	0	323.31	By MS/MS	By MS/MS	By MS/MS	1.0817	1.0797	9.1769	55	7	Leave out requantified	0.85436	1.0409	1.1096	0.97988	1.0627	1.1116	5.8533
O43809	O43809	3	3	3	Cleavage and polyadenylation specificity factor subunit 5	NUDT21	sp|O43809|CPSF5_HUMAN Cleavage and polyadenylation specificity factor subunit 5 OS=Homo sapiens GN=NUDT21 PE=1 SV=1	1	3	3	3	1	3	2	1	3	2	1	3	2	26.4	26.4	26.4	26.227	227	227	2.78		4	3	2	0	10.641	By MS/MS	By MS/MS	By MS/MS	0.86808	0.8849	26.556	8	0	Leave out requantified	0.54992	0.87835	0.86904	0.63335	0.9531	0.87366	62.379
O43815	O43815	7	7	7	Striatin	STRN	sp|O43815|STRN_HUMAN Striatin OS=Homo sapiens GN=STRN PE=1 SV=4	1	7	7	7	4	2	3	4	2	3	4	2	3	21.2	21.2	21.2	86.131	780	780	2.2	3	7	4	1	0	100.05	By MS/MS	By MS/MS	By MS/MS	1.0223	1.151	24.256	11	2	Leave out requantified	1.1267	1.1741	0.74425	1.2888	1.1893	0.75618	30.079
O43818	O43818	7	7	7	U3 small nucleolar RNA-interacting protein 2	RRP9	sp|O43818|U3IP2_HUMAN U3 small nucleolar RNA-interacting protein 2 OS=Homo sapiens GN=RRP9 PE=1 SV=1	1	7	7	7	1	5	6	1	5	6	1	5	6	32	32	32	51.84	475	475	1.94	16	12	2	6	0	247.08	By MS/MS	By MS/MS	By MS/MS	1.0151	1.0492	14.094	10	1	Leave out requantified	NaN	1.1143	1.0012	NaN	1.188	1.0203	NaN
O43823	O43823	7	7	7	A-kinase anchor protein 8	AKAP8	sp|O43823|AKAP8_HUMAN A-kinase anchor protein 8 OS=Homo sapiens GN=AKAP8 PE=1 SV=1	1	7	7	7	5	6	4	5	6	4	5	6	4	21.8	21.8	21.8	76.107	692	692	2.96	3	6	4	11	0	214.4	By MS/MS	By MS/MS	By MS/MS	0.87509	0.95539	8.2449	20	3	Leave out requantified	0.80566	0.90837	0.9904	0.95539	0.96276	0.99157	11.462
O43824	O43824	2	2	2	Putative GTP-binding protein 6	GTPBP6	sp|O43824|GTPB6_HUMAN Putative GTP-binding protein 6 OS=Homo sapiens GN=GTPBP6 PE=2 SV=3	1	2	2	2	1	2	1	1	2	1	1	2	1	7.8	7.8	7.8	56.883	516	516	2.33		4	2		0	10.409	By MS/MS	By MS/MS	By MS/MS	0.72467	0.79184	15.49	6	1	Median	0.70245	0.69538	0.94073	0.81001	0.73483	0.9616	NaN
O43837	O43837	12	12	12	Isocitrate dehydrogenase [NAD] subunit beta, mitochondrial	IDH3B	sp|O43837|IDH3B_HUMAN Isocitrate dehydrogenase [NAD] subunit beta, mitochondrial OS=Homo sapiens GN=IDH3B PE=1 SV=2	1	12	12	12	5	9	10	5	9	10	5	9	10	41.3	41.3	41.3	42.183	385	385	3	3	11	26	17	0	149.15	By MS/MS	By MS/MS	By MS/MS	1.0851	1.1598	9.6457	45	9	Leave out requantified	0.95286	0.82229	1.196	1.1349	0.85344	1.1634	13.756
O43847	O43847	7	7	7	Nardilysin	NRD1	sp|O43847|NRDC_HUMAN Nardilysin OS=Homo sapiens GN=NRDC PE=1 SV=2	1	7	7	7	1	5	5	1	5	5	1	5	5	11.9	11.9	11.9	131.57	1150	1150	2.52	6	3	7	5	0	98.261	By MS/MS	By MS/MS	By MS/MS	0.94996	1.0483	17.849	16	3	Leave out requantified	0.80068	0.93079	0.93273	0.94426	1.0047	0.95878	NaN
O43852	O43852	16	16	16	Calumenin	CALU	sp|O43852|CALU_HUMAN Calumenin OS=Homo sapiens GN=CALU PE=1 SV=2	1	16	16	16	10	6	12	10	6	12	10	6	12	64.4	64.4	64.4	37.106	315	315	2.83	8	23	34	24	0	260.07	By MS/MS	By MS/MS	By MS/MS	1.083	1.1419	14.548	84	9	Leave out requantified	1.0175	1.0349	1.1645	1.1575	1.0599	1.1787	6.8749
O43865;Q96HN2	O43865	5;1	5;1	5;1	Putative adenosylhomocysteinase 2	AHCYL1	sp|O43865|SAHH2_HUMAN S-adenosylhomocysteine hydrolase-like protein 1 OS=Homo sapiens GN=AHCYL1 PE=1 SV=2	2	5	5	5	4	4	4	4	4	4	4	4	4	17.5	17.5	17.5	58.951	530	530;611	3.29		6	3	12	0	24.885	By MS/MS	By MS/MS	By MS/MS	0.89771	1.0085	8.3968	18	4	Leave out requantified	0.84222	0.9743	0.94498	0.98411	0.99644	0.93414	3.2131
O43933	O43933	1	1	1	Peroxisome biogenesis factor 1	PEX1	sp|O43933|PEX1_HUMAN Peroxisome biogenesis factor 1 OS=Homo sapiens GN=PEX1 PE=1 SV=1	1	1	1	1	0	0	1	0	0	1	0	0	1	1.2	1.2	1.2	142.87	1283	1283	3			3		0.00067889	3.2363			By MS/MS	NaN	NaN	NaN	0	0	Median	NaN	NaN	NaN	NaN	NaN	NaN	NaN
P68622;P33043;O57201	P68622;P33043;O57201	1;1;1	1;1;1	1;1;1			sp|P68622|L5_VACCC Protein L5 OS=Vaccinia virus (strain Copenhagen) GN=L5R PE=2 SV=1;sp|P33043|L5_VAR67 Protein L5 OS=Variola virus (isolate Human/India/Ind3/1967) GN=L5R PE=2 SV=1;sp|O57201|L5_VACCA Protein L5 OS=Vaccinia virus (strain Ankara) GN=MVA084R	3	1	1	1	0	0	1	0	0	1	0	0	1	21.1	21.1	21.1	15.044	128	128;128;128	3			1		1	-2			By MS/MS	NaN	NaN	NaN	0	0	Median	NaN	NaN	NaN	NaN	NaN	NaN	NaN
O60216	O60216	10	10	10	Double-strand-break repair protein rad21 homolog	RAD21	sp|O60216|RAD21_HUMAN Double-strand-break repair protein rad21 homolog OS=Homo sapiens GN=RAD21 PE=1 SV=2	1	10	10	10	8	6	8	8	6	8	8	6	8	29.3	29.3	29.3	71.689	631	631	1.49	24	9	3	1	0	308.37	By MS/MS	By MS/MS	By MS/MS	0.97918	1.0556	3.8035	19	5	Leave out requantified	0.89465	0.99858	1.0937	1.0479	1.0667	1.0979	3.4027
O60218;C9JRZ8	O60218	4;1	4;1	4;1	Aldo-keto reductase family 1 member B10	AKR1B10	sp|O60218|AK1BA_HUMAN Aldo-keto reductase family 1 member B10 OS=Homo sapiens GN=AKR1B10 PE=1 SV=2	2	4	4	4	3	3	4	3	3	4	3	3	4	19	19	19	36.019	316	316;316	2.94		8	3	7	0	91.794	By MS/MS	By MS/MS	By MS/MS	2.2356	2.2279	18.898	17	3	Leave out requantified	1.7739	2.2646	2.4345	2.0184	2.2904	2.3856	5.6061
O60220	O60220	1	1	1	Mitochondrial import inner membrane translocase subunit Tim8 A	TIMM8A	sp|O60220|TIM8A_HUMAN Mitochondrial import inner membrane translocase subunit Tim8 A OS=Homo sapiens GN=TIMM8A PE=1 SV=1	1	1	1	1	1	1	0	1	1	0	1	1	0	29.9	29.9	29.9	10.998	97	97	3.5			2	2	0	10.158	By MS/MS	By MS/MS		0.95572	0.98987	7.5329	4	0	Median	0.89326	0.97696	NaN	1.0221	0.98987	NaN	12.093
O60231	O60231	3	3	3	Putative pre-mRNA-splicing factor ATP-dependent RNA helicase DHX16	DHX16	sp|O60231|DHX16_HUMAN Putative pre-mRNA-splicing factor ATP-dependent RNA helicase DHX16 OS=Homo sapiens GN=DHX16 PE=1 SV=2	1	3	3	3	2	3	2	2	3	2	2	3	2	4.7	4.7	4.7	119.26	1041	1041	1	9				0	203.85	By MS/MS	By MS/MS	By MS/MS	0.91393	0.97619	6.6677	8	0	Leave out requantified	0.84979	0.95002	0.98872	1.0021	0.95393	0.98977	3.8992
O60232	O60232	6	6	6	Sjoegren syndrome/scleroderma autoantigen 1	SSSCA1	sp|O60232|SSA27_HUMAN Sjoegren syndrome/scleroderma autoantigen 1 OS=Homo sapiens GN=SSSCA1 PE=1 SV=1	1	6	6	6	4	4	3	4	4	3	4	4	3	65.8	65.8	65.8	21.474	199	199	2.38		19	9	1	0	69.596	By MS/MS	By MS/MS	By MS/MS	0.95403	0.99935	9.0621	26	4	Leave out requantified	0.83072	1.0135	0.97569	0.94005	1.0497	1.0012	7.2185
O60248	O60248	6	6	6	Protein SOX-15	SOX15	sp|O60248|SOX15_HUMAN Protein SOX-15 OS=Homo sapiens GN=SOX15 PE=1 SV=1	1	6	6	6	4	3	6	4	3	6	4	3	6	60.9	60.9	60.9	25.251	233	233	2.11	4	9	4	1	0	47.43	By MS/MS	By MS/MS	By MS/MS	1.2582	1.2538	8.1647	11	3	Leave out requantified	1.0416	1.2551	1.2582	1.193	1.313	1.2538	83.204
O60256	O60256	7	7	7	Phosphoribosyl pyrophosphate synthase-associated protein 2	PRPSAP2	sp|O60256|KPRB_HUMAN Phosphoribosyl pyrophosphate synthase-associated protein 2 OS=Homo sapiens GN=PRPSAP2 PE=1 SV=1	1	7	7	7	1	4	5	1	4	5	1	4	5	36	36	36	40.925	369	369	3.26		4	9	10	0	41.423	By MS/MS	By MS/MS	By MS/MS	0.92513	0.9406	10.122	22	2	Leave out requantified	0.70927	1.027	0.95165	0.82501	1.0719	0.97631	11.951
O60264	O60264	17	17	17	SWI/SNF-related matrix-associated actin-dependent regulator of chromatin subfamily A member 5	SMARCA5	sp|O60264|SMCA5_HUMAN SWI/SNF-related matrix-associated actin-dependent regulator of chromatin subfamily A member 5 OS=Homo sapiens GN=SMARCA5 PE=1 SV=1	1	17	17	17	12	13	13	12	13	13	12	13	13	21.2	21.2	21.2	121.9	1052	1052	2.21	27	7	14	13	0	276.7	By MS/MS	By MS/MS	By MS/MS	0.97983	1.0385	10.444	54	6	Leave out requantified	0.8842	1.0006	1.0212	1.0124	1.0125	1.0176	6.1575
O60271	O60271	17	17	17	C-Jun-amino-terminal kinase-interacting protein 4	SPAG9	sp|O60271|JIP4_HUMAN C-Jun-amino-terminal kinase-interacting protein 4 OS=Homo sapiens GN=SPAG9 PE=1 SV=4	1	17	17	17	10	12	11	10	12	11	10	12	11	21.8	21.8	21.8	146.2	1321	1321	2.4	10	23	17	8	0	203.19	By MS/MS	By MS/MS	By MS/MS	0.85022	0.8729	9.1474	51	10	Leave out requantified	0.72824	0.84379	0.8902	0.83983	0.86089	0.88349	5.3816
O60279	O60279	1	1	1	Sushi domain-containing protein 5	SUSD5	sp|O60279|SUSD5_HUMAN Sushi domain-containing protein 5 OS=Homo sapiens GN=SUSD5 PE=1 SV=3	1	1	1	1	0	1	0	0	1	0	0	1	0	2.2	2.2	2.2	68.02	629	629	4				1	1	-2		By MS/MS		NaN	NaN	NaN	0	0	Median	NaN	NaN	NaN	NaN	NaN	NaN	NaN
O60292	O60292	3	3	3	Signal-induced proliferation-associated 1-like protein 3	SIPA1L3	sp|O60292|SI1L3_HUMAN Signal-induced proliferation-associated 1-like protein 3 OS=Homo sapiens GN=SIPA1L3 PE=1 SV=3	1	3	3	3	3	2	2	3	2	2	3	2	2	2.6	2.6	2.6	194.61	1781	1781	2	5	2	3	1	0	29.714	By MS/MS	By MS/MS	By MS/MS	0.099082	0.1042	104.13	8	2	Median	0.085406	0.076749	0.28568	0.097063	0.077065	0.278	140.26
O60293	O60293	3	3	3	Zinc finger C3H1 domain-containing protein	ZFC3H1	sp|O60293|ZC3H1_HUMAN Zinc finger C3H1 domain-containing protein OS=Homo sapiens GN=ZFC3H1 PE=1 SV=3	1	3	3	3	1	1	2	1	1	2	1	1	2	2.8	2.8	2.8	226.35	1989	1989	1.67	4		2		0.00067812	3.2296	By MS/MS	By MS/MS	By MS/MS	0.56937	0.6416	103.28	5	2	Leave out requantified	0.71498	0.23738	0.34842	0.80644	0.24056	0.35642	32.339
O60306	O60306	4	4	4	Intron-binding protein aquarius	AQR	sp|O60306|AQR_HUMAN Intron-binding protein aquarius OS=Homo sapiens GN=AQR PE=1 SV=4	1	4	4	4	1	3	4	1	3	4	1	3	4	6.2	6.2	6.2	171.29	1485	1485	3.5			4	4	0	30.815	By MS/MS	By MS/MS	By MS/MS	0.79351	0.84366	26.915	7	2	Leave out requantified	0.87811	1.072	0.92133	1.0205	1.1227	0.9471	NaN
O60313	O60313	15	15	15	Dynamin-like 120 kDa protein, mitochondrial;Dynamin-like 120 kDa protein, form S1	OPA1	sp|O60313|OPA1_HUMAN Dynamin-like 120 kDa protein, mitochondrial OS=Homo sapiens GN=OPA1 PE=1 SV=3	1	15	15	15	9	8	11	9	8	11	9	8	11	26.4	26.4	26.4	111.63	960	960	2.91	1	14	19	12	0	124.1	By MS/MS	By MS/MS	By MS/MS	0.91513	1.0264	23.569	40	11	Leave out requantified	0.89586	0.74183	1.0839	1.0381	0.76886	1.0813	14.342
O60318	O60318	3	3	3	Germinal-center associated nuclear protein	MCM3AP	sp|O60318|GANP_HUMAN Germinal-center associated nuclear protein OS=Homo sapiens GN=MCM3AP PE=1 SV=2	1	3	3	3	0	2	3	0	2	3	0	2	3	3	3	3	218.4	1980	1980	3.4			3	2	0.00068493	3.4071		By MS/MS	By MS/MS	1.0927	1.118	40.622	5	0	Leave out requantified	NaN	1.2778	1.0744	NaN	1.3216	1.1059	NaN
O60333;Q12756	O60333	3;1	3;1	3;1	Kinesin-like protein KIF1B	KIF1B	sp|O60333|KIF1B_HUMAN Kinesin-like protein KIF1B OS=Homo sapiens GN=KIF1B PE=1 SV=5	2	3	3	3	2	1	2	2	1	2	2	1	2	3.2	3.2	3.2	204.47	1816	1816;1690	2.6		3	1	1	0	7.94	By MS/MS	By MS/MS	By MS/MS	1.0138	1.125	28.077	5	3	Median	1.0124	1.744	0.93777	1.1757	1.8892	0.96504	6.2387
O60341	O60341	6	6	6	Lysine-specific histone demethylase 1A	KDM1A	sp|O60341|KDM1A_HUMAN Lysine-specific histone demethylase 1A OS=Homo sapiens GN=KDM1A PE=1 SV=2	1	6	6	6	3	4	4	3	4	4	3	4	4	19.2	19.2	19.2	92.902	852	852	2.72	1	5	10	2	0	52.763	By MS/MS	By MS/MS	By MS/MS	0.97145	0.96448	7.8924	15	5	Leave out requantified	0.75883	1.008	0.97145	0.89897	1.0901	0.96448	5.1754
O60343	O60343	6	6	6	TBC1 domain family member 4	TBC1D4	sp|O60343|TBCD4_HUMAN TBC1 domain family member 4 OS=Homo sapiens GN=TBC1D4 PE=1 SV=2	1	6	6	6	2	3	1	2	3	1	2	3	1	10.2	10.2	10.2	146.56	1298	1298	1.83	1	5			0	9.8953	By MS/MS	By MS/MS	By MS/MS	0.84265	0.88457	6.5115	3	1	Median	0.84265	0.85177	NaN	0.98244	0.87826	NaN	NaN
O60353	O60353	5	5	5	Frizzled-6	FZD6	sp|O60353|FZD6_HUMAN Frizzled-6 OS=Homo sapiens GN=FZD6 PE=1 SV=2	1	5	5	5	3	3	2	3	3	2	3	3	2	13.3	13.3	13.3	79.291	706	706	1.8	4	5		1	0	31.586	By MS/MS	By MS/MS	By MS/MS	1.0068	1.0825	8.2433	7	2	Leave out requantified	1.0231	1.1349	1.2536	1.1879	1.2015	1.2119	8.1114
O60437	O60437	36	36	36	Periplakin	PPL	sp|O60437|PEPL_HUMAN Periplakin OS=Homo sapiens GN=PPL PE=1 SV=4	1	36	36	36	21	20	28	21	20	28	21	20	28	30.8	30.8	30.8	204.74	1756	1756	2.73	14	23	49	22	0	188.07	By MS/MS	By MS/MS	By MS/MS	1.0393	1.098	17.092	92	12	Leave out requantified	0.97427	1.0921	1.0476	1.1903	1.197	1.0657	13.737
O60443	O60443	10	10	10	Non-syndromic hearing impairment protein 5	DFNA5	sp|O60443|GSDME_HUMAN Gasdermin-E OS=Homo sapiens GN=GSDME PE=1 SV=2	1	10	10	10	3	8	6	3	8	6	3	8	6	36.7	36.7	36.7	54.554	496	496	2.89		11	18	7	0	60.092	By MS/MS	By MS/MS	By MS/MS	1.0205	1.0061	10.188	29	7	Leave out requantified	0.79766	0.95068	1.0407	0.90393	0.97404	1.0514	8.5845
O60488	O60488	11	11	11	Long-chain-fatty-acid--CoA ligase 4	ACSL4	sp|O60488|ACSL4_HUMAN Long-chain-fatty-acid--CoA ligase 4 OS=Homo sapiens GN=ACSL4 PE=1 SV=2	1	11	11	11	3	9	10	3	9	10	3	9	10	30.4	30.4	30.4	79.187	711	711	3	2	6	16	10	0	75.734	By MS/MS	By MS/MS	By MS/MS	1.0386	1.087	15.937	29	10	Leave out requantified	0.8313	0.98669	0.92396	0.9422	1.0473	0.89922	28.536
O60493	O60493	4	4	4	Sorting nexin-3	SNX3	sp|O60493|SNX3_HUMAN Sorting nexin-3 OS=Homo sapiens GN=SNX3 PE=1 SV=3	1	4	4	4	2	3	4	2	3	4	2	3	4	38.3	38.3	38.3	18.762	162	162	2.15	3	5	5		0	16.997	By MS/MS	By MS/MS	By MS/MS	0.86737	0.95481	16.233	13	1	Leave out requantified	0.7982	0.94058	1.0473	0.93236	0.99193	1.0563	12.758
O60499	O60499	3	3	3	Syntaxin-10	STX10	sp|O60499|STX10_HUMAN Syntaxin-10 OS=Homo sapiens GN=STX10 PE=1 SV=1	1	3	3	3	2	2	1	2	2	1	2	2	1	19.3	19.3	19.3	28.114	249	249	3.17		1	3	2	0	6.4542	By MS/MS	By MS/MS	By MS/MS	0.89016	0.90742	14.401	3	0	Median	0.98247	0.79428	0.89016	1.1082	0.83799	0.90742	NaN
O60502	O60502	6	6	6	Protein O-GlcNAcase	MGEA5	sp|O60502|OGA_HUMAN Protein O-GlcNAcase OS=Homo sapiens GN=MGEA5 PE=1 SV=2	1	6	6	6	1	3	5	1	3	5	1	3	5	18	18	18	102.91	916	916	3.36		2	3	6	0	40.288	By MS/MS	By MS/MS	By MS/MS	0.94889	0.96998	11.392	10	1	Leave out requantified	0.8526	0.92656	1.0899	0.96976	0.94661	1.0636	NaN
O60504	O60504	6	6	6	Vinexin	SORBS3	sp|O60504|VINEX_HUMAN Vinexin OS=Homo sapiens GN=SORBS3 PE=1 SV=2	1	6	6	6	4	2	5	4	2	5	4	2	5	16.2	16.2	16.2	75.34	671	671	2.14	2	8	4		0	17.123	By MS/MS	By MS/MS	By MS/MS	0.93195	0.98978	11.579	14	1	Leave out requantified	0.82465	1.1067	1.0181	1.0178	1.1501	1.0568	8.5687
O60506	O60506	22	20	20	Heterogeneous nuclear ribonucleoprotein Q	SYNCRIP	sp|O60506|HNRPQ_HUMAN Heterogeneous nuclear ribonucleoprotein Q OS=Homo sapiens GN=SYNCRIP PE=1 SV=2	1	22	20	20	20	19	19	18	17	17	18	17	17	44.8	42.7	42.7	69.602	623	623	2.84	19	51	81	56	0	323.31	By MS/MS	By MS/MS	By MS/MS	0.99683	1.0102	7.1135	181	28	Leave out requantified	0.88954	1.0132	1.0147	1.0132	1.0218	0.99655	11.253
O60508	O60508	2	2	2	Pre-mRNA-processing factor 17	CDC40	sp|O60508|PRP17_HUMAN Pre-mRNA-processing factor 17 OS=Homo sapiens GN=CDC40 PE=1 SV=1	1	2	2	2	0	1	2	0	1	2	0	1	2	6.7	6.7	6.7	65.521	579	579	3			3		0.00023579	4.0061		By MS/MS	By MS/MS	0.90302	0.90206	6.2942	2	0	Median	NaN	0.85	0.95935	NaN	0.86279	0.94312	NaN
O60516	O60516	2	2	2	Eukaryotic translation initiation factor 4E-binding protein 3	EIF4EBP3	sp|O60516|4EBP3_HUMAN Eukaryotic translation initiation factor 4E-binding protein 3 OS=Homo sapiens GN=EIF4EBP3 PE=1 SV=1	1	2	2	2	2	2	1	2	2	1	2	2	1	58	58	58	10.873	100	100	2		6			0	8.4642	By MS/MS	By MS/MS	By MS/MS	0.86299	0.98157	24.894	6	1	Leave out requantified	0.82209	1.0545	0.70387	0.95852	1.1005	0.67998	21.533
O60518	O60518	3	2	2	Ran-binding protein 6	RANBP6	sp|O60518|RNBP6_HUMAN Ran-binding protein 6 OS=Homo sapiens GN=RANBP6 PE=1 SV=2	1	3	2	2	2	3	2	1	2	1	1	2	1	5.8	4.7	4.7	124.71	1105	1105	1.75	3			1	0.00067843	3.2343	By MS/MS	By MS/MS	By MS/MS	0.70544	0.75133	16.175	4	1	Median	0.73582	0.72965	0.59959	0.84338	0.75133	0.58506	NaN
O60524	O60524	5	5	5	Nuclear export mediator factor NEMF	NEMF	sp|O60524|NEMF_HUMAN Nuclear export mediator factor NEMF OS=Homo sapiens GN=NEMF PE=1 SV=4	1	5	5	5	2	2	3	2	2	3	2	2	3	7.2	7.2	7.2	122.95	1076	1076	2.4	1	6	1	2	0	18.394	By MS/MS	By MS/MS	By MS/MS	1.0576	1.1149	8.5455	8	1	Leave out requantified	0.89337	1.1498	1.0045	1.0244	1.2095	1.0212	5.068
O60547	O60547	2	2	2	GDP-mannose 4,6 dehydratase	GMDS	sp|O60547|GMDS_HUMAN GDP-mannose 4,6 dehydratase OS=Homo sapiens GN=GMDS PE=1 SV=1	1	2	2	2	0	2	0	0	2	0	0	2	0	11.6	11.6	11.6	41.949	372	372	3.4		1	1	3	0	9.8005		By MS/MS		0.88473	0.91815	14.798	4	1	Median	NaN	0.88473	NaN	NaN	0.91815	NaN	NaN
O60563	O60563	7	7	7	Cyclin-T1	CCNT1	sp|O60563|CCNT1_HUMAN Cyclin-T1 OS=Homo sapiens GN=CCNT1 PE=1 SV=1	1	7	7	7	3	1	6	3	1	6	3	1	6	16.1	16.1	16.1	80.684	726	726	2.12	3	9	3	1	0	97.053	By MS/MS	By MS/MS	By MS/MS	0.96773	0.97996	5.7447	10	2	Leave out requantified	0.86799	0.93285	0.97859	0.98015	0.95017	0.98415	8.6617
O60568	O60568	7	7	7	Procollagen-lysine,2-oxoglutarate 5-dioxygenase 3	PLOD3	sp|O60568|PLOD3_HUMAN Procollagen-lysine,2-oxoglutarate 5-dioxygenase 3 OS=Homo sapiens GN=PLOD3 PE=1 SV=1	1	7	7	7	2	2	6	2	2	6	2	2	6	17.9	17.9	17.9	84.784	738	738	2.46	1	7	3	2	0	12.284	By MS/MS	By MS/MS	By MS/MS	0.8461	0.88326	17.491	12	5	Leave out requantified	1.1019	1.0141	1.0554	1.2631	1.0327	1.0598	50.588
O60573	O60573	1	1	1	Eukaryotic translation initiation factor 4E type 2	EIF4E2	sp|O60573|IF4E2_HUMAN Eukaryotic translation initiation factor 4E type 2 OS=Homo sapiens GN=EIF4E2 PE=1 SV=1	1	1	1	1	1	1	1	1	1	1	1	1	1	6.5	6.5	6.5	28.362	245	245	1	6				0.00046827	3.8371	By MS/MS	By MS/MS	By MS/MS	0.87587	0.96361	12.168	5	0	Median	0.73373	1.0013	0.87587	0.86625	1.0355	0.87968	15.063
O60583	O60583	1	1	1	Cyclin-T2	CCNT2	sp|O60583|CCNT2_HUMAN Cyclin-T2 OS=Homo sapiens GN=CCNT2 PE=1 SV=2	1	1	1	1	0	1	1	0	1	1	0	1	1	2.3	2.3	2.3	81.028	730	730	3.5			1	1	0	9.1873		By MS/MS	By MS/MS	NaN	NaN	NaN	0	0	Median	NaN	NaN	NaN	NaN	NaN	NaN	NaN
O60610	O60610	31	31	31	Protein diaphanous homolog 1	DIAPH1	sp|O60610|DIAP1_HUMAN Protein diaphanous homolog 1 OS=Homo sapiens GN=DIAPH1 PE=1 SV=2	1	31	31	31	14	22	19	14	22	19	14	22	19	35.8	35.8	35.8	141.35	1272	1272	3.06	12	17	25	47	0	323.31	By MS/MS	By MS/MS	By MS/MS	0.98914	1.0319	9.282	86	14	Leave out requantified	0.87182	1.035	1.0616	1.0023	1.0757	1.0697	9.748
O60613	O60613	2	2	2	15 kDa selenoprotein	2015-09-01	sp|O60613|SEP15_HUMAN Selenoprotein F OS=Homo sapiens GN=SELENOF PE=1 SV=3	1	2	2	2	1	0	1	1	0	1	1	0	1	25.3	25.3	25.3	17.79	162	162	3.5			1	1	0.0047927	2.0569	By MS/MS		By MS/MS	0.95758	1.0232	25.556	2	1	Median	0.736	NaN	1.2459	0.85403	NaN	1.2258	NaN
O60645	O60645	2	2	2	Exocyst complex component 3	EXOC3	sp|O60645|EXOC3_HUMAN Exocyst complex component 3 OS=Homo sapiens GN=EXOC3 PE=1 SV=2	1	2	2	2	1	2	1	1	2	1	1	2	1	6.2	6.2	6.2	86.844	756	756	3.75			1	3	0	28.984	By MS/MS	By MS/MS	By matching	0.91033	0.91626	18.125	3	1	Median	0.58919	0.91033	0.95094	0.68465	0.91626	0.95465	NaN
O60664	O60664	18	18	18	Perilipin-3	PLIN3	sp|O60664|PLIN3_HUMAN Perilipin-3 OS=Homo sapiens GN=PLIN3 PE=1 SV=3	1	18	18	18	15	10	14	15	10	14	15	10	14	65.4	65.4	65.4	47.074	434	434	2.83	16	37	60	42	0	323.31	By MS/MS	By MS/MS	By MS/MS	0.81027	0.86583	17.147	138	16	Leave out requantified	0.74571	0.82453	0.87667	0.85153	0.85982	0.85662	18.787
O60669	O60669	1	1	1	Monocarboxylate transporter 2	SLC16A7	sp|O60669|MOT2_HUMAN Monocarboxylate transporter 2 OS=Homo sapiens GN=SLC16A7 PE=1 SV=2	1	1	1	1	0	0	1	0	0	1	0	0	1	3.1	3.1	3.1	52.2	478	478	1	1				0.00069541	3.6582			By MS/MS	1.0224	1.0514	NaN	1	0	Median	NaN	NaN	1.0224	NaN	NaN	1.0514	NaN
O60678	O60678	2	2	2	Protein arginine N-methyltransferase 3	PRMT3	sp|O60678|ANM3_HUMAN Protein arginine N-methyltransferase 3 OS=Homo sapiens GN=PRMT3 PE=1 SV=3	1	2	2	2	1	1	1	1	1	1	1	1	1	5.5	5.5	5.5	59.875	531	531	1.8	3		2		0	6.5871	By MS/MS	By matching	By MS/MS	0.81792	0.8787	0.92805	5	1	Leave out requantified	0.85417	0.77719	0.84098	1.001	0.82632	0.87295	7.889
O60684;O15131	O60684	13;6	13;6	10;3	Importin subunit alpha-7	KPNA6	sp|O60684|IMA7_HUMAN Importin subunit alpha-7 OS=Homo sapiens GN=KPNA6 PE=1 SV=1	2	13	13	10	5	10	10	5	10	10	5	8	7	47	47	39.9	60.029	536	536;536	3.23	2	8	8	21	0	173.37	By MS/MS	By MS/MS	By MS/MS	0.96648	0.98753	17.487	32	6	Leave out requantified	0.74925	0.93831	1.0271	0.84492	0.96761	1.0121	11.982
O60701	O60701	18	18	18	UDP-glucose 6-dehydrogenase	UGDH	sp|O60701|UGDH_HUMAN UDP-glucose 6-dehydrogenase OS=Homo sapiens GN=UGDH PE=1 SV=1	1	18	18	18	9	12	13	9	12	13	9	12	13	49.6	49.6	49.6	55.023	494	494	2.97	4	12	34	18	0	323.31	By MS/MS	By MS/MS	By MS/MS	1.1278	1.1565	16.171	57	11	Leave out requantified	0.89224	1.2812	1.1738	1.0197	1.286	1.1775	17.674
O60711	O60711	1	1	1	Leupaxin	LPXN	sp|O60711|LPXN_HUMAN Leupaxin OS=Homo sapiens GN=LPXN PE=1 SV=1	1	1	1	1	1	1	1	1	1	1	1	1	1	3.4	3.4	3.4	43.332	386	386	4				3	0	5.5681	By MS/MS	By MS/MS	By MS/MS	1.2228	1.3237	12.972	3	0	Median	0.969	1.2228	1.3862	1.127	1.3237	1.4568	NaN
O60716	O60716	29	29	29	Catenin delta-1	CTNND1	sp|O60716|CTND1_HUMAN Catenin delta-1 OS=Homo sapiens GN=CTNND1 PE=1 SV=1	1	29	29	29	17	16	22	17	16	22	17	16	22	42.4	42.4	42.4	108.17	968	968	2.53	49	30	31	52	0	323.31	By MS/MS	By MS/MS	By MS/MS	1.1454	1.2235	28.393	140	15	Leave out requantified	0.94862	1.114	1.2667	1.1264	1.1355	1.263	9.1237
O60739	O60739	6	2	2	Eukaryotic translation initiation factor 1b	EIF1B	sp|O60739|EIF1B_HUMAN Eukaryotic translation initiation factor 1b OS=Homo sapiens GN=EIF1B PE=1 SV=2	1	6	2	2	5	5	4	2	2	2	2	2	2	63.7	26.5	26.5	12.823	113	113	3.22		1	5	3	0	25.309	By MS/MS	By MS/MS	By MS/MS	0.86014	0.8466	24.117	9	0	Leave out requantified	1.1688	0.81831	0.92106	1.3348	0.85036	0.9011	49.737
O60749	O60749	9	9	9	Sorting nexin-2	SNX2	sp|O60749|SNX2_HUMAN Sorting nexin-2 OS=Homo sapiens GN=SNX2 PE=1 SV=2	1	9	9	9	3	5	6	3	5	6	3	5	6	25	25	25	58.47	519	519	2.06	8	5	1	4	0	293.16	By MS/MS	By MS/MS	By MS/MS	0.86367	0.94198	26.751	16	2	Leave out requantified	0.74191	1.0629	0.9614	0.87545	1.0767	0.93379	12.966
O60759	O60759	1	1	1	Cytohesin-interacting protein	CYTIP	sp|O60759|CYTIP_HUMAN Cytohesin-interacting protein OS=Homo sapiens GN=CYTIP PE=1 SV=2	1	1	1	1	0	1	0	0	1	0	0	1	0	7.5	7.5	7.5	40.01	359	359	1	1				1	-2		By MS/MS		NaN	NaN	NaN	0	0	Median	NaN	NaN	NaN	NaN	NaN	NaN	NaN
O60762	O60762	6	6	6	Dolichol-phosphate mannosyltransferase subunit 1	DPM1	sp|O60762|DPM1_HUMAN Dolichol-phosphate mannosyltransferase subunit 1 OS=Homo sapiens GN=DPM1 PE=1 SV=1	1	6	6	6	3	4	5	3	4	5	3	4	5	40.4	40.4	40.4	29.634	260	260	2.79	7		8	9	0	102.69	By MS/MS	By MS/MS	By MS/MS	0.88082	0.92401	27.092	20	3	Leave out requantified	0.73064	0.7792	1.074	0.87298	0.78631	1.0838	12.874
O60763	O60763	23	23	23	General vesicular transport factor p115	USO1	sp|O60763|USO1_HUMAN General vesicular transport factor p115 OS=Homo sapiens GN=USO1 PE=1 SV=2	1	23	23	23	14	18	21	14	18	21	14	18	21	40.4	40.4	40.4	107.89	962	962	2.53	37	23	40	34	0	323.31	By MS/MS	By MS/MS	By MS/MS	0.93923	0.99822	12.021	105	18	Leave out requantified	0.85368	0.90637	0.98676	1.0101	0.98843	0.99847	12.939
O60783	O60783	2	2	2	28S ribosomal protein S14, mitochondrial	MRPS14	sp|O60783|RT14_HUMAN 28S ribosomal protein S14, mitochondrial OS=Homo sapiens GN=MRPS14 PE=1 SV=1	1	2	2	2	0	0	2	0	0	2	0	0	2	21.9	21.9	21.9	15.139	128	128	2	1	1	1		0.00067674	3.1876			By MS/MS	0.91164	0.92818	8.3351	3	1	Median	NaN	NaN	0.91164	NaN	NaN	0.92818	NaN
O60784	O60784	5	5	5	Target of Myb protein 1	TOM1	sp|O60784|TOM1_HUMAN Target of Myb protein 1 OS=Homo sapiens GN=TOM1 PE=1 SV=2	1	5	5	5	4	4	5	4	4	5	4	4	5	28.9	28.9	28.9	53.818	492	492	2.78	4	5	11	7	0	52.18	By MS/MS	By MS/MS	By MS/MS	0.76468	0.84498	11.923	25	8	Leave out requantified	0.73895	0.76611	0.98606	0.84498	0.81411	1.0077	14.924
O60825	O60825	1	1	1	6-phosphofructo-2-kinase/fructose-2,6-bisphosphatase 2;6-phosphofructo-2-kinase;Fructose-2,6-bisphosphatase	PFKFB2	sp|O60825|F262_HUMAN 6-phosphofructo-2-kinase/fructose-2,6-bisphosphatase 2 OS=Homo sapiens GN=PFKFB2 PE=1 SV=2	1	1	1	1	0	1	1	0	1	1	0	1	1	4.4	4.4	4.4	58.476	505	505	3			2		0.0031699	2.2228		By MS/MS	By MS/MS	0.49999	0.5093	NaN	1	1	Median	NaN	0.49999	NaN	NaN	0.5093	NaN	NaN
O60826	O60826	4	4	4	Coiled-coil domain-containing protein 22	CCDC22	sp|O60826|CCD22_HUMAN Coiled-coil domain-containing protein 22 OS=Homo sapiens GN=CCDC22 PE=1 SV=1	1	4	4	4	2	2	4	2	2	4	2	2	4	11	11	11	70.755	627	627	2.55		5	6		0	20.795	By MS/MS	By MS/MS	By MS/MS	0.98911	1.0049	9.4478	10	0	Leave out requantified	0.85172	0.97292	0.98911	0.94197	1.0088	0.99826	11.674
O60828	O60828	4	4	4	Polyglutamine-binding protein 1	PQBP1	sp|O60828|PQBP1_HUMAN Polyglutamine-binding protein 1 OS=Homo sapiens GN=PQBP1 PE=1 SV=1	1	4	4	4	3	3	2	3	3	2	3	3	2	38.1	38.1	38.1	30.472	265	265	2.83	1	5	8	4	0	27.745	By MS/MS	By MS/MS	By MS/MS	0.87793	0.91026	4.2759	18	3	Leave out requantified	0.87934	0.85388	0.89149	1.0361	0.93408	0.89695	11.753
O60831	O60831	1	1	1	PRA1 family protein 2	PRAF2	sp|O60831|PRAF2_HUMAN PRA1 family protein 2 OS=Homo sapiens GN=PRAF2 PE=1 SV=1	1	1	1	1	1	1	0	1	1	0	1	1	0	10.1	10.1	10.1	19.258	178	178	3			2		0	12.742	By MS/MS	By MS/MS		NaN	NaN	NaN	0	0	Median	NaN	NaN	NaN	NaN	NaN	NaN	NaN
O60832	O60832	11	11	11	H/ACA ribonucleoprotein complex subunit 4	DKC1	sp|O60832|DKC1_HUMAN H/ACA ribonucleoprotein complex subunit 4 OS=Homo sapiens GN=DKC1 PE=1 SV=3	1	11	11	11	7	9	8	7	9	8	7	9	8	32.3	32.3	32.3	57.673	514	514	2.69	13	15	19	20	0	323.31	By MS/MS	By MS/MS	By MS/MS	0.96186	1.0135	6.1946	57	6	Leave out requantified	0.89139	1.0349	0.98544	1.0078	1.0395	0.9721	6.0542
O60841	O60841	33	33	33	Eukaryotic translation initiation factor 5B	EIF5B	sp|O60841|IF2P_HUMAN Eukaryotic translation initiation factor 5B OS=Homo sapiens GN=EIF5B PE=1 SV=4	1	33	33	33	17	21	23	17	21	23	17	21	23	35.7	35.7	35.7	138.83	1220	1220	2.53	33	44	47	35	0	323.31	By MS/MS	By MS/MS	By MS/MS	0.99794	1.0307	14.31	140	13	Leave out requantified	0.85719	1.0628	1.0416	1.0008	1.0975	1.0338	20.49
O60869	O60869	4	4	4	Endothelial differentiation-related factor 1	EDF1	sp|O60869|EDF1_HUMAN Endothelial differentiation-related factor 1 OS=Homo sapiens GN=EDF1 PE=1 SV=1	1	4	4	4	3	3	4	3	3	4	3	3	4	29.1	29.1	29.1	16.368	148	148	2.74	3	10	14	7	0	14.091	By MS/MS	By MS/MS	By MS/MS	0.99377	1.0215	6.0652	32	5	Leave out requantified	0.86692	1.1353	0.94597	1.0444	1.1991	0.97733	1.2575
O60879	O60879	8	8	8	Protein diaphanous homolog 2	DIAPH2	sp|O60879|DIAP2_HUMAN Protein diaphanous homolog 2 OS=Homo sapiens GN=DIAPH2 PE=1 SV=1	1	8	8	8	6	5	4	6	5	4	6	5	4	12.8	12.8	12.8	125.57	1101	1101	2.63	9	1	12	8	0	104.3	By MS/MS	By MS/MS	By MS/MS	1.0194	1.1289	19.815	23	6	Leave out requantified	0.96173	1.0605	1.0859	1.1056	1.1112	1.1289	17.329
O60884	O60884	8	8	8	DnaJ homolog subfamily A member 2	DNAJA2	sp|O60884|DNJA2_HUMAN DnaJ homolog subfamily A member 2 OS=Homo sapiens GN=DNAJA2 PE=1 SV=1	1	8	8	8	6	8	7	6	8	7	6	8	7	40.5	40.5	40.5	45.745	412	412	2.95	4	7	15	13	0	128.18	By MS/MS	By MS/MS	By MS/MS	0.98129	0.99075	17.794	38	6	Leave out requantified	0.84066	0.92425	1.0356	0.95839	0.94386	1.0156	11.975
O60885	O60885	5	5	5	Bromodomain-containing protein 4	BRD4	sp|O60885|BRD4_HUMAN Bromodomain-containing protein 4 OS=Homo sapiens GN=BRD4 PE=1 SV=2	1	5	5	5	1	4	3	1	4	3	1	4	3	6.7	6.7	6.7	152.22	1362	1362	1.83	4	6	2		0	76.002	By MS/MS	By MS/MS	By MS/MS	0.89797	0.98109	9.6932	10	2	Leave out requantified	0.86192	0.91254	0.9709	1.0181	0.98476	0.9498	NaN
O60888	O60888	2	2	2	Protein CutA	CUTA	sp|O60888|CUTA_HUMAN Protein CutA OS=Homo sapiens GN=CUTA PE=1 SV=2	1	2	2	2	1	0	2	1	0	2	1	0	2	25.7	25.7	25.7	19.116	179	179	3.5			4	4	0	19.555	By MS/MS		By MS/MS	0.83103	0.90167	2.2443	7	0	Leave out requantified	0.80723	NaN	0.82556	0.94449	NaN	0.85008	2.0363
O60921	O60921	1	1	1	Checkpoint protein HUS1	HUS1	sp|O60921|HUS1_HUMAN Checkpoint protein HUS1 OS=Homo sapiens GN=HUS1 PE=1 SV=1	1	1	1	1	0	1	1	0	1	1	0	1	1	7.1	7.1	7.1	31.691	280	280	3			3		0.0055705	1.9631		By MS/MS	By MS/MS	0.71416	0.69497	NaN	1	0	Median	NaN	NaN	0.71416	NaN	NaN	0.69497	NaN
O60925	O60925	3	3	3	Prefoldin subunit 1	PFDN1	sp|O60925|PFD1_HUMAN Prefoldin subunit 1 OS=Homo sapiens GN=PFDN1 PE=1 SV=2	1	3	3	3	3	3	3	3	3	3	3	3	3	27.9	27.9	27.9	14.21	122	122	2.85	5	4	8	10	0	59.541	By MS/MS	By MS/MS	By MS/MS	1.0189	1.0209	14.383	19	1	Leave out requantified	0.8853	1.1346	1.0278	1.0128	1.1614	1.0046	2.186
O60927	O60927	3	3	3	Protein phosphatase 1 regulatory subunit 11	PPP1R11	sp|O60927|PP1RB_HUMAN Protein phosphatase 1 regulatory subunit 11 OS=Homo sapiens GN=PPP1R11 PE=1 SV=1	1	3	3	3	2	3	2	2	3	2	2	3	2	41.3	41.3	41.3	13.952	126	126	1.94	7	6		3	0	17.059	By MS/MS	By MS/MS	By MS/MS	0.95368	1.025	4.2099	5	1	Leave out requantified	0.86751	0.57785	1.0484	0.99491	0.60917	1.0559	19.103
O60934	O60934	8	8	8	Nibrin	NBN	sp|O60934|NBN_HUMAN Nibrin OS=Homo sapiens GN=NBN PE=1 SV=1	1	8	8	8	4	2	6	4	2	6	4	2	6	21.8	21.8	21.8	84.958	754	754	2.06	3	10	4		0	26.605	By MS/MS	By MS/MS	By MS/MS	1.1094	1.119	26.398	9	2	Leave out requantified	0.61229	1.1025	1.1543	0.70181	1.1519	1.1643	94.011
O60936	O60936	7	7	7	Nucleolar protein 3	NOL3	sp|O60936|NOL3_HUMAN Nucleolar protein 3 OS=Homo sapiens GN=NOL3 PE=1 SV=2	1	7	7	7	3	4	6	3	4	6	3	4	6	57.2	57.2	57.2	22.629	208	208	2.11	4	11	2	2	0	58.272	By MS/MS	By MS/MS	By MS/MS	0.97209	0.9983	9.0968	13	4	Leave out requantified	0.79708	0.97209	0.88302	0.92775	0.9983	0.89633	18.748
O75044;P0DJJ0;P0DMP2	O75044;P0DJJ0	10;5;4	10;5;4	10;5;4	SLIT-ROBO Rho GTPase-activating protein 2;SLIT-ROBO Rho GTPase-activating protein 2C	SRGAP2;SRGAP2C	sp|O75044|SRGP2_HUMAN SLIT-ROBO Rho GTPase-activating protein 2 OS=Homo sapiens GN=SRGAP2 PE=1 SV=3;sp|P0DJJ0|SRG2C_HUMAN SLIT-ROBO Rho GTPase-activating protein 2C OS=Homo sapiens GN=SRGAP2C PE=1 SV=1	3	10	10	10	3	5	7	3	5	7	3	5	7	20	20	20	120.87	1071	1071;459;458	2.35	4	5	6	2	0	23.051	By MS/MS	By MS/MS	By MS/MS	0.90631	0.92369	16.543	13	4	Leave out requantified	0.74608	0.91948	0.87688	0.85125	0.92176	0.89109	55.97
O75051	O75051	2	2	2	Plexin-A2	PLXNA2	sp|O75051|PLXA2_HUMAN Plexin-A2 OS=Homo sapiens GN=PLXNA2 PE=1 SV=4	1	2	2	2	1	0	1	1	0	1	1	0	1	2.4	2.4	2.4	211.1	1894	1894	2	1		1		0.0049948	2.0442	By MS/MS		By MS/MS	0.78522	0.77271	NaN	1	0	Median	NaN	NaN	0.78522	NaN	NaN	0.77271	NaN
O75083	O75083	18	18	18	WD repeat-containing protein 1	WDR1	sp|O75083|WDR1_HUMAN WD repeat-containing protein 1 OS=Homo sapiens GN=WDR1 PE=1 SV=4	1	18	18	18	12	12	14	12	12	14	12	12	14	57.3	57.3	57.3	66.193	606	606	3.09	3	40	49	60	0	323.31	By MS/MS	By MS/MS	By MS/MS	1.1778	1.1928	7.4843	133	13	Leave out requantified	0.92982	1.1839	1.2018	1.0655	1.1931	1.1885	9.3422
O75113	O75113	2	2	2	NEDD4-binding protein 1	N4BP1	sp|O75113|N4BP1_HUMAN NEDD4-binding protein 1 OS=Homo sapiens GN=N4BP1 PE=1 SV=4	1	2	2	2	1	0	1	1	0	1	1	0	1	4.6	4.6	4.6	100.38	896	896	2	1		1		0.00024313	4.6941	By MS/MS		By MS/MS	1.1763	1.1455	NaN	1	0	Median	NaN	NaN	1.1763	NaN	NaN	1.1455	NaN
O75116	O75116	7	7	7	Rho-associated protein kinase 2	ROCK2	sp|O75116|ROCK2_HUMAN Rho-associated protein kinase 2 OS=Homo sapiens GN=ROCK2 PE=1 SV=4	1	7	7	7	5	5	5	5	5	5	5	5	5	9.7	9.7	9.7	160.9	1388	1388	2.31	6	3	3	4	0	21.527	By MS/MS	By MS/MS	By MS/MS	0.96329	1.0353	18.809	15	3	Leave out requantified	0.80514	1.0712	1.0749	0.94747	1.1165	1.1035	17.416
O75122	O75122	7	5	5	CLIP-associating protein 2	CLASP2	sp|O75122|CLAP2_HUMAN CLIP-associating protein 2 OS=Homo sapiens GN=CLASP2 PE=1 SV=2	1	7	5	5	1	3	5	1	1	3	1	1	3	9	6.6	6.6	141.13	1294	1294	2	2	3		1	0	10.988	By MS/MS	By MS/MS	By MS/MS	1.2601	1.2638	17.108	5	2	Leave out requantified	0.88839	0.96307	1.4074	1.0118	1.0204	1.431	NaN
O75128	O75128	1	1	1	Protein cordon-bleu	COBL	sp|O75128|COBL_HUMAN Protein cordon-bleu OS=Homo sapiens GN=COBL PE=1 SV=2	1	1	1	1	1	1	0	1	1	0	1	1	0	1.3	1.3	1.3	135.62	1261	1261	1	3				0.00066994	3.0517	By MS/MS	By MS/MS		0.79788	0.88896	27.711	2	1	Median	0.61877	1.0288	NaN	0.73077	1.0814	NaN	NaN
O75131;Q8IYJ1;Q96A23;Q9HCH3;Q9UBL6	O75131	12;1;1;1;1	12;1;1;1;1	11;0;0;0;0	Copine-3	CPNE3	sp|O75131|CPNE3_HUMAN Copine-3 OS=Homo sapiens GN=CPNE3 PE=1 SV=1	5	12	12	11	6	8	10	6	8	10	6	7	9	32.2	32.2	32.2	60.13	537	537;553;557;593;633	3	4	12	29	20	0	216.45	By MS/MS	By MS/MS	By MS/MS	1.0347	1.0638	9.439	49	13	Leave out requantified	0.91159	1.0943	1.0686	1.037	1.0881	1.0432	25.073
O75146	O75146	4	4	4	Huntingtin-interacting protein 1-related protein	HIP1R	sp|O75146|HIP1R_HUMAN Huntingtin-interacting protein 1-related protein OS=Homo sapiens GN=HIP1R PE=1 SV=2	1	4	4	4	2	2	4	2	2	4	2	2	4	7.4	7.4	7.4	119.39	1068	1068	3.29	1	1	5	7	0	22.469	By MS/MS	By MS/MS	By MS/MS	1.01	1.0794	4.6843	12	2	Leave out requantified	0.88026	0.89564	1.01	1.0261	0.93673	1.0356	13.546
O75150	O75150	10	10	9	E3 ubiquitin-protein ligase BRE1B	RNF40	sp|O75150|BRE1B_HUMAN E3 ubiquitin-protein ligase BRE1B OS=Homo sapiens GN=RNF40 PE=1 SV=4	1	10	10	9	4	7	6	4	7	6	4	7	5	18.8	18.8	17.4	113.65	1001	1001	2.39	5	8	6	4	0	37.657	By MS/MS	By MS/MS	By MS/MS	0.92852	0.95113	8.8794	17	2	Leave out requantified	0.85136	0.93773	0.92326	0.97544	0.96378	0.90095	7.1306
O75151	O75151	2	2	2	Lysine-specific demethylase PHF2	PHF2	sp|O75151|PHF2_HUMAN Lysine-specific demethylase PHF2 OS=Homo sapiens GN=PHF2 PE=1 SV=4	1	2	2	2	0	1	1	0	1	1	0	1	1	3.9	3.9	3.9	120.77	1096	1096	2.5		1	1		0.006556	1.8815		By MS/MS	By MS/MS	1.2632	1.2957	30.067	2	1	Median	NaN	1.0214	1.5623	NaN	1.0475	1.6026	NaN
O75152	O75152	7	7	7	Zinc finger CCCH domain-containing protein 11A	ZC3H11A	sp|O75152|ZC11A_HUMAN Zinc finger CCCH domain-containing protein 11A OS=Homo sapiens GN=ZC3H11A PE=1 SV=3	1	7	7	7	4	7	6	4	7	6	4	7	6	10.9	10.9	10.9	89.13	810	810	2.04	10	6	7	2	0	55.237	By MS/MS	By MS/MS	By MS/MS	0.82343	0.85577	4.464	19	3	Leave out requantified	0.73986	0.82751	0.86039	0.85548	0.87136	0.88286	10.221
O75153	O75153	21	21	21	Clustered mitochondria protein homolog	CLUH	sp|O75153|CLU_HUMAN Clustered mitochondria protein homolog OS=Homo sapiens GN=CLUH PE=1 SV=2	1	21	21	21	11	12	18	11	12	18	11	12	18	32.7	32.7	32.7	146.67	1309	1309	2.53	16	22	27	16	0	229.26	By MS/MS	By MS/MS	By MS/MS	0.97883	0.99144	24.345	67	11	Leave out requantified	0.85597	0.95836	1.0023	0.98706	0.99678	0.99613	18.059
O75164	O75164	1	1	1	Lysine-specific demethylase 4A	KDM4A	sp|O75164|KDM4A_HUMAN Lysine-specific demethylase 4A OS=Homo sapiens GN=KDM4A PE=1 SV=2	1	1	1	1	0	1	0	0	1	0	0	1	0	0.9	0.9	0.9	120.66	1064	1064	4				1	1	-2		By MS/MS		NaN	NaN	NaN	0	0	Median	NaN	NaN	NaN	NaN	NaN	NaN	NaN
O75165	O75165	5	5	5	DnaJ homolog subfamily C member 13	DNAJC13	sp|O75165|DJC13_HUMAN DnaJ homolog subfamily C member 13 OS=Homo sapiens GN=DNAJC13 PE=1 SV=5	1	5	5	5	1	2	5	1	2	5	1	2	5	3.3	3.3	3.3	254.41	2243	2243	2.08	6	1	3	2	0	9.6481	By MS/MS	By MS/MS	By MS/MS	0.86192	0.91554	21.766	6	3	Median	0.71585	1.0978	0.86192	0.82465	1.1023	0.87057	NaN
O75170	O75170	1	1	1	Serine/threonine-protein phosphatase 6 regulatory subunit 2	PPP6R2	sp|O75170|PP6R2_HUMAN Serine/threonine-protein phosphatase 6 regulatory subunit 2 OS=Homo sapiens GN=PPP6R2 PE=1 SV=2	1	1	1	1	0	1	0	0	1	0	0	1	0	1.8	1.8	1.8	104.94	966	966	2		1			0.0025856	2.4469		By MS/MS		1.1272	1.1315	NaN	1	1	Median	NaN	1.1272	NaN	NaN	1.1315	NaN	NaN
O75175	O75175	5	5	5	CCR4-NOT transcription complex subunit 3	CNOT3	sp|O75175|CNOT3_HUMAN CCR4-NOT transcription complex subunit 3 OS=Homo sapiens GN=CNOT3 PE=1 SV=1	1	5	5	5	5	3	2	5	3	2	5	3	2	13.4	13.4	13.4	81.871	753	753	2.75		10		6	0	103.65	By MS/MS	By MS/MS	By MS/MS	0.95402	1.0449	12.496	16	1	Leave out requantified	0.95402	0.93324	1.0573	1.1329	0.94245	1.0252	17.632
O75179	O75179	18	18	14	Ankyrin repeat domain-containing protein 17	ANKRD17	sp|O75179|ANR17_HUMAN Ankyrin repeat domain-containing protein 17 OS=Homo sapiens GN=ANKRD17 PE=1 SV=3	1	18	18	14	8	8	11	8	8	11	7	6	9	15.2	15.2	11.7	274.25	2603	2603	2.56	7	6	16	5	0	65.578	By MS/MS	By MS/MS	By MS/MS	1.0354	1.0834	15.325	24	6	Leave out requantified	0.99995	1.0223	1.0489	1.1623	1.0667	1.048	14.393
O75208	O75208	4	4	4	Ubiquinone biosynthesis protein COQ9, mitochondrial	COQ9	sp|O75208|COQ9_HUMAN Ubiquinone biosynthesis protein COQ9, mitochondrial OS=Homo sapiens GN=COQ9 PE=1 SV=1	1	4	4	4	1	3	4	1	3	4	1	3	4	33.6	33.6	33.6	35.509	318	318	2.15	12		1	7	0	172.55	By MS/MS	By MS/MS	By MS/MS	0.92386	0.94051	1.1499	14	2	Leave out requantified	0.81212	0.68515	0.98129	0.92357	0.70327	0.96928	NaN
O75223	O75223	4	4	4	Gamma-glutamylcyclotransferase	GGCT	sp|O75223|GGCT_HUMAN Gamma-glutamylcyclotransferase OS=Homo sapiens GN=GGCT PE=1 SV=1	1	4	4	4	2	2	4	2	2	4	2	2	4	38.3	38.3	38.3	21.007	188	188	3.25	1	1	10	8	0	32.05	By MS/MS	By MS/MS	By MS/MS	0.72133	0.70911	24.847	16	8	Leave out requantified	0.81048	1.4079	0.72133	0.93931	1.4949	0.70911	41.568
O75251	O75251	2	2	2	NADH dehydrogenase [ubiquinone] iron-sulfur protein 7, mitochondrial	NDUFS7	sp|O75251|NDUS7_HUMAN NADH dehydrogenase [ubiquinone] iron-sulfur protein 7, mitochondrial OS=Homo sapiens GN=NDUFS7 PE=1 SV=3	1	2	2	2	0	1	2	0	1	2	0	1	2	19.2	19.2	19.2	23.563	213	213	3.67			1	2	0.00023535	3.9792		By MS/MS	By MS/MS	1.1363	1.1103	26.728	3	0	Plateau	NaN	0.66342	1.0999	NaN	0.69327	1.1012	NaN
O75306	O75306	13	13	13	NADH dehydrogenase [ubiquinone] iron-sulfur protein 2, mitochondrial	NDUFS2	sp|O75306|NDUS2_HUMAN NADH dehydrogenase [ubiquinone] iron-sulfur protein 2, mitochondrial OS=Homo sapiens GN=NDUFS2 PE=1 SV=2	1	13	13	13	7	7	8	7	7	8	7	7	8	54	54	54	52.545	463	463	3	2	13	13	17	0	96.832	By MS/MS	By MS/MS	By MS/MS	0.95114	1.0499	15.212	41	8	Leave out requantified	0.91491	0.72354	1.052	1.1005	0.7705	1.092	8.0211
O75312	O75312	7	7	7	Zinc finger protein ZPR1	ZPR1	sp|O75312|ZPR1_HUMAN Zinc finger protein ZPR1 OS=Homo sapiens GN=ZPR1 PE=1 SV=1	1	7	7	7	5	5	5	5	5	5	5	5	5	30.9	30.9	30.9	50.925	459	459	2.95	4	1	8	8	0	21.841	By MS/MS	By MS/MS	By MS/MS	1.0263	1.0875	10.26	21	1	Leave out requantified	0.88493	1.0424	1.0656	1.0203	1.072	1.0875	17.042
O75323	O75323	3	3	3	Protein NipSnap homolog 2	GBAS	sp|O75323|NIPS2_HUMAN Protein NipSnap homolog 2 OS=Homo sapiens GN=NIPSNAP2 PE=1 SV=1	1	3	3	3	1	2	2	1	2	2	1	2	2	18.2	18.2	18.2	33.742	286	286	3.67		1		5	0	28.283	By matching	By MS/MS	By MS/MS	0.90442	0.96625	24.206	5	0	Leave out requantified	0.6834	0.78949	1.0853	0.79428	0.83471	1.1183	NaN
O75330	O75330	3	3	3	Hyaluronan mediated motility receptor	HMMR	sp|O75330|HMMR_HUMAN Hyaluronan mediated motility receptor OS=Homo sapiens GN=HMMR PE=1 SV=2	1	3	3	3	0	0	3	0	0	3	0	0	3	6.9	6.9	6.9	84.099	724	724	3.33			2	1	0	6.7954			By MS/MS	0.88533	0.88187	NaN	1	0	Median	NaN	NaN	0.88533	NaN	NaN	0.88187	NaN
O75340	O75340	4	4	4	Programmed cell death protein 6	PDCD6	sp|O75340|PDCD6_HUMAN Programmed cell death protein 6 OS=Homo sapiens GN=PDCD6 PE=1 SV=1	1	4	4	4	2	3	3	2	3	3	2	3	3	34	34	34	21.868	191	191	3.21		1	9	4	0	37.35	By MS/MS	By MS/MS	By MS/MS	1.0205	1.0811	11.086	12	2	Leave out requantified	0.87951	0.97623	1.1315	1.0811	1.0491	1.1694	19.326
O75347	O75347	2	2	2	Tubulin-specific chaperone A	TBCA	sp|O75347|TBCA_HUMAN Tubulin-specific chaperone A OS=Homo sapiens GN=TBCA PE=1 SV=3	1	2	2	2	1	1	2	1	1	2	1	1	2	17.6	17.6	17.6	12.855	108	108	1.17	5	1			0.0035692	2.1458	By MS/MS	By MS/MS	By MS/MS	0.89216	0.91517	1.9701	5	0	Leave out requantified	0.81437	0.9004	0.9412	0.92801	0.90041	0.92359	2.4732
O75348;O95670	O75348	3;1	3;1	3;1	V-type proton ATPase subunit G 1	ATP6V1G1	sp|O75348|VATG1_HUMAN V-type proton ATPase subunit G 1 OS=Homo sapiens GN=ATP6V1G1 PE=1 SV=3	2	3	3	3	3	3	2	3	3	2	3	3	2	44.1	44.1	44.1	13.757	118	118;118	2.78	4	3	4	7	0	44.037	By MS/MS	By MS/MS	By MS/MS	0.9866	1.0744	1.0857	17	3	Leave out requantified	0.95054	0.96905	1.0459	1.0915	1.0576	1.0942	10.774
O75351	O75351	8	8	7	Vacuolar protein sorting-associated protein 4B	VPS4B	sp|O75351|VPS4B_HUMAN Vacuolar protein sorting-associated protein 4B OS=Homo sapiens GN=VPS4B PE=1 SV=2	1	8	8	7	6	7	8	6	7	8	5	6	7	31.3	31.3	29.5	49.301	444	444	3.21	1	9	20	22	0	142.27	By MS/MS	By MS/MS	By MS/MS	1.1017	1.1459	7.8894	38	4	Leave out requantified	0.92792	1.1017	1.2456	1.0813	1.1568	1.2161	5.8754
O75352	O75352	1	1	1	Mannose-P-dolichol utilization defect 1 protein	MPDU1	sp|O75352|MPU1_HUMAN Mannose-P-dolichol utilization defect 1 protein OS=Homo sapiens GN=MPDU1 PE=1 SV=2	1	1	1	1	0	0	1	0	0	1	0	0	1	5.7	5.7	5.7	26.638	247	247	4				1	0.001308	2.6311			By MS/MS	0.99254	0.97094	NaN	1	0	Median	NaN	NaN	0.99254	NaN	NaN	0.97094	NaN
O75367	O75367	17	17	16	Core histone macro-H2A.1	H2AFY	sp|O75367|H2AY_HUMAN Core histone macro-H2A.1 OS=Homo sapiens GN=H2AFY PE=1 SV=4	1	17	17	16	10	11	14	10	11	14	9	10	13	53.8	53.8	49.2	39.617	372	372	2.62	21	37	38	31	0	323.31	By MS/MS	By MS/MS	By MS/MS	0.97815	1.0199	7.261	109	21	Leave out requantified	0.90081	1.0217	1.0118	1.0352	1.0265	1.0077	6.5311
O75368	O75368	4	4	4	SH3 domain-binding glutamic acid-rich-like protein	SH3BGRL	sp|O75368|SH3L1_HUMAN SH3 domain-binding glutamic acid-rich-like protein OS=Homo sapiens GN=SH3BGRL PE=1 SV=1	1	4	4	4	2	2	4	2	2	4	2	2	4	36.8	36.8	36.8	12.774	114	114	2.67	3	2	7	3	0	28.301	By MS/MS	By MS/MS	By MS/MS	1.0161	1.0198	7.3114	15	3	Leave out requantified	0.86481	0.95779	1.0407	0.98955	0.98785	1.0279	8.0337
O75369	O75369	105	105	99	Filamin-B	FLNB	sp|O75369|FLNB_HUMAN Filamin-B OS=Homo sapiens GN=FLNB PE=1 SV=2	1	105	105	99	72	78	93	72	78	93	67	72	87	64.3	64.3	61.9	278.16	2602	2602	2.99	113	240	306	459	0	323.31	By MS/MS	By MS/MS	By MS/MS	1.0579	1.082	10.209	954	163	Leave out requantified	0.88438	1.0391	1.1525	1.0305	1.0529	1.1498	15.085
O75376	O75376	7	7	7	Nuclear receptor corepressor 1	NCOR1	sp|O75376|NCOR1_HUMAN Nuclear receptor corepressor 1 OS=Homo sapiens GN=NCOR1 PE=1 SV=2	1	7	7	7	4	3	4	4	3	4	4	3	4	7	7	7	270.21	2440	2440	1.92	4	6	3		0	21.52	By MS/MS	By MS/MS	By MS/MS	0.9206	1.0543	10.21	8	2	Leave out requantified	0.76928	0.83928	0.99746	0.88697	0.85887	1.0332	21.026
O75380	O75380	1	1	1	NADH dehydrogenase [ubiquinone] iron-sulfur protein 6, mitochondrial	NDUFS6	sp|O75380|NDUS6_HUMAN NADH dehydrogenase [ubiquinone] iron-sulfur protein 6, mitochondrial OS=Homo sapiens GN=NDUFS6 PE=1 SV=1	1	1	1	1	1	1	1	1	1	1	1	1	1	17.7	17.7	17.7	13.711	124	124	3.06		4	7	5	0	43.936	By MS/MS	By MS/MS	By MS/MS	0.93515	0.97073	22.809	14	3	Median	1.0126	0.75355	1.05	1.1724	0.78857	1.0801	20.832
O75381	O75381	4	4	4	Peroxisomal membrane protein PEX14	PEX14	sp|O75381|PEX14_HUMAN Peroxisomal membrane protein PEX14 OS=Homo sapiens GN=PEX14 PE=1 SV=1	1	4	4	4	3	3	4	3	3	4	3	3	4	27.9	27.9	27.9	41.236	377	377	2.47	8	1	3	7	0	84.2	By MS/MS	By MS/MS	By MS/MS	0.89154	0.94947	22.998	17	4	Leave out requantified	0.76906	0.93075	1.0067	0.87548	0.93348	0.98672	19.345
O75390	O75390	9	9	9	Citrate synthase, mitochondrial	CS	sp|O75390|CISY_HUMAN Citrate synthase, mitochondrial OS=Homo sapiens GN=CS PE=1 SV=2	1	9	9	9	6	5	8	6	5	8	6	5	8	26.2	26.2	26.2	51.712	466	466	3.12	3	8	17	20	0	106.9	By MS/MS	By MS/MS	By MS/MS	0.92449	0.98315	10.927	48	4	Leave out requantified	0.906	0.75782	1.0043	1.0342	0.75987	1.0334	8.5255
O75391	O75391	6	6	6	Sperm-associated antigen 7	SPAG7	sp|O75391|SPAG7_HUMAN Sperm-associated antigen 7 OS=Homo sapiens GN=SPAG7 PE=1 SV=2	1	6	6	6	3	4	4	3	4	4	3	4	4	40.5	40.5	40.5	26.034	227	227	2.51	10	8	6	11	0	215.99	By MS/MS	By MS/MS	By MS/MS	0.89147	0.94672	8.3787	26	8	Leave out requantified	0.80063	0.91376	0.9538	0.92719	0.96197	0.97011	9.9558
O75396	O75396	5	5	5	Vesicle-trafficking protein SEC22b	SEC22B	sp|O75396|SC22B_HUMAN Vesicle-trafficking protein SEC22b OS=Homo sapiens GN=SEC22B PE=1 SV=4	1	5	5	5	4	5	4	4	5	4	4	5	4	39.5	39.5	39.5	24.593	215	215	3		5	9	5	0	40.348	By MS/MS	By MS/MS	By MS/MS	0.80684	0.88388	10.663	16	1	Leave out requantified	0.79707	0.80447	0.96237	0.93353	0.85131	0.97769	15.607
O75400	O75400	9	9	9	Pre-mRNA-processing factor 40 homolog A	PRPF40A	sp|O75400|PR40A_HUMAN Pre-mRNA-processing factor 40 homolog A OS=Homo sapiens GN=PRPF40A PE=1 SV=2	1	9	9	9	5	6	5	5	6	5	5	6	5	17.6	17.6	17.6	108.8	957	957	2.65	5	4	8	6	0	52.17	By MS/MS	By MS/MS	By MS/MS	0.97602	1.0376	13.461	19	3	Leave out requantified	0.99168	1.0108	0.9629	1.1353	1.0138	0.93856	16.44
O75410	O75410	4	4	4	Transforming acidic coiled-coil-containing protein 1	TACC1	sp|O75410|TACC1_HUMAN Transforming acidic coiled-coil-containing protein 1 OS=Homo sapiens GN=TACC1 PE=1 SV=2	1	4	4	4	1	2	2	1	2	2	1	2	2	10.1	10.1	10.1	87.793	805	805	1.67	4	1		1	0	46.459	By MS/MS	By MS/MS	By MS/MS	0.95069	1.0131	16.097	4	1	Median	0.94722	0.90667	1.1162	1.0822	0.92689	1.1173	NaN
O75414	O75414	1	1	1	Nucleoside diphosphate kinase 6	NME6	sp|O75414|NDK6_HUMAN Nucleoside diphosphate kinase 6 OS=Homo sapiens GN=NME6 PE=1 SV=3	1	1	1	1	0	0	1	0	0	1	0	0	1	12.9	12.9	12.9	21.142	186	186	2		1			0	6.1715			By MS/MS	NaN	NaN	NaN	0	0	Median	NaN	NaN	NaN	NaN	NaN	NaN	NaN
O75420	O75420	1	1	1	PERQ amino acid-rich with GYF domain-containing protein 1	GIGYF1	sp|O75420|GGYF1_HUMAN GRB10-interacting GYF protein 1 OS=Homo sapiens GN=GIGYF1 PE=1 SV=2	1	1	1	1	1	0	1	1	0	1	1	0	1	1.3	1.3	1.3	114.6	1035	1035	3			2		0.00024882	5.2042	By MS/MS		By MS/MS	0.67188	0.72819	13.774	2	0	Median	0.58388	NaN	0.77314	0.66061	NaN	0.80269	NaN
O75427	O75427	1	1	1	Leucine-rich repeat and calponin homology domain-containing protein 4	LRCH4	sp|O75427|LRCH4_HUMAN Leucine-rich repeat and calponin homology domain-containing protein 4 OS=Homo sapiens GN=LRCH4 PE=1 SV=2	1	1	1	1	1	1	1	1	1	1	1	1	1	4.5	4.5	4.5	73.449	683	683	2		3			0.0015241	2.6172	By matching	By MS/MS	By MS/MS	0.93343	0.96981	19.54	3	0	Median	0.70229	1.0946	0.93343	0.79779	1.1792	0.96981	NaN
O75431	O75431	5	5	5	Metaxin-2	MTX2	sp|O75431|MTX2_HUMAN Metaxin-2 OS=Homo sapiens GN=MTX2 PE=1 SV=1	1	5	5	5	4	5	3	4	5	3	4	5	3	47.5	47.5	47.5	29.763	263	263	3.47	1		16	19	0	147.73	By MS/MS	By MS/MS	By MS/MS	1.0165	1.0887	5.1739	30	6	Leave out requantified	1.0139	0.83866	1.1634	1.1576	0.842	1.1746	8.1281
O75436	O75436	4	4	4	Vacuolar protein sorting-associated protein 26A	VPS26A	sp|O75436|VP26A_HUMAN Vacuolar protein sorting-associated protein 26A OS=Homo sapiens GN=VPS26A PE=1 SV=2	1	4	4	4	3	3	3	3	3	3	3	3	3	19	19	19	38.169	327	327	3.22	3	2	1	12	0	323.31	By MS/MS	By MS/MS	By MS/MS	1.0112	1.0818	8.5221	17	2	Leave out requantified	0.95787	1.032	0.95775	1.1408	1.0317	1.0366	6.5701
O75438	O75438	1	1	1	NADH dehydrogenase [ubiquinone] 1 beta subcomplex subunit 1	NDUFB1	sp|O75438|NDUB1_HUMAN NADH dehydrogenase [ubiquinone] 1 beta subcomplex subunit 1 OS=Homo sapiens GN=NDUFB1 PE=1 SV=1	1	1	1	1	0	0	1	0	0	1	0	0	1	19	19	19	6.9611	58	58	1	1				0.0035827	2.1879			By MS/MS	1.155	1.1412	NaN	1	0	Median	NaN	NaN	1.155	NaN	NaN	1.1412	NaN
O75439	O75439	10	10	10	Mitochondrial-processing peptidase subunit beta	PMPCB	sp|O75439|MPPB_HUMAN Mitochondrial-processing peptidase subunit beta OS=Homo sapiens GN=PMPCB PE=1 SV=2	1	10	10	10	7	5	9	7	5	9	7	5	9	34.6	34.6	34.6	54.366	489	489	2.95	1	12	16	12	0	71.903	By MS/MS	By MS/MS	By MS/MS	0.9309	1.0211	10.034	36	2	Leave out requantified	0.86667	0.69645	1.0328	1.02	0.71945	1.0409	11.339
O75448	O75448	3	3	3	Mediator of RNA polymerase II transcription subunit 24	MED24	sp|O75448|MED24_HUMAN Mediator of RNA polymerase II transcription subunit 24 OS=Homo sapiens GN=MED24 PE=1 SV=1	1	3	3	3	1	3	2	1	3	2	1	3	2	6.2	6.2	6.2	110.3	989	989	3.88			1	7	0	7.2798	By MS/MS	By MS/MS	By MS/MS	0.93013	0.95096	0.50188	8	1	Leave out requantified	0.57357	0.89741	1.0655	0.64135	0.9289	1.1121	NaN
O75475	O75475	12	12	12	PC4 and SFRS1-interacting protein	PSIP1	sp|O75475|PSIP1_HUMAN PC4 and SFRS1-interacting protein OS=Homo sapiens GN=PSIP1 PE=1 SV=1	1	12	12	12	8	8	8	8	8	8	8	8	8	35.5	35.5	35.5	60.103	530	530	2.36	14	10	15	8	0	262.7	By MS/MS	By MS/MS	By MS/MS	0.98482	1.0301	10.723	35	6	Leave out requantified	0.89303	1.0371	0.98482	1.0274	1.0426	0.96593	0.41786
O75477	O75477	4	3	3	Erlin-1	ERLIN1	sp|O75477|ERLN1_HUMAN Erlin-1 OS=Homo sapiens GN=ERLIN1 PE=1 SV=1	1	4	3	3	2	3	4	2	3	3	2	3	3	20.5	17.1	17.1	38.925	346	346	2.79	3	2	4	5	0	28.738	By MS/MS	By MS/MS	By MS/MS	1.1445	1.1848	3.6259	14	0	Leave out requantified	1.0362	1.0349	1.1925	1.1838	1.0455	1.2324	4.6213
O75489	O75489	8	8	8	NADH dehydrogenase [ubiquinone] iron-sulfur protein 3, mitochondrial	NDUFS3	sp|O75489|NDUS3_HUMAN NADH dehydrogenase [ubiquinone] iron-sulfur protein 3, mitochondrial OS=Homo sapiens GN=NDUFS3 PE=1 SV=1	1	8	8	8	3	4	8	3	4	8	3	4	8	40.2	40.2	40.2	30.241	264	264	2.82		11	11	6	0	21.757	By MS/MS	By MS/MS	By MS/MS	0.99329	1.1206	24.318	27	0	Leave out requantified	1.001	0.7749	1.111	1.1653	0.81181	1.1363	3.0347
O75494	O75494	5	5	4	Serine/arginine-rich splicing factor 10	SRSF10	sp|O75494|SRS10_HUMAN Serine/arginine-rich splicing factor 10 OS=Homo sapiens GN=SRSF10 PE=1 SV=1	1	5	5	4	1	2	4	1	2	4	1	2	3	29	29	24.4	31.3	262	262	3.06	1	4	6	7	0	24.367	By MS/MS	By MS/MS	By MS/MS	0.87822	1.0309	9.9115	18	2	Leave out requantified	0.87096	0.90963	0.94007	1.0937	1.0238	0.98198	3.2566
O75503	O75503	1	1	1	Ceroid-lipofuscinosis neuronal protein 5	CLN5	sp|O75503|CLN5_HUMAN Ceroid-lipofuscinosis neuronal protein 5 OS=Homo sapiens GN=CLN5 PE=1 SV=2	1	1	1	1	0	0	1	0	0	1	0	0	1	6.4	6.4	6.4	41.496	358	358	3			1		0.0049824	2.023			By MS/MS	0.72449	0.74972	NaN	1	1	Median	NaN	NaN	0.72449	NaN	NaN	0.74972	NaN
O75506	O75506	3	3	3	Heat shock factor-binding protein 1	HSBP1	sp|O75506|HSBP1_HUMAN Heat shock factor-binding protein 1 OS=Homo sapiens GN=HSBP1 PE=1 SV=1	1	3	3	3	3	2	2	3	2	2	3	2	2	57.9	57.9	57.9	8.5435	76	76	3.43			12	9	0	305.69	By MS/MS	By MS/MS	By MS/MS	0.84464	0.95792	11.675	18	2	Leave out requantified	0.82587	0.93296	1.0248	0.95792	0.93132	1.0108	16.537
O75521	O75521	11	11	11	Enoyl-CoA delta isomerase 2, mitochondrial	ECI2	sp|O75521|ECI2_HUMAN Enoyl-CoA delta isomerase 2, mitochondrial OS=Homo sapiens GN=ECI2 PE=1 SV=4	1	11	11	11	5	10	9	5	10	9	5	10	9	45.2	45.2	45.2	43.585	394	394	2.89	2	10	26	9	0	235.53	By MS/MS	By MS/MS	By MS/MS	0.86775	0.8912	14.792	37	8	Leave out requantified	0.8	0.70298	0.9558	0.91046	0.73583	0.93932	13.267
O75528	O75528	1	1	1	Transcriptional adapter 3	TADA3	sp|O75528|TADA3_HUMAN Transcriptional adapter 3 OS=Homo sapiens GN=TADA3 PE=1 SV=1	1	1	1	1	1	0	0	1	0	0	1	0	0	6.5	6.5	6.5	48.902	432	432	4				1	0.00067461	3.1562	By MS/MS			0.86945	1.0764	NaN	1	0	Median	0.86945	NaN	NaN	1.0764	NaN	NaN	NaN
O75529	O75529	1	1	1	TAF5-like RNA polymerase II p300/CBP-associated factor-associated factor 65 kDa subunit 5L	TAF5L	sp|O75529|TAF5L_HUMAN TAF5-like RNA polymerase II p300/CBP-associated factor-associated factor 65 kDa subunit 5L OS=Homo sapiens GN=TAF5L PE=1 SV=1	1	1	1	1	0	1	1	0	1	1	0	1	1	3.4	3.4	3.4	66.155	589	589	3			2		0.00067249	3.1004		By MS/MS	By MS/MS	1.0601	1.075	4.6587	2	0	Median	NaN	1.0085	1.1144	NaN	1.0401	1.111	NaN
O75530	O75530	1	1	1	Polycomb protein EED	EED	sp|O75530|EED_HUMAN Polycomb protein EED OS=Homo sapiens GN=EED PE=1 SV=2	1	1	1	1	0	1	1	0	1	1	0	1	1	4.1	4.1	4.1	50.197	441	441	1	2				0.0081516	1.8117		By MS/MS	By MS/MS	0.6424	0.67656	NaN	1	1	Median	NaN	0.6424	NaN	NaN	0.67656	NaN	NaN
O75531	O75531	8	8	8	Barrier-to-autointegration factor;Barrier-to-autointegration factor, N-terminally processed	BANF1	sp|O75531|BAF_HUMAN Barrier-to-autointegration factor OS=Homo sapiens GN=BANF1 PE=1 SV=1	1	8	8	8	7	4	6	7	4	6	7	4	6	55.1	55.1	55.1	10.058	89	89	2.77	6	15	21	14	0	46.212	By MS/MS	By MS/MS	By MS/MS	0.94237	1.0295	11.805	52	3	Leave out requantified	0.9138	0.99226	1.0177	1.078	1.0144	0.99786	20.299
O75533	O75533	35	35	35	Splicing factor 3B subunit 1	SF3B1	sp|O75533|SF3B1_HUMAN Splicing factor 3B subunit 1 OS=Homo sapiens GN=SF3B1 PE=1 SV=3	1	35	35	35	17	24	29	17	24	29	17	24	29	44.1	44.1	44.1	145.83	1304	1304	2.58	31	55	52	41	0	323.31	By MS/MS	By MS/MS	By MS/MS	0.95006	0.98121	11.073	149	26	Leave out requantified	0.81901	0.94979	0.98793	0.96412	0.98914	0.98396	12.389
O75534	O75534	17	17	17	Cold shock domain-containing protein E1	CSDE1	sp|O75534|CSDE1_HUMAN Cold shock domain-containing protein E1 OS=Homo sapiens GN=CSDE1 PE=1 SV=2	1	17	17	17	10	9	14	10	9	14	10	9	14	32.1	32.1	32.1	88.884	798	798	1.96	23	14	11	5	0	238.24	By MS/MS	By MS/MS	By MS/MS	0.9851	1.0042	21.208	45	7	Leave out requantified	0.87372	0.93339	0.9992	0.98852	0.9757	0.99947	32.552
O75554	O75554	1	1	1	WW domain-binding protein 4	WBP4	sp|O75554|WBP4_HUMAN WW domain-binding protein 4 OS=Homo sapiens GN=WBP4 PE=1 SV=1	1	1	1	1	0	1	0	0	1	0	0	1	0	9.6	9.6	9.6	42.506	376	376	4				1	0.0010955	2.7311		By MS/MS		1.0305	1.1334	NaN	1	0	Median	NaN	1.0305	NaN	NaN	1.1334	NaN	NaN
O75569	O75569	10	10	10	Interferon-inducible double-stranded RNA-dependent protein kinase activator A	PRKRA	sp|O75569|PRKRA_HUMAN Interferon-inducible double-stranded RNA-dependent protein kinase activator A OS=Homo sapiens GN=PRKRA PE=1 SV=1	1	10	10	10	4	7	9	4	7	9	4	7	9	49.2	49.2	49.2	34.404	313	313	2.84	4	9	14	11	0	43.792	By MS/MS	By MS/MS	By MS/MS	0.98938	1.0176	8.0804	36	7	Leave out requantified	0.84883	1.001	0.99638	1.0063	1.0147	1.0039	19.017
O75592	O75592	8	8	8	E3 ubiquitin-protein ligase MYCBP2	MYCBP2	sp|O75592|MYCB2_HUMAN E3 ubiquitin-protein ligase MYCBP2 OS=Homo sapiens GN=MYCBP2 PE=1 SV=3	1	8	8	8	2	3	6	2	3	6	2	3	6	3.1	3.1	3.1	510.08	4640	4640	3.06	3	2	2	9	0	59.703	By MS/MS	By MS/MS	By MS/MS	0.95091	0.95898	11.174	14	5	Leave out requantified	0.88505	0.89645	0.96043	1.0116	0.92611	0.95115	10.535
O75600	O75600	1	1	1	2-amino-3-ketobutyrate coenzyme A ligase, mitochondrial	GCAT	sp|O75600|KBL_HUMAN 2-amino-3-ketobutyrate coenzyme A ligase, mitochondrial OS=Homo sapiens GN=GCAT PE=1 SV=1	1	1	1	1	0	1	1	0	1	1	0	1	1	5	5	5	45.285	419	419	3.5			2	2	0	6.0663		By MS/MS	By MS/MS	1.264	1.2757	111.52	2	2	Median	NaN	0.55843	2.8609	NaN	0.5798	2.807	NaN
O75607	O75607	7	7	7	Nucleoplasmin-3	NPM3	sp|O75607|NPM3_HUMAN Nucleoplasmin-3 OS=Homo sapiens GN=NPM3 PE=1 SV=3	1	7	7	7	6	6	6	6	6	6	6	6	6	52.8	52.8	52.8	19.343	178	178	2.91	8	6	22	17	0	323.31	By MS/MS	By MS/MS	By MS/MS	1.0459	1.1271	9.5624	48	9	Leave out requantified	1.07	1.0127	1.0404	1.2077	1.057	1.0646	19.097
O75608	O75608	5	5	5	Acyl-protein thioesterase 1	LYPLA1	sp|O75608|LYPA1_HUMAN Acyl-protein thioesterase 1 OS=Homo sapiens GN=LYPLA1 PE=1 SV=1	1	5	5	5	3	5	5	3	5	5	3	5	5	53.5	53.5	53.5	24.669	230	230	3.48	1		12	16	0	37.91	By MS/MS	By MS/MS	By MS/MS	1.0562	1.0289	9.6049	24	1	Leave out requantified	1.0297	0.9759	1.0602	1.1986	1.0145	1.041	17.135
O75616	O75616	4	4	4	GTPase Era, mitochondrial	ERAL1	sp|O75616|ERAL1_HUMAN GTPase Era, mitochondrial OS=Homo sapiens GN=ERAL1 PE=1 SV=2	1	4	4	4	1	3	4	1	3	4	1	3	4	17.4	17.4	17.4	48.349	437	437	2.67		5	2	2	0	13.935	By MS/MS	By MS/MS	By MS/MS	0.65346	0.6954	25.091	9	4	Leave out requantified	0.75319	0.51273	0.85115	0.85663	0.52312	0.8304	NaN
O75629	O75629	1	1	1	Protein CREG1	CREG1	sp|O75629|CREG1_HUMAN Protein CREG1 OS=Homo sapiens GN=CREG1 PE=1 SV=1	1	1	1	1	0	0	1	0	0	1	0	0	1	9.5	9.5	9.5	24.074	220	220	4				2	0	7.3947			By MS/MS	1.0946	1.1287	NaN	1	0	Median	NaN	NaN	1.0946	NaN	NaN	1.1287	NaN
O75643	O75643	43	43	43	U5 small nuclear ribonucleoprotein 200 kDa helicase	SNRNP200	sp|O75643|U520_HUMAN U5 small nuclear ribonucleoprotein 200 kDa helicase OS=Homo sapiens GN=SNRNP200 PE=1 SV=2	1	43	43	43	14	24	38	14	24	38	14	24	38	34.2	34.2	34.2	244.5	2136	2136	3.21	2	18	65	51	0	323.31	By MS/MS	By MS/MS	By MS/MS	0.9369	0.97814	19.01	122	30	Leave out requantified	0.84339	0.9479	0.95929	1.0085	0.9793	0.96706	18.796
O75648	O75648	1	1	1	Mitochondrial tRNA-specific 2-thiouridylase 1	TRMU	sp|O75648|MTU1_HUMAN Mitochondrial tRNA-specific 2-thiouridylase 1 OS=Homo sapiens GN=TRMU PE=1 SV=2	1	1	1	1	1	0	1	1	0	1	1	0	1	5.2	5.2	5.2	47.744	421	421	2		2			0	19.252	By MS/MS		By MS/MS	NaN	NaN	NaN	0	0	Median	NaN	NaN	NaN	NaN	NaN	NaN	NaN
O75663	O75663	3	3	3	TIP41-like protein	TIPRL	sp|O75663|TIPRL_HUMAN TIP41-like protein OS=Homo sapiens GN=TIPRL PE=1 SV=2	1	3	3	3	2	2	3	2	2	3	2	2	3	23.5	23.5	23.5	31.444	272	272	3.2			8	2	0	10.132	By MS/MS	By MS/MS	By MS/MS	1.0093	1.0185	19.314	10	0	Leave out requantified	0.88711	0.93533	1.0564	1.0247	0.9608	1.0258	2.5128
O75674	O75674	5	5	5	TOM1-like protein 1	TOM1L1	sp|O75674|TM1L1_HUMAN TOM1-like protein 1 OS=Homo sapiens GN=TOM1L1 PE=1 SV=2	1	5	5	5	3	2	4	3	2	4	3	2	4	21.8	21.8	21.8	52.988	476	476	2.56	1	8	4	3	0	18.653	By MS/MS	By MS/MS	By MS/MS	0.84768	0.87314	13.367	13	0	Leave out requantified	0.76637	0.89977	0.87265	0.88086	0.94428	0.86537	4.4565
O75676	O75676	1	1	1	Ribosomal protein S6 kinase alpha-4	RPS6KA4	sp|O75676|KS6A4_HUMAN Ribosomal protein S6 kinase alpha-4 OS=Homo sapiens GN=RPS6KA4 PE=1 SV=1	1	1	1	1	0	1	0	0	1	0	0	1	0	2.2	2.2	2.2	85.605	772	772	1	1				0.00067996	3.2648		By MS/MS		1.1021	1.2315	NaN	1	0	Median	NaN	1.1021	NaN	NaN	1.2315	NaN	NaN
O75683	O75683	2	2	2	Surfeit locus protein 6	SURF6	sp|O75683|SURF6_HUMAN Surfeit locus protein 6 OS=Homo sapiens GN=SURF6 PE=1 SV=3	1	2	2	2	2	2	2	2	2	2	2	2	2	17.5	17.5	17.5	41.45	361	361	2.8		3	6	1	0	66.696	By MS/MS	By MS/MS	By MS/MS	0.83768	0.88654	15.857	6	3	Median	0.91497	0.75907	0.91113	1.068	0.81702	0.92805	NaN
O75688	O75688	3	3	2	Protein phosphatase 1B	PPM1B	sp|O75688|PPM1B_HUMAN Protein phosphatase 1B OS=Homo sapiens GN=PPM1B PE=1 SV=1	1	3	3	2	1	2	3	1	2	3	1	1	2	11.5	11.5	8.6	52.642	479	479	1.77	7	2	4		0	22.472	By MS/MS	By MS/MS	By MS/MS	0.98218	1.056	51.47	9	2	Leave out requantified	1.0145	0.99271	1.0176	1.1865	1.056	1.0367	NaN
O75691	O75691	21	21	21	Small subunit processome component 20 homolog	UTP20	sp|O75691|UTP20_HUMAN Small subunit processome component 20 homolog OS=Homo sapiens GN=UTP20 PE=1 SV=3	1	21	21	21	4	13	18	4	13	18	4	13	18	13.8	13.8	13.8	318.38	2785	2785	2.94	5	12	16	19	0	195.16	By MS/MS	By MS/MS	By MS/MS	1.0181	1.0617	13.408	40	4	Leave out requantified	1.0394	1.0371	1.008	1.2268	1.0593	1.0147	7.2479
O75694	O75694	13	13	13	Nuclear pore complex protein Nup155	NUP155	sp|O75694|NU155_HUMAN Nuclear pore complex protein Nup155 OS=Homo sapiens GN=NUP155 PE=1 SV=1	1	13	13	13	1	6	11	1	6	11	1	6	11	18.5	18.5	18.5	155.2	1391	1391	3.36	1	5	5	17	0	200.24	By MS/MS	By MS/MS	By MS/MS	0.98927	0.99766	12.403	21	3	Leave out requantified	0.75911	1.0432	0.98927	0.89443	1.0796	0.99766	NaN
O75717	O75717	6	6	6	WD repeat and HMG-box DNA-binding protein 1	WDHD1	sp|O75717|WDHD1_HUMAN WD repeat and HMG-box DNA-binding protein 1 OS=Homo sapiens GN=WDHD1 PE=1 SV=1	1	6	6	6	3	4	4	3	4	4	3	4	4	12.6	12.6	12.6	125.97	1129	1129	2.38	2	5	5	1	0	75.929	By MS/MS	By MS/MS	By MS/MS	1.0791	1.121	36.221	12	6	Leave out requantified	1.192	0.98395	1.0504	1.3495	1.0084	1.0295	31.765
O75718	O75718	1	1	1	Cartilage-associated protein	CRTAP	sp|O75718|CRTAP_HUMAN Cartilage-associated protein OS=Homo sapiens GN=CRTAP PE=1 SV=1	1	1	1	1	1	1	1	1	1	1	1	1	1	6.2	6.2	6.2	46.561	401	401	3.33			2	1	0	14.275	By MS/MS	By MS/MS	By MS/MS	NaN	NaN	NaN	0	0	Median	NaN	NaN	NaN	NaN	NaN	NaN	NaN
O75746	O75746	5	5	5	Calcium-binding mitochondrial carrier protein Aralar1	SLC25A12	sp|O75746|CMC1_HUMAN Calcium-binding mitochondrial carrier protein Aralar1 OS=Homo sapiens GN=SLC25A12 PE=1 SV=2	1	5	5	5	2	2	3	2	2	3	2	2	3	13.6	13.6	13.6	74.761	678	678	2.78	2		5	2	0	9.6383	By MS/MS	By MS/MS	By MS/MS	0.97784	0.95829	16.226	7	1	Leave out requantified	0.99735	0.63844	1.3236	1.1371	0.66114	1.3422	NaN
O75792	O75792	3	3	3	Ribonuclease H2 subunit A	RNASEH2A	sp|O75792|RNH2A_HUMAN Ribonuclease H2 subunit A OS=Homo sapiens GN=RNASEH2A PE=1 SV=2	1	3	3	3	1	0	2	1	0	2	1	0	2	21.1	21.1	21.1	33.395	299	299	2.67	1		1	1	0	5.7248	By MS/MS		By MS/MS	1.1344	1.1473	NaN	1	0	Median	NaN	NaN	1.1344	NaN	NaN	1.1473	NaN
O75818	O75818	2	2	2	Ribonuclease P protein subunit p40	RPP40	sp|O75818|RPP40_HUMAN Ribonuclease P protein subunit p40 OS=Homo sapiens GN=RPP40 PE=1 SV=3	1	2	2	2	0	2	2	0	2	2	0	2	2	10.7	10.7	10.7	41.833	363	363	3		2	2	2	0	10.819		By MS/MS	By MS/MS	0.8846	0.91821	9.0035	6	0	Leave out requantified	NaN	0.96155	0.89267	NaN	1.037	0.9234	NaN
O75821	O75821	11	11	11	Eukaryotic translation initiation factor 3 subunit G	EIF3G	sp|O75821|EIF3G_HUMAN Eukaryotic translation initiation factor 3 subunit G OS=Homo sapiens GN=EIF3G PE=1 SV=2	1	11	11	11	10	10	8	10	10	8	10	10	8	45.9	45.9	45.9	35.611	320	320	2.33	25	37	35	13	0	323.31	By MS/MS	By MS/MS	By MS/MS	0.91067	0.97652	4.1793	97	10	Leave out requantified	0.83702	0.96364	0.93346	0.99275	0.98191	0.93582	9.9497
O75822	O75822	9	9	9	Eukaryotic translation initiation factor 3 subunit J	EIF3J	sp|O75822|EIF3J_HUMAN Eukaryotic translation initiation factor 3 subunit J OS=Homo sapiens GN=EIF3J PE=1 SV=2	1	9	9	9	6	6	7	6	6	7	6	6	7	50.8	50.8	50.8	29.062	258	258	2.41	9	38	15	12	0	98.307	By MS/MS	By MS/MS	By MS/MS	0.93479	0.97721	5.3535	60	4	Leave out requantified	0.86267	0.92583	0.97313	1.0127	0.97447	0.98904	9.4667
O75828	O75828	3	2	2	Carbonyl reductase [NADPH] 3	CBR3	sp|O75828|CBR3_HUMAN Carbonyl reductase [NADPH] 3 OS=Homo sapiens GN=CBR3 PE=1 SV=3	1	3	2	2	1	2	1	1	1	0	1	1	0	20.9	15.2	15.2	30.85	277	277	3			2		0.00067628	3.1821	By MS/MS	By MS/MS	By matching	1.6098	1.6281	NaN	1	0	Median	NaN	1.6098	NaN	NaN	1.6281	NaN	NaN
O75832	O75832	8	8	8	26S proteasome non-ATPase regulatory subunit 10	PSMD10	sp|O75832|PSD10_HUMAN 26S proteasome non-ATPase regulatory subunit 10 OS=Homo sapiens GN=PSMD10 PE=1 SV=1	1	8	8	8	4	6	6	4	6	6	4	6	6	57.1	57.1	57.1	24.428	226	226	2.63	3	15	13	7	0	39.775	By MS/MS	By MS/MS	By MS/MS	0.91917	0.94279	6.3599	31	3	Leave out requantified	0.78658	0.92856	0.93912	0.9133	0.96744	0.94166	7.504
O75844	O75844	5	5	5	CAAX prenyl protease 1 homolog	ZMPSTE24	sp|O75844|FACE1_HUMAN CAAX prenyl protease 1 homolog OS=Homo sapiens GN=ZMPSTE24 PE=1 SV=2	1	5	5	5	3	2	4	3	2	4	3	2	4	12	12	12	54.812	475	475	1.79	8	3	1	2	0	8.954	By MS/MS	By MS/MS	By MS/MS	1.0503	1.0748	8.7804	12	2	Leave out requantified	0.81467	0.91336	1.1594	0.93437	0.96569	1.1544	1.9737
O75864	O75864	2	2	2	Protein phosphatase 1 regulatory subunit 37	PPP1R37	sp|O75864|PPR37_HUMAN Protein phosphatase 1 regulatory subunit 37 OS=Homo sapiens GN=PPP1R37 PE=1 SV=4	1	2	2	2	1	1	0	1	1	0	1	1	0	8.1	8.1	8.1	74.766	691	691	2		3			0.0002439	4.7611	By MS/MS	By MS/MS		0.79373	0.92464	6.1078	3	0	Median	0.79373	0.96532	NaN	0.92464	1.0278	NaN	0
O75874	O75874	15	15	15	Isocitrate dehydrogenase [NADP] cytoplasmic	IDH1	sp|O75874|IDHC_HUMAN Isocitrate dehydrogenase [NADP] cytoplasmic OS=Homo sapiens GN=IDH1 PE=1 SV=2	1	15	15	15	7	7	13	7	7	13	7	7	13	50.5	50.5	50.5	46.659	414	414	3.2	8	12	18	45	0	224.06	By MS/MS	By MS/MS	By MS/MS	0.92704	0.92932	17.238	60	14	Leave out requantified	0.81679	0.93296	0.95251	0.93138	0.94793	0.93097	6.703
O75879	O75879	2	2	2	Glutamyl-tRNA(Gln) amidotransferase subunit B, mitochondrial	GATB	sp|O75879|GATB_HUMAN Glutamyl-tRNA(Gln) amidotransferase subunit B, mitochondrial OS=Homo sapiens GN=GATB PE=1 SV=1	1	2	2	2	0	1	2	0	1	2	0	1	2	7.5	7.5	7.5	61.863	557	557	3.4		1	1	3	0.00024612	4.9793		By MS/MS	By MS/MS	0.72232	0.76274	49.339	2	2	Median	NaN	0.49689	1.05	NaN	0.53809	1.0812	NaN
O75880	O75880	8	8	8	Protein SCO1 homolog, mitochondrial	SCO1	sp|O75880|SCO1_HUMAN Protein SCO1 homolog, mitochondrial OS=Homo sapiens GN=SCO1 PE=1 SV=1	1	8	8	8	3	3	6	3	3	6	3	3	6	49.2	49.2	49.2	33.814	301	301	2.95	1	4	10	5	0	47.617	By MS/MS	By MS/MS	By MS/MS	0.93246	1.0279	15.444	18	6	Leave out requantified	0.93246	0.67409	0.99846	1.0862	0.72902	1.032	6.906
O75891	O75891	3	2	2	Cytosolic 10-formyltetrahydrofolate dehydrogenase	ALDH1L1	sp|O75891|AL1L1_HUMAN Cytosolic 10-formyltetrahydrofolate dehydrogenase OS=Homo sapiens GN=ALDH1L1 PE=1 SV=2	1	3	2	2	1	1	2	1	1	1	1	1	1	2.8	1.8	1.8	98.828	902	902	1.2	4	1			0.0006967	3.6982	By MS/MS	By MS/MS	By MS/MS	1.2708	1.3458	23.586	4	1	Median	1.0752	1.1906	1.5021	1.2308	1.1998	1.4715	NaN
O75901	O75901	1	1	1	Ras association domain-containing protein 9	RASSF9	sp|O75901|RASF9_HUMAN Ras association domain-containing protein 9 OS=Homo sapiens GN=RASSF9 PE=2 SV=2	1	1	1	1	1	0	0	1	0	0	1	0	0	4.1	4.1	4.1	50.02	435	435	1	1				1	-2	By MS/MS			NaN	NaN	NaN	0	0	Median	NaN	NaN	NaN	NaN	NaN	NaN	NaN
O75907	O75907	2	2	2	Diacylglycerol O-acyltransferase 1	DGAT1	sp|O75907|DGAT1_HUMAN Diacylglycerol O-acyltransferase 1 OS=Homo sapiens GN=DGAT1 PE=1 SV=2	1	2	2	2	2	2	1	2	2	1	2	2	1	8.6	8.6	8.6	55.278	488	488	1.62	4	3	1		0	12.379	By MS/MS	By MS/MS	By MS/MS	0.77994	0.87043	5.9445	7	1	Leave out requantified	0.7045	0.72922	1.0317	0.85107	0.77355	1.0019	3.4763
O75909	O75909	2	2	2	Cyclin-K	CCNK	sp|O75909|CCNK_HUMAN Cyclin-K OS=Homo sapiens GN=CCNK PE=1 SV=2	1	2	2	2	2	1	1	2	1	1	2	1	1	6	6	6	64.239	580	580	1.6	2	3			0	8.8486	By MS/MS	By MS/MS	By MS/MS	0.87982	0.89281	25.003	4	2	Median	0.70515	0.95219	0.81675	0.81341	0.96566	0.82546	40.813
O75915	O75915	5	5	5	PRA1 family protein 3	ARL6IP5	sp|O75915|PRAF3_HUMAN PRA1 family protein 3 OS=Homo sapiens GN=ARL6IP5 PE=1 SV=1	1	5	5	5	4	5	4	4	5	4	4	5	4	25	25	25	21.614	188	188	3.38		2	19	16	0	53.484	By MS/MS	By MS/MS	By MS/MS	0.82432	0.86616	7.7686	36	9	Leave out requantified	0.66174	0.84601	0.94815	0.82209	0.87692	0.97577	15.559
O75934	O75934	4	4	4	Pre-mRNA-splicing factor SPF27	BCAS2	sp|O75934|SPF27_HUMAN Pre-mRNA-splicing factor SPF27 OS=Homo sapiens GN=BCAS2 PE=1 SV=1	1	4	4	4	2	3	4	2	3	4	2	3	4	36.9	36.9	36.9	26.131	225	225	3.18	2	2	13	11	0	56.282	By MS/MS	By MS/MS	By MS/MS	0.90233	0.93657	3.4473	22	1	Leave out requantified	0.77177	0.92314	0.92911	0.8964	0.95611	0.94211	3.1068
O75935	O75935	4	4	4	Dynactin subunit 3	DCTN3	sp|O75935|DCTN3_HUMAN Dynactin subunit 3 OS=Homo sapiens GN=DCTN3 PE=1 SV=1	1	4	4	4	2	2	3	2	2	3	2	2	3	29.6	29.6	29.6	21.119	186	186	3.24	2	3	4	12	0	83.705	By MS/MS	By MS/MS	By MS/MS	0.96897	1.0186	1.4998	14	2	Leave out requantified	0.88753	1.0782	1.0145	1.0115	1.0878	1.0239	1.7117
O75937	O75937	5	5	5	DnaJ homolog subfamily C member 8	DNAJC8	sp|O75937|DNJC8_HUMAN DnaJ homolog subfamily C member 8 OS=Homo sapiens GN=DNAJC8 PE=1 SV=2	1	5	5	5	4	3	3	4	3	3	4	3	3	33.2	33.2	33.2	29.841	253	253	3.12	1	3	12	8	0	71.111	By MS/MS	By MS/MS	By MS/MS	0.88068	0.95833	11.892	19	3	Leave out requantified	0.84695	0.87985	0.82804	0.98575	0.90344	0.85958	18.041
O75940	O75940	4	4	4	Survival of motor neuron-related-splicing factor 30	SMNDC1	sp|O75940|SPF30_HUMAN Survival of motor neuron-related-splicing factor 30 OS=Homo sapiens GN=SMNDC1 PE=1 SV=1	1	4	4	4	3	4	4	3	4	4	3	4	4	33.2	33.2	33.2	26.711	238	238	2.52	1	12	7	3	0	118	By MS/MS	By MS/MS	By MS/MS	1.0187	1.0474	5.7654	19	3	Leave out requantified	0.92273	0.95604	1.1593	1.0586	0.96743	1.1319	8.4761
O75947	O75947	9	9	9	ATP synthase subunit d, mitochondrial	ATP5H	sp|O75947|ATP5H_HUMAN ATP synthase subunit d, mitochondrial OS=Homo sapiens GN=ATP5H PE=1 SV=3	1	9	9	9	7	3	6	7	3	6	7	3	6	55.3	55.3	55.3	18.491	161	161	2.96	1	12	20	12	0	35.293	By MS/MS	By MS/MS	By MS/MS	1.156	1.2935	9.988	39	4	Leave out requantified	1.0504	0.83852	1.4238	1.2066	0.83798	1.3987	9.2678
O75955	O75955	7	7	7	Flotillin-1	FLOT1	sp|O75955|FLOT1_HUMAN Flotillin-1 OS=Homo sapiens GN=FLOT1 PE=1 SV=3	1	7	7	7	4	4	5	4	4	5	4	4	5	28.1	28.1	28.1	47.355	427	427	3.11		3	10	5	0	22.129	By MS/MS	By MS/MS	By MS/MS	0.95027	1.0917	25.757	17	3	Leave out requantified	0.93719	0.93615	1.1271	1.0918	0.98299	1.11	21.455
O75962	O75962	6	6	6	Triple functional domain protein	TRIO	sp|O75962|TRIO_HUMAN Triple functional domain protein OS=Homo sapiens GN=TRIO PE=1 SV=2	1	6	6	6	1	4	3	1	4	3	1	4	3	5.2	5.2	5.2	346.9	3097	3097	2.56	3	1	2	3	0	36.16	By MS/MS	By MS/MS	By MS/MS	1.0848	1.1282	6.2224	7	2	Leave out requantified	0.88612	1.1068	1.1334	1.0198	1.1655	1.125	NaN
O75964	O75964	2	2	2	ATP synthase subunit g, mitochondrial	ATP5L	sp|O75964|ATP5L_HUMAN ATP synthase subunit g, mitochondrial OS=Homo sapiens GN=ATP5L PE=1 SV=3	1	2	2	2	1	1	2	1	1	2	1	1	2	23.3	23.3	23.3	11.428	103	103	2.12	2	3	3		0.00024195	4.5751	By matching	By MS/MS	By MS/MS	1.252	1.2987	7.1712	7	0	Leave out requantified	1.1233	0.77255	1.3129	1.2815	0.77936	1.3134	NaN
O75969	O75969	1	1	1	A-kinase anchor protein 3	AKAP3	sp|O75969|AKAP3_HUMAN A-kinase anchor protein 3 OS=Homo sapiens GN=AKAP3 PE=1 SV=2	1	1	1	1	0	0	1	0	0	1	0	0	1	2.5	2.5	2.5	94.75	853	853	1	1				0.0093306	1.7665			By MS/MS	NaN	NaN	NaN	0	0	Median	NaN	NaN	NaN	NaN	NaN	NaN	NaN
O75976	O75976	4	4	4	Carboxypeptidase D	CPD	sp|O75976|CBPD_HUMAN Carboxypeptidase D OS=Homo sapiens GN=CPD PE=1 SV=2	1	4	4	4	2	1	3	2	1	3	2	1	3	6.7	6.7	6.7	152.93	1380	1380	2.67		5	2	2	0	34.139	By MS/MS	By MS/MS	By MS/MS	0.91507	0.97751	1.7036	5	1	Leave out requantified	0.83706	NaN	0.9998	0.9794	NaN	0.99116	2.0092
O76003	O76003	14	14	14	Glutaredoxin-3	GLRX3	sp|O76003|GLRX3_HUMAN Glutaredoxin-3 OS=Homo sapiens GN=GLRX3 PE=1 SV=2	1	14	14	14	8	7	11	8	7	11	8	7	11	56.4	56.4	56.4	37.432	335	335	3.45	8	8	25	78	0	149.79	By MS/MS	By MS/MS	By MS/MS	0.98897	1.0098	7.9646	79	23	Leave out requantified	0.85663	0.97152	1.0469	0.97996	0.98867	1.0283	7.8218
O76021	O76021	13	13	13	Ribosomal L1 domain-containing protein 1	RSL1D1	sp|O76021|RL1D1_HUMAN Ribosomal L1 domain-containing protein 1 OS=Homo sapiens GN=RSL1D1 PE=1 SV=3	1	13	13	13	10	10	10	10	10	10	10	10	10	31.6	31.6	31.6	54.972	490	490	2.75	13	30	27	31	0	266.02	By MS/MS	By MS/MS	By MS/MS	0.94488	0.98072	8.661	92	8	Leave out requantified	0.85578	0.96105	0.97685	0.97474	0.97055	0.97701	13.465
O76031	O76031	9	9	9	ATP-dependent Clp protease ATP-binding subunit clpX-like, mitochondrial	CLPX	sp|O76031|CLPX_HUMAN ATP-dependent Clp protease ATP-binding subunit clpX-like, mitochondrial OS=Homo sapiens GN=CLPX PE=1 SV=2	1	9	9	9	6	6	7	6	6	7	6	6	7	21.5	21.5	21.5	69.223	633	633	2.54	6	7	9	6	0	42.266	By MS/MS	By MS/MS	By MS/MS	0.99444	1.0386	15.347	23	4	Leave out requantified	0.93961	0.73516	1.0336	1.0719	0.7357	1.0334	6.2625
O76038	O76038	2	2	2	Secretagogin	SCGN	sp|O76038|SEGN_HUMAN Secretagogin OS=Homo sapiens GN=SCGN PE=2 SV=2	1	2	2	2	2	1	1	2	1	1	2	1	1	10.9	10.9	10.9	32.039	276	276	3.17	1		7	4	0.0027915	2.3877	By MS/MS	By MS/MS	By MS/MS	0.98067	1.0297	26.247	11	0	Median	1.2073	1.0327	0.81579	1.4108	1.0817	0.82121	26.131
O76054;Q9UDX4	O76054	6;1	6;1	6;1	SEC14-like protein 2	SEC14L2	sp|O76054|S14L2_HUMAN SEC14-like protein 2 OS=Homo sapiens GN=SEC14L2 PE=1 SV=1	2	6	6	6	4	5	6	4	5	6	4	5	6	26.6	26.6	26.6	46.145	403	403;400	2.79	3	23	19	16	0	242.18	By MS/MS	By MS/MS	By MS/MS	1.0195	1.0254	7.2191	50	12	Leave out requantified	0.87998	1.0451	1.0219	1.0317	1.0979	1.0368	6.3268
O76070	O76070	5	5	5	Gamma-synuclein	SNCG	sp|O76070|SYUG_HUMAN Gamma-synuclein OS=Homo sapiens GN=SNCG PE=1 SV=2	1	5	5	5	5	5	5	5	5	5	5	5	5	50.4	50.4	50.4	13.331	127	127	2.73	11	23	24	23	0	323.31	By MS/MS	By MS/MS	By MS/MS	0.8585	0.87918	6.7654	75	4	Leave out requantified	0.79051	0.87228	0.86494	0.89832	0.88621	0.85882	3.4885
O76071	O76071	7	7	7	Probable cytosolic iron-sulfur protein assembly protein CIAO1	CIAO1	sp|O76071|CIAO1_HUMAN Probable cytosolic iron-sulfur protein assembly protein CIAO1 OS=Homo sapiens GN=CIAO1 PE=1 SV=1	1	7	7	7	0	5	5	0	5	5	0	5	5	39.8	39.8	39.8	37.84	339	339	2.72	2	5	7	4	0	14.87		By MS/MS	By MS/MS	0.95931	0.96728	9.3344	12	5	Leave out requantified	NaN	0.8281	0.99767	NaN	0.8926	0.99178	NaN
O76080	O76080	2	2	2	AN1-type zinc finger protein 5	ZFAND5	sp|O76080|ZFAN5_HUMAN AN1-type zinc finger protein 5 OS=Homo sapiens GN=ZFAND5 PE=1 SV=1	1	2	2	2	1	2	2	1	2	2	1	2	2	20.7	20.7	20.7	23.132	213	213	1.29	6		1		0	41.36	By MS/MS	By MS/MS	By MS/MS	0.98798	1.0769	9.468	2	1	Median	1.0047	0.97156	NaN	1.1515	1.0072	NaN	NaN
O76094	O76094	14	14	14	Signal recognition particle subunit SRP72	SRP72	sp|O76094|SRP72_HUMAN Signal recognition particle subunit SRP72 OS=Homo sapiens GN=SRP72 PE=1 SV=3	1	14	14	14	10	9	12	10	9	12	10	9	12	40.7	40.7	40.7	74.605	671	671	3.07	8	14	44	37	0	323.31	By MS/MS	By MS/MS	By MS/MS	0.90664	0.91039	3.5111	84	17	Leave out requantified	0.77867	0.8885	0.9264	0.89127	0.92514	0.91039	25.872
Q86887;O91734;P08291;P08292;Q9QL88;Q66282;Q03053;P03313;Q9YLG5;Q66849;Q66575;Q9WN78;P29813;Q9YLJ1;P21404;Q66577	Q86887;O91734;P08291;P08292;Q9QL88;Q66282;Q03053;P03313;Q9YLG5;Q66849;Q66575;Q9WN78;P29813;Q9YLJ1;P21404;Q66577	2;2;1;1;1;1;1;1;1;1;1;1;1;1;1;1	2;2;1;1;1;1;1;1;1;1;1;1;1;1;1;1	2;2;1;1;1;1;1;1;1;1;1;1;1;1;1;1			sp|Q86887|POLG_CXB4E Genome polyprotein OS=Coxsackievirus B4 (strain E2) PE=3 SV=3;sp|O91734|POLG_EC01F Genome polyprotein OS=Echovirus 1 (strain Human/Egypt/Farouk/1951) PE=1 SV=4;sp|P08291|POLG_CXB1J Genome polyprotein OS=Coxsackievirus B1 (strain Japan)	16	2	2	2	1	2	1	1	2	1	1	2	1	1.2	1.2	1.2	244.65	2183	2183;2184;2182;2183;2184;2185;2185;2185;2187;2193;2193;2194;2195;2196;2201;2203	1.75	3			1	0.0075556	1.8363	By MS/MS	By MS/MS	By MS/MS	1.3696	1.4066	19.968	3	0	Plateau	0.97171	0.90289	1.3696	1.142	0.94362	1.4066	NaN
O92532	O92532	1	1	1			sp|O92532|POLG_HCVVP Genome polyprotein OS=Hepatitis C virus genotype 6h (isolate VN004) PE=1 SV=3	1	1	1	1	0	0	0	0	0	0	0	0	0	0.6	0.6	0.6	327.97	3015	3015	1	1				1	-2				NaN	NaN	NaN	0	0	Median	NaN	NaN	NaN	NaN	NaN	NaN	NaN
O94760	O94760	3	3	3	N(G),N(G)-dimethylarginine dimethylaminohydrolase 1	DDAH1	sp|O94760|DDAH1_HUMAN N(G),N(G)-dimethylarginine dimethylaminohydrolase 1 OS=Homo sapiens GN=DDAH1 PE=1 SV=3	1	3	3	3	1	1	3	1	1	3	1	1	3	16.8	16.8	16.8	31.121	285	285	1.8	1	4			0	9.1489	By MS/MS	By MS/MS	By MS/MS	0.98793	1.059	67.083	4	2	Median	0.77902	1.2529	0.70146	0.89151	1.258	0.69933	NaN
O94762	O94762	1	1	1	ATP-dependent DNA helicase Q5	RECQL5	sp|O94762|RECQ5_HUMAN ATP-dependent DNA helicase Q5 OS=Homo sapiens GN=RECQL5 PE=1 SV=2	1	1	1	1	1	0	1	1	0	1	1	0	1	2.3	2.3	2.3	108.86	991	991	1	2				1	-2	By MS/MS		By MS/MS	0.68692	0.81127	NaN	1	0	Median	0.68692	NaN	NaN	0.81127	NaN	NaN	NaN
O94763	O94763	4	4	4	Unconventional prefoldin RPB5 interactor 1	URI1	sp|O94763|RMP_HUMAN Unconventional prefoldin RPB5 interactor 1 OS=Homo sapiens GN=URI1 PE=1 SV=3	1	4	4	4	4	4	3	4	4	3	4	4	3	17	17	17	59.832	535	535	2.19	3	7	6		0	16.665	By MS/MS	By MS/MS	By MS/MS	0.9318	1.0306	5.3509	16	0	Leave out requantified	0.89411	1.0315	0.91317	1.0444	1.0805	0.91859	4.4601
O94776	O94776	12	12	11	Metastasis-associated protein MTA2	MTA2	sp|O94776|MTA2_HUMAN Metastasis-associated protein MTA2 OS=Homo sapiens GN=MTA2 PE=1 SV=1	1	12	12	11	5	9	9	5	9	9	5	8	8	29.9	29.9	28	75.022	668	668	2.38	11	14	12	8	0	43.827	By MS/MS	By MS/MS	By MS/MS	1.0296	1.0928	4.6183	41	6	Leave out requantified	0.92321	0.99755	1.067	1.057	1.0528	1.0906	4.8857
O94804	O94804	11	11	11	Serine/threonine-protein kinase 10	STK10	sp|O94804|STK10_HUMAN Serine/threonine-protein kinase 10 OS=Homo sapiens GN=STK10 PE=1 SV=1	1	11	11	11	7	8	7	7	8	7	7	8	7	22.5	22.5	22.5	112.13	968	968	2.64	6	9	9	9	0	163.28	By MS/MS	By MS/MS	By MS/MS	0.99682	1.0358	9.899	26	3	Leave out requantified	0.80455	0.94187	1.0717	0.91513	0.97685	1.0513	9.7743
O94806	O94806	1	1	1	Serine/threonine-protein kinase D3	PRKD3	sp|O94806|KPCD3_HUMAN Serine/threonine-protein kinase D3 OS=Homo sapiens GN=PRKD3 PE=1 SV=1	1	1	1	1	1	0	1	1	0	1	1	0	1	2.4	2.4	2.4	100.47	890	890	2		2			0.00067099	3.0643	By MS/MS		By MS/MS	0.71117	0.75902	26.742	2	0	Median	0.79717	NaN	0.63444	0.91701	NaN	0.62825	NaN
O94822	O94822	3	3	3	E3 ubiquitin-protein ligase listerin	LTN1	sp|O94822|LTN1_HUMAN E3 ubiquitin-protein ligase listerin OS=Homo sapiens GN=LTN1 PE=1 SV=6	1	3	3	3	1	0	3	1	0	3	1	0	3	4.2	4.2	4.2	200.55	1766	1766	2.25	1	1	2		0	40.075	By MS/MS		By MS/MS	0.93188	1.018	7.2685	2	0	Median	0.92615	NaN	0.93763	1.0717	NaN	0.96699	NaN
O94826	O94826	9	9	9	Mitochondrial import receptor subunit TOM70	TOMM70A	sp|O94826|TOM70_HUMAN Mitochondrial import receptor subunit TOM70 OS=Homo sapiens GN=TOMM70 PE=1 SV=1	1	9	9	9	8	5	5	8	5	5	8	5	5	28.3	28.3	28.3	67.454	608	608	3.05	1	13	23	18	0	323.31	By MS/MS	By MS/MS	By MS/MS	1.0019	1.112	8.7934	47	7	Leave out requantified	1.0007	0.78658	1.1826	1.1425	0.81846	1.1527	8.7932
O94832;B0I1T2	O94832	9;1	9;1	9;1	Unconventional myosin-Id	MYO1D	sp|O94832|MYO1D_HUMAN Unconventional myosin-Id OS=Homo sapiens GN=MYO1D PE=1 SV=2	2	9	9	9	1	5	7	1	5	7	1	5	7	15	15	15	116.2	1006	1006;1018	2.95		7	7	6	0	23.375	By MS/MS	By MS/MS	By MS/MS	1.1871	1.2574	71.56	19	6	Leave out requantified	1.0271	1.2601	1.0909	1.207	1.2675	1.1063	7.1412
O94842	O94842	3	3	3	TOX high mobility group box family member 4	TOX4	sp|O94842|TOX4_HUMAN TOX high mobility group box family member 4 OS=Homo sapiens GN=TOX4 PE=1 SV=1	1	3	3	3	2	0	2	2	0	2	2	0	2	11.1	11.1	11.1	66.194	621	621	2.4		3	2		0	203.78	By MS/MS		By MS/MS	1.0254	1.0479	13.059	4	1	Median	0.79842	NaN	1.0509	0.89971	NaN	1.0786	NaN
O94855	O94855	3	3	3	Protein transport protein Sec24D	SEC24D	sp|O94855|SC24D_HUMAN Protein transport protein Sec24D OS=Homo sapiens GN=SEC24D PE=1 SV=2	1	3	3	3	0	2	3	0	2	3	0	2	3	6.2	6.2	6.2	113.01	1032	1032	2.86		3	2	2	0	6.0782		By MS/MS	By MS/MS	0.86641	0.90175	39.039	6	3	Median	NaN	0.74839	1.0255	NaN	0.79094	1.0368	NaN
O94874	O94874	9	9	9	E3 UFM1-protein ligase 1	UFL1	sp|O94874|UFL1_HUMAN E3 UFM1-protein ligase 1 OS=Homo sapiens GN=UFL1 PE=1 SV=2	1	9	9	9	3	7	8	3	7	8	3	7	8	16.5	16.5	16.5	89.594	794	794	3.37	2	1	11	16	0	168.61	By MS/MS	By MS/MS	By MS/MS	0.87003	0.88021	8.4815	27	4	Leave out requantified	0.84486	0.85275	0.92086	0.96113	0.87288	0.9567	15.895
O94875	O94875	2	2	2	Sorbin and SH3 domain-containing protein 2	SORBS2	sp|O94875|SRBS2_HUMAN Sorbin and SH3 domain-containing protein 2 OS=Homo sapiens GN=SORBS2 PE=1 SV=3	1	2	2	2	2	0	0	2	0	0	2	0	0	3.5	3.5	3.5	124.11	1100	1100	2.5		1	1		0.0063629	1.897	By MS/MS			0.70036	0.82091	19.219	2	0	Median	0.70036	NaN	NaN	0.82091	NaN	NaN	19.219
O94880	O94880	2	2	2	PHD finger protein 14	PHF14	sp|O94880|PHF14_HUMAN PHD finger protein 14 OS=Homo sapiens GN=PHF14 PE=1 SV=2	1	2	2	2	1	1	2	1	1	2	1	1	2	4.6	4.6	4.6	100.05	888	888	2.6	1		4		0	56.495	By MS/MS	By MS/MS	By MS/MS	0.86145	0.84907	13.669	3	1	Median	NaN	0.80638	0.96216	NaN	0.81457	0.94461	NaN
O94885	O94885	3	3	3	SAM and SH3 domain-containing protein 1	SASH1	sp|O94885|SASH1_HUMAN SAM and SH3 domain-containing protein 1 OS=Homo sapiens GN=SASH1 PE=1 SV=3	1	3	3	3	0	2	1	0	2	1	0	2	1	5.9	5.9	5.9	136.65	1247	1247	2.67		1	2		0.00024582	4.9505		By MS/MS	By MS/MS	0.50481	0.5156	93.12	2	1	Median	NaN	0.50481	NaN	NaN	0.5156	NaN	NaN
O94887	O94887	1	1	1	FERM, RhoGEF and pleckstrin domain-containing protein 2	FARP2	sp|O94887|FARP2_HUMAN FERM, ARHGEF and pleckstrin domain-containing protein 2 OS=Homo sapiens GN=FARP2 PE=1 SV=3	1	1	1	1	1	1	1	1	1	1	1	1	1	1.4	1.4	1.4	119.89	1054	1054	1	3				0.00023624	4.0312	By MS/MS	By MS/MS	By MS/MS	1.1387	1.1457	18.798	3	2	Median	1.1387	0.85735	1.1718	1.2829	0.88878	1.1457	NaN
O94888	O94888	7	7	7	UBX domain-containing protein 7	UBXN7	sp|O94888|UBXN7_HUMAN UBX domain-containing protein 7 OS=Homo sapiens GN=UBXN7 PE=1 SV=2	1	7	7	7	3	4	4	3	4	4	3	4	4	24.3	24.3	24.3	54.862	489	489	3.08	2	1	4	6	0	12.327	By MS/MS	By MS/MS	By MS/MS	1.1557	1.1498	16.484	10	3	Leave out requantified	0.55916	0.90767	1.256	0.66772	0.94214	1.2292	37.095
O94901	O94901	7	7	7	SUN domain-containing protein 1	SUN1	sp|O94901|SUN1_HUMAN SUN domain-containing protein 1 OS=Homo sapiens GN=SUN1 PE=1 SV=3	1	7	7	7	5	5	4	5	5	4	5	5	4	14.5	14.5	14.5	90.063	812	812	2.6	6	5	7	7	0	30.855	By MS/MS	By MS/MS	By MS/MS	0.93806	1.0439	10.201	20	5	Leave out requantified	0.8659	0.83867	1.1975	1.0092	0.87645	1.165	2.443
O94903	O94903	4	4	4	Proline synthase co-transcribed bacterial homolog protein	PROSC	sp|O94903|PLPHP_HUMAN Pyridoxal phosphate homeostasis protein OS=Homo sapiens GN=PLPBP PE=1 SV=1	1	4	4	4	3	2	3	3	2	3	3	2	3	17.5	17.5	17.5	30.344	275	275	2.5	4		3	3	0	9.4676	By MS/MS	By MS/MS	By MS/MS	0.77942	0.78048	19.088	8	1	Leave out requantified	0.75189	0.98305	0.77942	0.86873	0.98557	0.78048	7.1478
O94905	O94905	4	4	3	Erlin-2	ERLIN2	sp|O94905|ERLN2_HUMAN Erlin-2 OS=Homo sapiens GN=ERLIN2 PE=1 SV=1	1	4	4	3	1	2	3	1	2	3	1	2	2	22.7	22.7	19.2	37.839	339	339	2.56	2	3	1	3	0	38.725	By MS/MS	By MS/MS	By MS/MS	1.0456	1.0359	23.239	9	0	Leave out requantified	0.9715	0.73813	1.0779	1.0927	0.74193	1.0444	NaN
O94906	O94906	9	9	9	Pre-mRNA-processing factor 6	PRPF6	sp|O94906|PRP6_HUMAN Pre-mRNA-processing factor 6 OS=Homo sapiens GN=PRPF6 PE=1 SV=1	1	9	9	9	1	5	9	1	5	9	1	5	9	20.7	20.7	20.7	106.92	941	941	2.14	7	8	4	3	0	43.259	By MS/MS	By MS/MS	By MS/MS	0.9942	1.0108	13.108	15	2	Leave out requantified	0.80054	0.98945	1.031	0.92088	1.0108	1.0464	NaN
O94913	O94913	1	1	1	Pre-mRNA cleavage complex 2 protein Pcf11	PCF11	sp|O94913|PCF11_HUMAN Pre-mRNA cleavage complex 2 protein Pcf11 OS=Homo sapiens GN=PCF11 PE=1 SV=3	1	1	1	1	1	1	1	1	1	1	1	1	1	1.8	1.8	1.8	173.05	1555	1555	2		8			0	10.094	By MS/MS	By MS/MS	By MS/MS	0.88734	0.99909	8.7091	5	2	Median	0.8172	1.0252	0.96327	0.92742	1.0409	0.9547	10.527
O94915	O94915	9	9	9	Protein furry homolog-like	FRYL	sp|O94915|FRYL_HUMAN Protein furry homolog-like OS=Homo sapiens GN=FRYL PE=1 SV=2	1	9	9	9	2	7	6	2	7	6	2	7	6	5.6	5.6	5.6	339.59	3013	3013	2.56	2	10	10	3	0	81.143	By MS/MS	By MS/MS	By MS/MS	1.0131	1.0332	21.204	18	3	Leave out requantified	1.1449	1.0112	1.1058	1.3007	1.0511	1.1061	37.747
O94925	O94925	10	10	10	Glutaminase kidney isoform, mitochondrial	GLS	sp|O94925|GLSK_HUMAN Glutaminase kidney isoform, mitochondrial OS=Homo sapiens GN=GLS PE=1 SV=1	1	10	10	10	6	6	10	6	6	10	6	6	10	28.3	28.3	28.3	73.46	669	669	2.7	14	5	9	19	0	57.165	By MS/MS	By MS/MS	By MS/MS	1.0231	1.0745	10.466	41	4	Leave out requantified	0.95964	0.82971	1.1291	1.0947	0.83281	1.1304	15.379
O94929	O94929	4	4	4	Actin-binding LIM protein 3	ABLIM3	sp|O94929|ABLM3_HUMAN Actin-binding LIM protein 3 OS=Homo sapiens GN=ABLIM3 PE=1 SV=3	1	4	4	4	2	2	1	2	2	1	2	2	1	7.8	7.8	7.8	77.801	683	683	1.4	6	4			0	9.2534	By MS/MS	By MS/MS	By MS/MS	0.75872	0.8737	17.003	4	0	Leave out requantified	0.76794	0.78306	NaN	0.89189	0.80985	NaN	2.9152
O94953	O94953	1	1	1	Lysine-specific demethylase 4B	KDM4B	sp|O94953|KDM4B_HUMAN Lysine-specific demethylase 4B OS=Homo sapiens GN=KDM4B PE=1 SV=4	1	1	1	1	0	0	1	0	0	1	0	0	1	2.1	2.1	2.1	121.9	1096	1096	1	1				0.00067751	3.2124			By MS/MS	0.85507	0.8771	NaN	1	0	Median	NaN	NaN	0.85507	NaN	NaN	0.8771	NaN
O94966	O94966	6	6	6	Ubiquitin carboxyl-terminal hydrolase 19	USP19	sp|O94966|UBP19_HUMAN Ubiquitin carboxyl-terminal hydrolase 19 OS=Homo sapiens GN=USP19 PE=1 SV=2	1	6	6	6	3	5	3	3	5	3	3	5	3	12.7	12.7	12.7	145.65	1318	1318	2.25	3	5	2	2	0	29.504	By MS/MS	By MS/MS	By MS/MS	0.85074	0.94115	25.172	10	2	Leave out requantified	0.82185	0.92233	0.8077	0.95821	0.96528	0.8191	16.904
O94973	O94973	10	10	10	AP-2 complex subunit alpha-2	AP2A2	sp|O94973|AP2A2_HUMAN AP-2 complex subunit alpha-2 OS=Homo sapiens GN=AP2A2 PE=1 SV=2	1	10	10	10	4	7	9	4	7	9	4	7	9	20	20	20	103.96	939	939	3.1	3	3	11	12	0	93.972	By MS/MS	By MS/MS	By MS/MS	0.95571	1.0018	10.678	26	7	Leave out requantified	0.92166	1.0266	1.021	1.0545	1.0405	1.0349	12.384
O94979	O94979	17	17	17	Protein transport protein Sec31A	SEC31A	sp|O94979|SC31A_HUMAN Protein transport protein Sec31A OS=Homo sapiens GN=SEC31A PE=1 SV=3	1	17	17	17	9	7	13	9	7	13	9	7	13	30.2	30.2	30.2	133.01	1220	1220	2.66	6	27	27	14	0	323.31	By MS/MS	By MS/MS	By MS/MS	0.95377	0.99161	8.3487	54	8	Leave out requantified	0.85213	0.99441	0.97538	0.97623	1.0149	0.9806	7.1618
O94992	O94992	4	4	4	Protein HEXIM1	HEXIM1	sp|O94992|HEXI1_HUMAN Protein HEXIM1 OS=Homo sapiens GN=HEXIM1 PE=1 SV=1	1	4	4	4	2	3	3	2	3	3	2	3	3	26.7	26.7	26.7	40.623	359	359	2.19	2	9	5		0	66.311	By MS/MS	By MS/MS	By MS/MS	0.85951	0.89536	5.4595	13	2	Leave out requantified	0.53847	0.87294	0.85381	0.67616	0.93136	0.88177	36.891
O95049	O95049	1	1	1	Tight junction protein ZO-3	TJP3	sp|O95049|ZO3_HUMAN Tight junction protein ZO-3 OS=Homo sapiens GN=TJP3 PE=1 SV=3	1	1	1	1	1	1	0	1	1	0	1	1	0	2.2	2.2	2.2	101.4	919	919	2		2			1	-2	By MS/MS	By MS/MS		NaN	NaN	NaN	0	0	Median	NaN	NaN	NaN	NaN	NaN	NaN	NaN
O95059	O95059	1	1	1	Ribonuclease P protein subunit p14	RPP14	sp|O95059|RPP14_HUMAN Ribonuclease P protein subunit p14 OS=Homo sapiens GN=RPP14 PE=1 SV=3	1	1	1	1	0	1	1	0	1	1	0	1	1	16.1	16.1	16.1	13.693	124	124	3.5			1	1	0	7.8719		By MS/MS	By MS/MS	1.2202	1.2131	NaN	1	1	Median	NaN	NaN	1.2202	NaN	NaN	1.2131	NaN
O95067	O95067	1	1	1	G2/mitotic-specific cyclin-B2	CCNB2	sp|O95067|CCNB2_HUMAN G2/mitotic-specific cyclin-B2 OS=Homo sapiens GN=CCNB2 PE=1 SV=1	1	1	1	1	0	1	0	0	1	0	0	1	0	5	5	5	45.281	398	398	2		1			0.0021645	2.5287		By MS/MS		NaN	NaN	NaN	0	0	Median	NaN	NaN	NaN	NaN	NaN	NaN	NaN
O95071	O95071	3	3	3	E3 ubiquitin-protein ligase UBR5	UBR5	sp|O95071|UBR5_HUMAN E3 ubiquitin-protein ligase UBR5 OS=Homo sapiens GN=UBR5 PE=1 SV=2	1	3	3	3	1	1	1	1	1	1	1	1	1	2.3	2.3	2.3	309.35	2799	2799	2.33	1	1		1	0	14.264	By MS/MS	By MS/MS	By MS/MS	0.93752	0.96063	8.7372	3	0	Leave out requantified	0.7694	1.0649	0.93752	0.89832	1.0683	0.96063	NaN
O95081	O95081	2	2	2	Arf-GAP domain and FG repeat-containing protein 2	AGFG2	sp|O95081|AGFG2_HUMAN Arf-GAP domain and FG repeat-containing protein 2 OS=Homo sapiens GN=AGFG2 PE=1 SV=2	1	2	2	2	0	1	1	0	1	1	0	1	1	11.4	11.4	11.4	48.962	481	481	3			2		0	8.9599		By MS/MS	By MS/MS	0.6867	0.7135	36.603	2	1	Median	NaN	0.5238	0.90027	NaN	0.55079	0.92427	NaN
O95104	O95104	11	11	10	Splicing factor, arginine/serine-rich 15	SCAF4	sp|O95104|SFR15_HUMAN Splicing factor, arginine/serine-rich 15 OS=Homo sapiens GN=SCAF4 PE=1 SV=3	1	11	11	10	7	10	10	7	10	10	7	9	9	19.5	19.5	18.5	125.87	1147	1147	2.48	7	15	10	8	0	84.954	By MS/MS	By MS/MS	By MS/MS	0.91839	0.93391	13.628	34	1	Leave out requantified	0.86691	0.92295	0.95504	0.99383	0.95076	0.9572	10.14
O95139	O95139	3	3	3	NADH dehydrogenase [ubiquinone] 1 beta subcomplex subunit 6	NDUFB6	sp|O95139|NDUB6_HUMAN NADH dehydrogenase [ubiquinone] 1 beta subcomplex subunit 6 OS=Homo sapiens GN=NDUFB6 PE=1 SV=3	1	3	3	3	2	2	3	2	2	3	2	2	3	27.3	27.3	27.3	15.489	128	128	2	4	2	2	1	0	5.6178	By MS/MS	By MS/MS	By MS/MS	1.1158	1.2189	1.2663	9	1	Leave out requantified	1.0323	0.72139	1.2806	1.2057	0.75365	1.2906	1.5382
O95140	O95140	4	4	4	Mitofusin-2	MFN2	sp|O95140|MFN2_HUMAN Mitofusin-2 OS=Homo sapiens GN=MFN2 PE=1 SV=3	1	4	4	4	1	1	3	1	1	3	1	1	3	11	11	11	86.401	757	757	2.67		3	2	1	0	11.733	By MS/MS	By MS/MS	By MS/MS	0.81041	0.7967	25.212	2	2	Median	NaN	NaN	0.81041	NaN	NaN	0.7967	NaN
O95149	O95149	2	2	2	Snurportin-1	SNUPN	sp|O95149|SPN1_HUMAN Snurportin-1 OS=Homo sapiens GN=SNUPN PE=1 SV=1	1	2	2	2	2	1	1	2	1	1	2	1	1	15.6	15.6	15.6	41.142	360	360	3.44			5	4	0	9.856	By MS/MS	By MS/MS	By matching	0.98956	1.0652	41.523	7	2	Leave out requantified	1.1265	0.9438	0.77559	1.2845	0.99932	0.79419	15.054
O95163	O95163	11	11	11	Elongator complex protein 1	IKBKAP	sp|O95163|ELP1_HUMAN Elongator complex protein 1 OS=Homo sapiens GN=ELP1 PE=1 SV=3	1	11	11	11	3	7	9	3	7	9	3	7	9	19.4	19.4	19.4	150.25	1332	1332	2.74	3	7	11	6	0	53.552	By MS/MS	By MS/MS	By MS/MS	1.0971	1.1265	17.646	22	8	Leave out requantified	0.84491	0.96628	1.1419	0.97076	0.97904	1.1394	57.424
O95167	O95167	1	1	1	NADH dehydrogenase [ubiquinone] 1 alpha subcomplex subunit 3	NDUFA3	sp|O95167|NDUA3_HUMAN NADH dehydrogenase [ubiquinone] 1 alpha subcomplex subunit 3 OS=Homo sapiens GN=NDUFA3 PE=1 SV=1	1	1	1	1	1	1	1	1	1	1	1	1	1	41.7	41.7	41.7	9.2787	84	84	3		1	3	1	0	14.416	By MS/MS	By MS/MS	By MS/MS	1.1838	1.2065	18.363	5	1	Median	1.2697	0.85283	1.2489	1.4899	0.89859	1.2065	NaN
O95168	O95168	1	1	1	NADH dehydrogenase [ubiquinone] 1 beta subcomplex subunit 4	NDUFB4	sp|O95168|NDUB4_HUMAN NADH dehydrogenase [ubiquinone] 1 beta subcomplex subunit 4 OS=Homo sapiens GN=NDUFB4 PE=1 SV=3	1	1	1	1	1	1	1	1	1	1	1	1	1	14	14	14	15.208	129	129	2.17	1	3	2		0.00025069	5.3634	By MS/MS	By MS/MS	By MS/MS	1.0034	1.0895	19.613	6	1	Median	1.004	0.79952	1.187	1.1541	0.8369	1.2086	13.088
O95169	O95169	2	2	2	NADH dehydrogenase [ubiquinone] 1 beta subcomplex subunit 8, mitochondrial	NDUFB8	sp|O95169|NDUB8_HUMAN NADH dehydrogenase [ubiquinone] 1 beta subcomplex subunit 8, mitochondrial OS=Homo sapiens GN=NDUFB8 PE=1 SV=1	1	2	2	2	2	2	2	2	2	2	2	2	2	16.7	16.7	16.7	21.766	186	186	1.83	1	5			0	6.6139	By MS/MS	By MS/MS	By MS/MS	0.92589	1.0011	3.6557	5	0	Leave out requantified	0.87158	0.81993	1.2671	1.0274	0.84967	1.2587	NaN
O95182	O95182	5	5	5	NADH dehydrogenase [ubiquinone] 1 alpha subcomplex subunit 7	NDUFA7	sp|O95182|NDUA7_HUMAN NADH dehydrogenase [ubiquinone] 1 alpha subcomplex subunit 7 OS=Homo sapiens GN=NDUFA7 PE=1 SV=3	1	5	5	5	3	3	3	3	3	3	3	3	3	39.8	39.8	39.8	12.551	113	113	1.71	9	4	4		0	12.311	By MS/MS	By MS/MS	By MS/MS	0.99497	1.1297	13.773	16	3	Leave out requantified	0.99497	0.78605	1.109	1.155	0.809	1.0796	2.6979
O95197	O95197	1	1	1	Reticulon-3	RTN3	sp|O95197|RTN3_HUMAN Reticulon-3 OS=Homo sapiens GN=RTN3 PE=1 SV=2	1	1	1	1	1	1	1	1	1	1	1	1	1	3.8	3.8	3.8	112.61	1032	1032	1.89	3	5		1	0	53.925	By MS/MS	By MS/MS	By MS/MS	0.85107	0.92027	13.833	8	1	Median	0.79154	0.85329	1.0137	0.8937	0.87058	0.98958	4.0787
O95202	O95202	20	20	20	LETM1 and EF-hand domain-containing protein 1, mitochondrial	LETM1	sp|O95202|LETM1_HUMAN Mitochondrial proton/calcium exchanger protein OS=Homo sapiens GN=LETM1 PE=1 SV=1	1	20	20	20	12	13	12	12	13	12	12	13	12	31.9	31.9	31.9	83.353	739	739	2.72	9	34	44	22	0	323.31	By MS/MS	By MS/MS	By MS/MS	0.96364	1.0891	34.987	92	14	Leave out requantified	0.91125	0.79261	1.1777	1.0775	0.8296	1.2144	5.0359
O95208	O95208	3	3	3	Epsin-2	EPN2	sp|O95208|EPN2_HUMAN Epsin-2 OS=Homo sapiens GN=EPN2 PE=1 SV=3	1	3	3	3	1	1	1	1	1	1	1	1	1	12.6	12.6	12.6	68.481	641	641	2.33	1	1		1	0	7.9614	By MS/MS	By MS/MS	By MS/MS	0.84159	0.92614	6.011	2	2	Median	0.71495	NaN	0.99067	0.8876	NaN	0.96636	NaN
O95210	O95210	3	3	3	Starch-binding domain-containing protein 1	STBD1	sp|O95210|STBD1_HUMAN Starch-binding domain-containing protein 1 OS=Homo sapiens GN=STBD1 PE=1 SV=1	1	3	3	3	1	2	2	1	2	2	1	2	2	15.6	15.6	15.6	39.007	358	358	1.43	5	1	1		0	17.191	By matching	By MS/MS	By MS/MS	1.0956	1.1404	22.716	4	2	Median	NaN	0.88741	1.2218	NaN	0.93287	1.2432	NaN
O95218	O95218	5	5	5	Zinc finger Ran-binding domain-containing protein 2	ZRANB2	sp|O95218|ZRAB2_HUMAN Zinc finger Ran-binding domain-containing protein 2 OS=Homo sapiens GN=ZRANB2 PE=1 SV=2	1	5	5	5	2	3	4	2	3	4	2	3	4	17.9	17.9	17.9	37.404	330	330	1.65	14	2	1	3	0	323.31	By MS/MS	By MS/MS	By MS/MS	0.86445	0.88312	5.032	15	8	Leave out requantified	0.77731	0.86071	0.85584	0.88708	0.8679	0.82982	20.528
O95219	O95219	4	4	4	Sorting nexin-4	SNX4	sp|O95219|SNX4_HUMAN Sorting nexin-4 OS=Homo sapiens GN=SNX4 PE=1 SV=1	1	4	4	4	3	3	4	3	3	4	3	3	4	13.1	13.1	13.1	51.908	450	450	1.85	3	9	1		0	32.113	By MS/MS	By MS/MS	By MS/MS	1.0059	1.0308	20.163	13	1	Leave out requantified	0.95352	1.1147	1.0439	1.1139	1.1724	1.0328	10.028
O95232	O95232	6	6	6	Luc7-like protein 3	LUC7L3	sp|O95232|LC7L3_HUMAN Luc7-like protein 3 OS=Homo sapiens GN=LUC7L3 PE=1 SV=2	1	6	6	6	5	4	4	5	4	4	5	4	4	16.2	16.2	16.2	51.466	432	432	3.21	5	1	9	18	0	265.38	By MS/MS	By MS/MS	By MS/MS	0.92113	0.97397	21.814	28	5	Leave out requantified	0.88284	0.97743	0.9382	1.034	0.99357	0.93383	39.638
O95235	O95235	7	7	7	Kinesin-like protein KIF20A	KIF20A	sp|O95235|KI20A_HUMAN Kinesin-like protein KIF20A OS=Homo sapiens GN=KIF20A PE=1 SV=1	1	7	7	7	2	6	2	2	6	2	2	6	2	14.7	14.7	14.7	100.28	890	890	1.67	9	3	2	1	0	55.476	By MS/MS	By MS/MS	By MS/MS	0.95523	1.0433	4.6636	7	1	Leave out requantified	0.86732	1.072	1.0264	1.0114	1.1162	1.0519	5.1713
O95248	O95248	5	5	5	Myotubularin-related protein 5	SBF1	sp|O95248|MTMR5_HUMAN Myotubularin-related protein 5 OS=Homo sapiens GN=SBF1 PE=1 SV=3	1	5	5	5	1	2	4	1	2	4	1	2	4	4.4	4.4	4.4	208.31	1867	1867	1.78	6		2	1	0	96.429	By MS/MS	By MS/MS	By MS/MS	1.0245	1.05	8.4692	6	2	Leave out requantified	0.86947	3.5629	1.1079	0.99869	3.6353	1.1418	NaN
O95249	O95249	2	2	2	Golgi SNAP receptor complex member 1	GOSR1	sp|O95249|GOSR1_HUMAN Golgi SNAP receptor complex member 1 OS=Homo sapiens GN=GOSR1 PE=1 SV=1	1	2	2	2	1	1	1	1	1	1	1	1	1	11.2	11.2	11.2	28.612	250	250	2.75		2	1	1	0.00023674	4.0908	By MS/MS	By MS/MS	By MS/MS	0.90605	0.94838	12.181	3	0	Median	0.70826	0.90605	0.98551	0.83247	0.94838	1.0619	NaN
O95251	O95251	1	1	1	Histone acetyltransferase KAT7	KAT7	sp|O95251|KAT7_HUMAN Histone acetyltransferase KAT7 OS=Homo sapiens GN=KAT7 PE=1 SV=1	1	1	1	1	1	1	1	1	1	1	1	1	1	3.9	3.9	3.9	70.642	611	611	3			4		0.0013118	2.6661	By MS/MS	By MS/MS	By MS/MS	1.1581	1.2641	11.368	3	3	Median	1.1581	1.0363	1.2745	1.332	1.0713	1.2641	NaN
O95260	O95260	3	3	3	Arginyl-tRNA--protein transferase 1	ATE1	sp|O95260|ATE1_HUMAN Arginyl-tRNA--protein transferase 1 OS=Homo sapiens GN=ATE1 PE=1 SV=2	1	3	3	3	1	1	3	1	1	3	1	1	3	13.1	13.1	13.1	59.09	518	518	3.29			5	2	0	15.271	By MS/MS	By MS/MS	By MS/MS	1.0769	1.1339	12.669	6	2	Median	0.90577	1.0432	1.097	1.0225	1.1416	1.1462	NaN
O95274	O95274	1	1	1	Ly6/PLAUR domain-containing protein 3	LYPD3	sp|O95274|LYPD3_HUMAN Ly6/PLAUR domain-containing protein 3 OS=Homo sapiens GN=LYPD3 PE=1 SV=2	1	1	1	1	0	0	1	0	0	1	0	0	1	5.8	5.8	5.8	35.97	346	346	3			1		0.00068182	3.3187			By MS/MS	1.71	1.7586	NaN	1	1	Median	NaN	NaN	1.71	NaN	NaN	1.7586	NaN
O95292	O95292	5	4	4	Vesicle-associated membrane protein-associated protein B/C	VAPB	sp|O95292|VAPB_HUMAN Vesicle-associated membrane protein-associated protein B/C OS=Homo sapiens GN=VAPB PE=1 SV=3	1	5	4	4	3	2	4	2	1	3	2	1	3	27.6	22.6	22.6	27.228	243	243	2	1	6	1		0	7.3874	By MS/MS	By MS/MS	By MS/MS	1.0379	1.1103	6.063	7	1	Leave out requantified	0.89841	NaN	1.1145	1.1005	NaN	1.1313	7.8654
O95295	O95295	2	2	2	SNARE-associated protein Snapin	SNAPIN	sp|O95295|SNAPN_HUMAN SNARE-associated protein Snapin OS=Homo sapiens GN=SNAPIN PE=1 SV=1	1	2	2	2	1	2	2	1	2	2	1	2	2	34.6	34.6	34.6	14.874	136	136	2.2	3			2	0	17.622	By MS/MS	By MS/MS	By MS/MS	0.92083	0.98123	3.7652	5	0	Leave out requantified	0.85659	0.88053	1.0038	1.0077	0.92936	1.0283	NaN
O95297	O95297	7	7	7	Myelin protein zero-like protein 1	MPZL1	sp|O95297|MPZL1_HUMAN Myelin protein zero-like protein 1 OS=Homo sapiens GN=MPZL1 PE=1 SV=1	1	7	7	7	2	2	4	2	2	4	2	2	4	24.9	24.9	24.9	29.082	269	269	2.39	8	31	17	8	0	131.93	By MS/MS	By MS/MS	By MS/MS	1.2345	1.2793	20.342	63	5	Leave out requantified	1.1032	0.84007	1.3174	1.2651	0.8582	1.2843	21.092
O95299	O95299	8	8	8	NADH dehydrogenase [ubiquinone] 1 alpha subcomplex subunit 10, mitochondrial	NDUFA10	sp|O95299|NDUAA_HUMAN NADH dehydrogenase [ubiquinone] 1 alpha subcomplex subunit 10, mitochondrial OS=Homo sapiens GN=NDUFA10 PE=1 SV=1	1	8	8	8	2	4	6	2	4	6	2	4	6	33.5	33.5	33.5	40.75	355	355	2.93	3	5	12	9	0	71.498	By MS/MS	By MS/MS	By MS/MS	0.99051	1.049	7.9394	22	9	Leave out requantified	0.89543	0.85877	1.1291	1.0394	0.9434	1.1178	14.49
O95336	O95336	9	9	9	6-phosphogluconolactonase	PGLS	sp|O95336|6PGL_HUMAN 6-phosphogluconolactonase OS=Homo sapiens GN=PGLS PE=1 SV=2	1	9	9	9	6	7	8	6	7	8	6	7	8	60.9	60.9	60.9	27.547	258	258	2.88	8	16	16	24	0	126.81	By MS/MS	By MS/MS	By MS/MS	0.91905	0.94901	8.5147	53	8	Leave out requantified	0.76948	0.95096	0.9372	0.89425	0.99498	0.95342	13.499
O95347	O95347	7	7	7	Structural maintenance of chromosomes protein 2	SMC2	sp|O95347|SMC2_HUMAN Structural maintenance of chromosomes protein 2 OS=Homo sapiens GN=SMC2 PE=1 SV=2	1	7	7	7	3	5	4	3	5	4	3	5	4	10.8	10.8	10.8	135.65	1197	1197	2.94	2	2	7	5	0	18.711	By MS/MS	By MS/MS	By MS/MS	1.0526	1.1364	12.496	16	4	Leave out requantified	0.98587	1.1029	0.93501	1.1503	1.168	0.91813	11.782
O95352	O95352	3	3	3	Ubiquitin-like modifier-activating enzyme ATG7	ATG7	sp|O95352|ATG7_HUMAN Ubiquitin-like modifier-activating enzyme ATG7 OS=Homo sapiens GN=ATG7 PE=1 SV=1	1	3	3	3	1	2	2	1	2	2	1	2	2	5.3	5.3	5.3	77.959	703	703	1.71	5		1	1	0.00068415	3.3893	By MS/MS	By MS/MS	By MS/MS	0.98433	1.0218	14.565	6	1	Leave out requantified	0.76615	0.80359	1.0528	0.87548	0.81463	1.0316	4.5905
O95359	O95359	17	17	17	Transforming acidic coiled-coil-containing protein 2	TACC2	sp|O95359|TACC2_HUMAN Transforming acidic coiled-coil-containing protein 2 OS=Homo sapiens GN=TACC2 PE=1 SV=3	1	17	17	17	11	10	10	11	10	10	11	10	10	9.4	9.4	9.4	309.42	2948	2948	2.09	16	30	14	4	0	166.39	By MS/MS	By MS/MS	By MS/MS	0.86856	0.90467	15.391	57	6	Leave out requantified	0.77967	0.87867	0.92108	0.90468	0.90467	0.93475	17.515
O95361;Q309B1	O95361	7;2	7;2	7;2	Tripartite motif-containing protein 16	TRIM16	sp|O95361|TRI16_HUMAN Tripartite motif-containing protein 16 OS=Homo sapiens GN=TRIM16 PE=1 SV=3	2	7	7	7	6	7	5	6	7	5	6	7	5	24.5	24.5	24.5	63.954	564	564;348	1.81	26	12	12	2	0	175.29	By MS/MS	By MS/MS	By MS/MS	0.88772	0.95314	10.525	38	5	Leave out requantified	0.75361	0.93352	0.94976	0.86629	0.97626	0.96188	9.4315
O95363	O95363	2	2	2	Phenylalanine--tRNA ligase, mitochondrial	FARS2	sp|O95363|SYFM_HUMAN Phenylalanine--tRNA ligase, mitochondrial OS=Homo sapiens GN=FARS2 PE=1 SV=1	1	2	2	2	2	1	1	2	1	1	2	1	1	8.4	8.4	8.4	52.356	451	451	3		2		2	0.00088261	2.8304	By MS/MS	By matching	By matching	0.87979	0.9546	6.3016	4	0	Leave out requantified	0.84987	0.80637	1.0287	0.9832	0.80813	1.063	6.7798
O95365	O95365	5	5	5	Zinc finger and BTB domain-containing protein 7A	ZBTB7A	sp|O95365|ZBT7A_HUMAN Zinc finger and BTB domain-containing protein 7A OS=Homo sapiens GN=ZBTB7A PE=1 SV=1	1	5	5	5	3	4	2	3	4	2	3	4	2	12.3	12.3	12.3	61.438	584	584	1.2	9		1		0	48.931	By MS/MS	By MS/MS	By MS/MS	0.72315	0.84019	18.875	7	1	Leave out requantified	0.72315	0.96741	1.035	0.84019	1.0224	1.0568	12.364
O95372	O95372	5	5	5	Acyl-protein thioesterase 2	LYPLA2	sp|O95372|LYPA2_HUMAN Acyl-protein thioesterase 2 OS=Homo sapiens GN=LYPLA2 PE=1 SV=1	1	5	5	5	3	4	4	3	4	4	3	4	4	37.7	37.7	37.7	24.737	231	231	2.93		8	16	6	0	28.998	By MS/MS	By MS/MS	By MS/MS	0.987	1.0162	7.4513	28	1	Leave out requantified	0.86631	1.0246	0.99528	1.0007	1.0646	0.99002	3.4601
O95373	O95373	23	23	23	Importin-7	IPO7	sp|O95373|IPO7_HUMAN Importin-7 OS=Homo sapiens GN=IPO7 PE=1 SV=1	1	23	23	23	8	13	21	8	13	21	8	13	21	30	30	30	119.52	1038	1038	3.35	2	4	35	34	0	88.265	By MS/MS	By MS/MS	By MS/MS	0.96941	0.96923	17.207	64	7	Leave out requantified	0.78123	0.99414	0.9438	0.9227	1.0211	0.99257	10.508
O95376	O95376	1	1	1	E3 ubiquitin-protein ligase ARIH2	ARIH2	sp|O95376|ARI2_HUMAN E3 ubiquitin-protein ligase ARIH2 OS=Homo sapiens GN=ARIH2 PE=1 SV=1	1	1	1	1	1	1	1	1	1	1	1	1	1	3	3	3	57.818	493	493	1	4				0	7.0917	By MS/MS	By MS/MS	By MS/MS	0.6994	0.77528	13.626	2	0	Median	0.59842	0.81741	NaN	0.70406	0.85369	NaN	NaN
O95379	O95379	2	2	2	Tumor necrosis factor alpha-induced protein 8	TNFAIP8	sp|O95379|TFIP8_HUMAN Tumor necrosis factor alpha-induced protein 8 OS=Homo sapiens GN=TNFAIP8 PE=1 SV=1	1	2	2	2	1	1	2	1	1	2	1	1	2	22.7	22.7	22.7	23.003	198	198	3.57			6	8	0	18.811	By MS/MS	By MS/MS	By MS/MS	0.92977	0.94362	5.7286	12	2	Leave out requantified	0.84678	0.93913	0.94265	0.99436	0.99201	0.94362	2.0892
O95391	O95391	1	1	1	Pre-mRNA-splicing factor SLU7	SLU7	sp|O95391|SLU7_HUMAN Pre-mRNA-splicing factor SLU7 OS=Homo sapiens GN=SLU7 PE=1 SV=2	1	1	1	1	1	1	0	1	1	0	1	1	0	2.9	2.9	2.9	68.386	586	586	2		2			0.00068431	3.3963	By MS/MS	By MS/MS		0.93596	0.99785	8.5171	2	0	Median	0.83163	1.0534	NaN	0.93953	1.0598	NaN	NaN
O95394	O95394	4	4	4	Phosphoacetylglucosamine mutase	PGM3	sp|O95394|AGM1_HUMAN Phosphoacetylglucosamine mutase OS=Homo sapiens GN=PGM3 PE=1 SV=1	1	4	4	4	2	3	4	2	3	4	2	3	4	15.1	15.1	15.1	59.851	542	542	3.13		4	5	6	0	314.69	By MS/MS	By MS/MS	By MS/MS	0.82672	0.86318	3.7727	10	0	Leave out requantified	0.64914	0.84413	0.89609	0.75832	0.86535	0.88366	18.317
O95396	O95396	2	2	2	Adenylyltransferase and sulfurtransferase MOCS3;Molybdopterin-synthase adenylyltransferase;Molybdopterin-synthase sulfurtransferase	MOCS3	sp|O95396|MOCS3_HUMAN Adenylyltransferase and sulfurtransferase MOCS3 OS=Homo sapiens GN=MOCS3 PE=1 SV=1	1	2	2	2	1	1	2	1	1	2	1	1	2	10.4	10.4	10.4	49.669	460	460	3.2			4	1	0	11.368	By MS/MS	By MS/MS	By MS/MS	1.012	1.1219	4.01	4	0	Median	0.88351	1.0336	1.0385	1.1011	1.1518	1.1393	NaN
O95400	O95400	2	2	2	CD2 antigen cytoplasmic tail-binding protein 2	CD2BP2	sp|O95400|CD2B2_HUMAN CD2 antigen cytoplasmic tail-binding protein 2 OS=Homo sapiens GN=CD2BP2 PE=1 SV=1	1	2	2	2	1	2	2	1	2	2	1	2	2	8.8	8.8	8.8	37.646	341	341	2.86		2	4	1	0.00024402	4.7667	By MS/MS	By MS/MS	By MS/MS	0.90275	0.90054	14.958	4	2	Median	NaN	0.79084	1.0002	NaN	0.80276	0.96851	NaN
O95425	O95425	11	11	11	Supervillin	SVIL	sp|O95425|SVIL_HUMAN Supervillin OS=Homo sapiens GN=SVIL PE=1 SV=2	1	11	11	11	5	5	7	5	5	7	5	5	7	9.8	9.8	9.8	247.74	2214	2214	2.04	11	7	6	3	0	32.61	By MS/MS	By MS/MS	By MS/MS	1.0364	1.0824	17.016	12	2	Leave out requantified	0.77222	1.0715	1.2863	0.90379	1.0935	1.3032	12.598
O95429	O95429	2	2	2	BAG family molecular chaperone regulator 4	BAG4	sp|O95429|BAG4_HUMAN BAG family molecular chaperone regulator 4 OS=Homo sapiens GN=BAG4 PE=1 SV=1	1	2	2	2	2	1	1	2	1	1	2	1	1	7	7	7	49.593	457	457	1.5	2	2			0	38.881	By MS/MS	By MS/MS	By matching	0.70434	0.8247	24.366	3	0	Median	0.70434	0.99626	0.64649	0.8247	1.0549	0.648	NaN
O95433	O95433	11	11	11	Activator of 90 kDa heat shock protein ATPase homolog 1	AHSA1	sp|O95433|AHSA1_HUMAN Activator of 90 kDa heat shock protein ATPase homolog 1 OS=Homo sapiens GN=AHSA1 PE=1 SV=1	1	11	11	11	4	8	9	4	8	9	4	8	9	57.7	57.7	57.7	38.274	338	338	2.91	3	13	15	15	0	53.872	By MS/MS	By MS/MS	By MS/MS	0.97944	0.99152	5.1475	34	9	Leave out requantified	0.87104	0.95298	1.0214	0.99742	0.9724	1.0038	20.539
O95453	O95453	7	7	7	Poly(A)-specific ribonuclease PARN	PARN	sp|O95453|PARN_HUMAN Poly(A)-specific ribonuclease PARN OS=Homo sapiens GN=PARN PE=1 SV=1	1	7	7	7	3	4	2	3	4	2	3	4	2	16.7	16.7	16.7	73.45	639	639	1.82	4	6		1	0	11.81	By MS/MS	By MS/MS	By MS/MS	0.93299	1.0639	9.1056	7	1	Leave out requantified	0.91735	1.0482	0.98295	1.0491	1.0705	0.98298	5.6903
O95456	O95456	3	3	3	Proteasome assembly chaperone 1	PSMG1	sp|O95456|PSMG1_HUMAN Proteasome assembly chaperone 1 OS=Homo sapiens GN=PSMG1 PE=1 SV=1	1	3	3	3	1	2	3	1	2	3	1	2	3	19.1	19.1	19.1	32.854	288	288	3.08		2	7	3	0	9.8548	By MS/MS	By MS/MS	By MS/MS	0.95178	0.9404	14.694	12	1	Leave out requantified	0.64742	1.0148	1.0176	0.74188	1.0199	0.99451	24.502
O95470	O95470	2	2	2	Sphingosine-1-phosphate lyase 1	SGPL1	sp|O95470|SGPL1_HUMAN Sphingosine-1-phosphate lyase 1 OS=Homo sapiens GN=SGPL1 PE=1 SV=3	1	2	2	2	1	1	1	1	1	1	1	1	1	7.2	7.2	7.2	63.523	568	568	2		7			0.00024492	4.863	By matching	By MS/MS	By MS/MS	1.226	1.3227	22.32	4	1	Median	1.156	1.3109	0.86213	1.3358	1.3228	0.84958	NaN
O95478	O95478	2	2	2	Ribosome biogenesis protein NSA2 homolog	NSA2	sp|O95478|NSA2_HUMAN Ribosome biogenesis protein NSA2 homolog OS=Homo sapiens GN=NSA2 PE=1 SV=1	1	2	2	2	1	1	2	1	1	2	1	1	2	13.5	13.5	13.5	30.065	260	260	2.6		2	3		0.00088028	2.805	By MS/MS	By MS/MS	By MS/MS	0.78058	0.83538	13.53	4	0	Median	0.7324	0.82539	1.1245	0.83538	0.81759	1.0851	2.094
O95486	O95486	5	5	5	Protein transport protein Sec24A	SEC24A	sp|O95486|SC24A_HUMAN Protein transport protein Sec24A OS=Homo sapiens GN=SEC24A PE=1 SV=2	1	5	5	5	2	1	3	2	1	3	2	1	3	7.3	7.3	7.3	119.75	1093	1093	2.8		4	4	2	0	10.149	By MS/MS	By MS/MS	By MS/MS	0.93555	0.98527	4.5561	8	2	Leave out requantified	0.87613	0.9657	0.93555	1.0124	0.98527	0.916	1.7849
O95487	O95487	11	11	11	Protein transport protein Sec24B	SEC24B	sp|O95487|SC24B_HUMAN Protein transport protein Sec24B OS=Homo sapiens GN=SEC24B PE=1 SV=2	1	11	11	11	2	6	11	2	6	11	2	6	11	16.3	16.3	16.3	137.42	1268	1268	2.62	2	9	12	3	0	25.956	By MS/MS	By MS/MS	By MS/MS	0.97579	1.022	19.269	19	4	Leave out requantified	0.91982	0.86804	1.0484	1.0397	0.88586	1.0297	9.1479
O95490	O95490	1	1	1	Latrophilin-2	LPHN2	sp|O95490|AGRL2_HUMAN Adhesion G protein-coupled receptor L2 OS=Homo sapiens GN=ADGRL2 PE=1 SV=2	1	1	1	1	1	1	0	1	1	0	1	1	0	1.9	1.9	1.9	163.35	1459	1459	1	2				1	-2	By MS/MS	By MS/MS		NaN	NaN	NaN	0	0	Median	NaN	NaN	NaN	NaN	NaN	NaN	NaN
O95544	O95544	2	2	2	NAD kinase	NADK	sp|O95544|NADK_HUMAN NAD kinase OS=Homo sapiens GN=NADK PE=1 SV=1	1	2	2	2	0	2	1	0	2	1	0	2	1	7	7	7	49.228	446	446	3.2		1	2	2	0.00068713	3.4624		By MS/MS	By MS/MS	NaN	NaN	NaN	0	0	Median	NaN	NaN	NaN	NaN	NaN	NaN	NaN
O95551	O95551	1	1	1	Tyrosyl-DNA phosphodiesterase 2	TDP2	sp|O95551|TYDP2_HUMAN Tyrosyl-DNA phosphodiesterase 2 OS=Homo sapiens GN=TDP2 PE=1 SV=1	1	1	1	1	0	0	1	0	0	1	0	0	1	4.7	4.7	4.7	40.929	362	362	4				1	0	47.998			By MS/MS	NaN	NaN	NaN	0	0	Median	NaN	NaN	NaN	NaN	NaN	NaN	NaN
O95571	O95571	6	6	6	Persulfide dioxygenase ETHE1, mitochondrial	ETHE1	sp|O95571|ETHE1_HUMAN Persulfide dioxygenase ETHE1, mitochondrial OS=Homo sapiens GN=ETHE1 PE=1 SV=2	1	6	6	6	3	3	5	3	3	5	3	3	5	49.6	49.6	49.6	27.873	254	254	2.91	2	4	10	6	0	24.79	By MS/MS	By MS/MS	By MS/MS	0.94175	1.0386	10.478	20	2	Leave out requantified	0.87553	0.82129	1.0404	1.0153	0.87637	1.0672	10.526
O95573	O95573	17	17	17	Long-chain-fatty-acid--CoA ligase 3	ACSL3	sp|O95573|ACSL3_HUMAN Long-chain-fatty-acid--CoA ligase 3 OS=Homo sapiens GN=ACSL3 PE=1 SV=3	1	17	17	17	7	10	13	7	10	13	7	10	13	43.2	43.2	43.2	80.419	720	720	2.78	9	10	15	17	0	223.96	By MS/MS	By MS/MS	By MS/MS	1.0228	1.0636	17.836	47	5	Leave out requantified	0.87494	0.98289	1.1511	1.026	1.0041	1.1866	11.485
O95602	O95602	8	8	8	DNA-directed RNA polymerase I subunit RPA1	POLR1A	sp|O95602|RPA1_HUMAN DNA-directed RNA polymerase I subunit RPA1 OS=Homo sapiens GN=POLR1A PE=1 SV=2	1	8	8	8	2	6	3	2	6	3	2	6	3	9.1	9.1	9.1	194.81	1720	1720	2.36	6	1	3	4	0	24.058	By MS/MS	By MS/MS	By MS/MS	0.94693	1.0481	15.508	11	7	Leave out requantified	1.082	0.79299	0.79483	1.2426	0.85935	0.79254	27.839
O95613	O95613	3	3	3	Pericentrin	PCNT	sp|O95613|PCNT_HUMAN Pericentrin OS=Homo sapiens GN=PCNT PE=1 SV=4	1	3	3	3	1	2	2	1	2	2	1	2	2	1.6	1.6	1.6	378.03	3336	3336	2.5	1	2	2	1	0.00024832	5.1412	By MS/MS	By MS/MS	By MS/MS	0.99559	1.0644	118.71	5	1	Median	0.9151	1.0917	3.9303	1.0644	1.1331	3.9126	NaN
O95619	O95619	1	1	1	YEATS domain-containing protein 4	YEATS4	sp|O95619|YETS4_HUMAN YEATS domain-containing protein 4 OS=Homo sapiens GN=YEATS4 PE=1 SV=1	1	1	1	1	0	1	1	0	1	1	0	1	1	11.9	11.9	11.9	26.499	227	227	4				2	0.00088183	2.8189		By MS/MS	By MS/MS	0.96592	1.0038	3.2125	2	0	Median	NaN	0.93412	0.99879	NaN	0.98123	1.0268	NaN
O95630	O95630	3	3	3	STAM-binding protein	STAMBP	sp|O95630|STABP_HUMAN STAM-binding protein OS=Homo sapiens GN=STAMBP PE=1 SV=1	1	3	3	3	1	1	2	1	1	2	1	1	2	14.9	14.9	14.9	48.076	424	424	1.75	2	1	1		0.0027957	2.4115	By MS/MS	By MS/MS	By MS/MS	0.66703	0.77922	35.915	3	2	Median	0.66703	NaN	0.7996	0.77922	NaN	0.84906	NaN
O95639	O95639	2	2	2	Cleavage and polyadenylation specificity factor subunit 4	CPSF4	sp|O95639|CPSF4_HUMAN Cleavage and polyadenylation specificity factor subunit 4 OS=Homo sapiens GN=CPSF4 PE=1 SV=1	1	2	2	2	2	2	2	2	2	2	2	2	2	12.6	12.6	12.6	30.255	269	269	2.55		7	2	2	0	14.307	By MS/MS	By MS/MS	By MS/MS	0.88172	0.96983	11.919	9	0	Leave out requantified	0.77648	0.78678	0.96535	0.88532	0.79846	0.94309	15.23
O95671	O95671	2	2	2	N-acetylserotonin O-methyltransferase-like protein	ASMTL	sp|O95671|ASML_HUMAN N-acetylserotonin O-methyltransferase-like protein OS=Homo sapiens GN=ASMTL PE=1 SV=3	1	2	2	2	2	1	2	2	1	2	2	1	2	6.9	6.9	6.9	68.856	621	621	2	3	4	3		0	28.182	By MS/MS	By MS/MS	By MS/MS	0.90391	0.94768	7.0346	8	0	Leave out requantified	0.80933	1.0504	0.9525	0.94575	1.0962	0.97018	6.7454
O95674	O95674	3	3	3	Phosphatidate cytidylyltransferase 2	CDS2	sp|O95674|CDS2_HUMAN Phosphatidate cytidylyltransferase 2 OS=Homo sapiens GN=CDS2 PE=1 SV=1	1	3	3	3	2	2	1	2	2	1	2	2	1	11.2	11.2	11.2	51.417	445	445	1.67	2	4			0	20.672	By MS/MS	By MS/MS	By MS/MS	1.0526	1.1131	13.626	4	2	Median	0.79987	1.0526	1.2939	0.95197	1.1131	1.2993	NaN
O95684	O95684	5	5	5	FGFR1 oncogene partner	FGFR1OP	sp|O95684|FR1OP_HUMAN FGFR1 oncogene partner OS=Homo sapiens GN=FGFR1OP PE=1 SV=1	1	5	5	5	3	3	5	3	3	5	3	3	5	30.1	30.1	30.1	43.064	399	399	3.47	1	2	2	12	0	121.96	By MS/MS	By MS/MS	By MS/MS	0.92295	0.99895	19.403	12	0	Leave out requantified	0.84564	1.0043	0.95462	1.0112	1.0964	1.0438	11.562
O95696	O95696	1	1	1	Bromodomain-containing protein 1	BRD1	sp|O95696|BRD1_HUMAN Bromodomain-containing protein 1 OS=Homo sapiens GN=BRD1 PE=1 SV=1	1	1	1	1	1	1	0	1	1	0	1	1	0	2.6	2.6	2.6	119.52	1058	1058	4				2	0	26.531	By MS/MS	By matching		0.99117	1.0713	6.3399	2	0	Median	0.90723	1.0829	NaN	1.0243	1.1204	NaN	NaN
O95707	O95707	1	1	1	Ribonuclease P protein subunit p29	POP4	sp|O95707|RPP29_HUMAN Ribonuclease P protein subunit p29 OS=Homo sapiens GN=POP4 PE=1 SV=2	1	1	1	1	0	0	1	0	0	1	0	0	1	6.4	6.4	6.4	25.424	220	220	1	1				0.00068353	3.3788			By MS/MS	NaN	NaN	NaN	0	0	Median	NaN	NaN	NaN	NaN	NaN	NaN	NaN
O95721	O95721	2	2	2	Synaptosomal-associated protein 29	SNAP29	sp|O95721|SNP29_HUMAN Synaptosomal-associated protein 29 OS=Homo sapiens GN=SNAP29 PE=1 SV=1	1	2	2	2	1	1	2	1	1	2	1	1	2	16.3	16.3	16.3	28.97	258	258	1.25	7		1		0	111.14	By MS/MS	By MS/MS	By MS/MS	0.85531	0.9286	5.4837	4	0	Median	0.74494	NaN	0.95512	0.87679	NaN	0.95486	4.178
O95747	O95747	14	14	12	Serine/threonine-protein kinase OSR1	OXSR1	sp|O95747|OXSR1_HUMAN Serine/threonine-protein kinase OSR1 OS=Homo sapiens GN=OXSR1 PE=1 SV=1	1	14	14	12	8	10	12	8	10	12	8	9	10	44.8	44.8	39.8	58.022	527	527	3.07	4	8	29	20	0	142.16	By MS/MS	By MS/MS	By MS/MS	0.91624	0.98204	13.352	52	6	Leave out requantified	0.86631	1.0449	0.99225	0.99499	1.0625	0.97443	17.325
O95749	O95749	1	1	1	Geranylgeranyl pyrophosphate synthase	GGPS1	sp|O95749|GGPPS_HUMAN Geranylgeranyl pyrophosphate synthase OS=Homo sapiens GN=GGPS1 PE=1 SV=1	1	1	1	1	0	0	1	0	0	1	0	0	1	9.3	9.3	9.3	34.87	300	300	4				1	0	6.2289			By MS/MS	1.0713	1.0492	NaN	1	0	Median	NaN	NaN	1.0713	NaN	NaN	1.0492	NaN
O95757	O95757	25	23	23	Heat shock 70 kDa protein 4L	HSPA4L	sp|O95757|HS74L_HUMAN Heat shock 70 kDa protein 4L OS=Homo sapiens GN=HSPA4L PE=1 SV=3	1	25	23	23	14	18	23	13	17	21	13	17	21	42	38.6	38.6	94.511	839	839	2.99	17	11	36	44	0	323.31	By MS/MS	By MS/MS	By MS/MS	0.98221	1.0041	11.441	95	12	Leave out requantified	0.82006	0.9981	0.99575	0.97508	1.0256	1.0083	11.192
O95758	O95758	9	7	7	Polypyrimidine tract-binding protein 3	PTBP3	sp|O95758|PTBP3_HUMAN Polypyrimidine tract-binding protein 3 OS=Homo sapiens GN=PTBP3 PE=1 SV=2	1	9	7	7	5	5	6	4	4	4	4	4	4	32.8	29.5	29.5	59.689	552	552	3.2		1	18	6	0	68.303	By MS/MS	By MS/MS	By MS/MS	1.0047	1.0375	8.871	19	5	Leave out requantified	0.84671	1.0479	1.0184	0.97809	1.0677	0.99691	27.145
O95759	O95759	2	2	2	TBC1 domain family member 8	TBC1D8	sp|O95759|TBCD8_HUMAN TBC1 domain family member 8 OS=Homo sapiens GN=TBC1D8 PE=1 SV=3	1	2	2	2	0	1	2	0	1	2	0	1	2	3.5	3.5	3.5	130.83	1140	1140	3	1			2	0.00023629	4.0443		By MS/MS	By MS/MS	0.92684	0.90831	19.461	3	0	Plateau	NaN	0.64759	0.75437	NaN	0.66954	0.7609	NaN
O95772	O95772	1	1	1	MLN64 N-terminal domain homolog	STARD3NL	sp|O95772|STR3N_HUMAN STARD3 N-terminal-like protein OS=Homo sapiens GN=STARD3NL PE=1 SV=1	1	1	1	1	1	1	1	1	1	1	1	1	1	12.4	12.4	12.4	26.654	234	234	2.2		4	1		0.00024237	4.6107	By MS/MS	By MS/MS	By MS/MS	0.88865	0.93908	3.1473	2	0	Median	0.81128	NaN	0.97339	0.91841	NaN	0.96021	NaN
O95777	O95777	4	4	4	U6 snRNA-associated Sm-like protein LSm8	LSM8	sp|O95777|LSM8_HUMAN U6 snRNA-associated Sm-like protein LSm8 OS=Homo sapiens GN=LSM8 PE=1 SV=3	1	4	4	4	4	2	2	4	2	2	4	2	2	61.5	61.5	61.5	10.403	96	96	3		3	4	3	0	16.688	By MS/MS	By MS/MS	By MS/MS	0.99542	1.0407	7.4308	9	2	Leave out requantified	0.93667	1.0922	1.1173	1.0744	1.1488	1.1198	140.88
O95782	O95782	10	10	10	AP-2 complex subunit alpha-1	AP2A1	sp|O95782|AP2A1_HUMAN AP-2 complex subunit alpha-1 OS=Homo sapiens GN=AP2A1 PE=1 SV=3	1	10	10	10	5	4	8	5	4	8	5	4	8	26.5	26.5	26.5	107.54	977	977	3.03	1	8	9	11	0	78.227	By MS/MS	By MS/MS	By MS/MS	0.85609	0.87211	13.87	24	2	Leave out requantified	0.77612	0.89195	0.81741	0.93102	0.94901	0.8033	32.518
O95785	O95785	5	5	5	Protein Wiz	WIZ	sp|O95785|WIZ_HUMAN Protein Wiz OS=Homo sapiens GN=WIZ PE=1 SV=2	1	5	5	5	3	2	3	3	2	3	3	2	3	5.5	5.5	5.5	178.67	1651	1651	1.33	6	3			0	8.5442	By MS/MS	By MS/MS	By MS/MS	0.88922	1.0466	9.4913	6	2	Leave out requantified	0.96758	1.1216	0.98288	1.1426	1.1836	0.98539	14.849
O95793	O95793	11	11	11	Double-stranded RNA-binding protein Staufen homolog 1	STAU1	sp|O95793|STAU1_HUMAN Double-stranded RNA-binding protein Staufen homolog 1 OS=Homo sapiens GN=STAU1 PE=1 SV=2	1	11	11	11	4	6	9	4	6	9	4	6	9	30.8	30.8	30.8	63.182	577	577	2.51	6	13	14	6	0	118.73	By MS/MS	By MS/MS	By MS/MS	1.028	1.0786	3.7392	31	5	Leave out requantified	0.92476	1.0403	1.1122	1.0978	1.0584	1.0951	5.9784
O95801	O95801	2	2	2	Tetratricopeptide repeat protein 4	TTC4	sp|O95801|TTC4_HUMAN Tetratricopeptide repeat protein 4 OS=Homo sapiens GN=TTC4 PE=1 SV=3	1	2	2	2	2	1	2	2	1	2	2	1	2	13.7	13.7	13.7	44.678	387	387	3.12		2	3	3	0	34.491	By MS/MS	By MS/MS	By MS/MS	0.90172	0.98826	5.6023	7	1	Leave out requantified	0.85917	0.95671	0.95124	0.9936	1.0326	0.94837	6.1406
O95810	O95810	12	12	12	Serum deprivation-response protein	SDPR	sp|O95810|CAVN2_HUMAN Caveolae-associated protein 2 OS=Homo sapiens GN=CAVIN2 PE=1 SV=3	1	12	12	12	7	6	8	7	6	8	7	6	8	45.6	45.6	45.6	47.173	425	425	2.72	9	17	22	17	0	86.668	By MS/MS	By MS/MS	By MS/MS	0.75176	0.82222	5.3835	56	9	Leave out requantified	0.6985	0.79923	0.84004	0.81108	0.83036	0.82253	9.929
O95816	O95816	8	8	8	BAG family molecular chaperone regulator 2	BAG2	sp|O95816|BAG2_HUMAN BAG family molecular chaperone regulator 2 OS=Homo sapiens GN=BAG2 PE=1 SV=1	1	8	8	8	3	4	7	3	4	7	3	4	7	60.2	60.2	60.2	23.772	211	211	2.88	1	17	26	12	0	241.28	By MS/MS	By MS/MS	By MS/MS	0.84642	0.87564	7.0202	43	14	Leave out requantified	0.75007	0.8228	0.84903	0.86813	0.8653	0.85894	3.4139
O95817	O95817	13	13	13	BAG family molecular chaperone regulator 3	BAG3	sp|O95817|BAG3_HUMAN BAG family molecular chaperone regulator 3 OS=Homo sapiens GN=BAG3 PE=1 SV=3	1	13	13	13	12	12	12	12	12	12	12	12	12	55.1	55.1	55.1	61.594	575	575	1.72	57	23	18	5	0	202.15	By MS/MS	By MS/MS	By MS/MS	0.96983	1.0262	11.695	83	11	Leave out requantified	0.80192	0.99064	1.0338	0.94103	1.0378	1.0399	12.002
O95819	O95819	8	6	6	Mitogen-activated protein kinase kinase kinase kinase 4	MAP4K4	sp|O95819|M4K4_HUMAN Mitogen-activated protein kinase kinase kinase kinase 4 OS=Homo sapiens GN=MAP4K4 PE=1 SV=2	1	8	6	6	3	2	5	3	2	3	3	2	3	13.4	11.3	11.3	142.1	1239	1239	1.37	15	2	1	1	0	45.559	By MS/MS	By MS/MS	By MS/MS	0.79258	0.84483	17.199	16	5	Leave out requantified	0.69306	0.9631	0.99744	0.81947	1.028	1.0328	19.148
O95825	O95825	2	2	2	Quinone oxidoreductase-like protein 1	CRYZL1	sp|O95825|QORL1_HUMAN Quinone oxidoreductase-like protein 1 OS=Homo sapiens GN=CRYZL1 PE=1 SV=2	1	2	2	2	1	2	1	1	2	1	1	2	1	14	14	14	38.696	349	349	3.17			5	1	0	5.8324	By MS/MS	By MS/MS	By matching	0.90389	0.97255	13.171	5	2	Median	0.78697	0.90389	0.96388	0.88975	0.97807	0.97255	17.992
O95831	O95831	14	14	14	Apoptosis-inducing factor 1, mitochondrial	AIFM1	sp|O95831|AIFM1_HUMAN Apoptosis-inducing factor 1, mitochondrial OS=Homo sapiens GN=AIFM1 PE=1 SV=1	1	14	14	14	8	5	14	8	5	14	8	5	14	39.2	39.2	39.2	66.9	613	613	2.74	7	18	15	17	0	117.92	By MS/MS	By MS/MS	By MS/MS	1.1256	1.1171	21.168	52	5	Leave out requantified	1.0183	0.71738	1.1946	1.1591	0.73828	1.1818	18.714
O95834	O95834	5	5	5	Echinoderm microtubule-associated protein-like 2	EML2	sp|O95834|EMAL2_HUMAN Echinoderm microtubule-associated protein-like 2 OS=Homo sapiens GN=EML2 PE=1 SV=1	1	5	5	5	1	3	3	1	3	3	1	3	3	14.5	14.5	14.5	70.678	649	649	3	1	1	5	3	0	14.417	By MS/MS	By MS/MS	By MS/MS	0.89476	0.9412	13.641	9	4	Leave out requantified	0.81708	0.32419	1.0129	0.9412	0.32456	1.0412	NaN
O95861	O95861	11	11	11	3(2),5-bisphosphate nucleotidase 1	BPNT1	sp|O95861|BPNT1_HUMAN 3(2),5-bisphosphate nucleotidase 1 OS=Homo sapiens GN=BPNT1 PE=1 SV=1	1	11	11	11	8	5	9	8	5	9	8	5	9	50	50	50	33.392	308	308	2.72	4	11	16	8	0	70.859	By MS/MS	By MS/MS	By MS/MS	0.91615	0.92966	43.877	34	9	Leave out requantified	0.77956	0.94527	0.91615	0.90606	0.96358	0.92119	79.317
O95870	O95870	2	2	2	Abhydrolase domain-containing protein 16A	ABHD16A	sp|O95870|ABHGA_HUMAN Protein ABHD16A OS=Homo sapiens GN=ABHD16A PE=1 SV=3	1	2	2	2	1	1	1	1	1	1	1	1	1	7.7	7.7	7.7	63.243	558	558	2.67		1	2		0.00023685	4.1082	By MS/MS	By MS/MS	By MS/MS	0.74381	0.77467	22.084	2	2	Median	NaN	0.87052	0.63554	NaN	0.90561	0.66267	NaN
O95881	O95881	2	2	2	Thioredoxin domain-containing protein 12	TXNDC12	sp|O95881|TXD12_HUMAN Thioredoxin domain-containing protein 12 OS=Homo sapiens GN=TXNDC12 PE=1 SV=1	1	2	2	2	1	1	1	1	1	1	1	1	1	31.4	31.4	31.4	19.206	172	172	4				5	0	39.989	By MS/MS	By MS/MS	By MS/MS	0.8024	0.88452	9.1933	3	0	Median	0.8024	0.7766	0.90312	0.9609	0.79975	0.88452	NaN
O95926	O95926	1	1	1	Pre-mRNA-splicing factor SYF2	SYF2	sp|O95926|SYF2_HUMAN Pre-mRNA-splicing factor SYF2 OS=Homo sapiens GN=SYF2 PE=1 SV=1	1	1	1	1	1	0	0	1	0	0	1	0	0	11.5	11.5	11.5	28.722	243	243	4				1	0.00024091	4.4813	By MS/MS			1.03	1.2065	NaN	1	1	Median	1.03	NaN	NaN	1.2065	NaN	NaN	NaN
O95983	O95983	4	4	4	Methyl-CpG-binding domain protein 3	MBD3	sp|O95983|MBD3_HUMAN Methyl-CpG-binding domain protein 3 OS=Homo sapiens GN=MBD3 PE=1 SV=1	1	4	4	4	2	3	2	2	3	2	2	3	2	24.7	24.7	24.7	32.844	291	291	3.67		1	1	7	0	35.276	By MS/MS	By MS/MS	By MS/MS	0.70748	0.7486	8.116	8	0	Leave out requantified	0.64281	0.76873	0.68714	0.7407	0.82854	0.68782	7.639
O95989	O95989	2	2	2	Diphosphoinositol polyphosphate phosphohydrolase 1	NUDT3	sp|O95989|NUDT3_HUMAN Diphosphoinositol polyphosphate phosphohydrolase 1 OS=Homo sapiens GN=NUDT3 PE=1 SV=1	1	2	2	2	0	1	1	0	1	1	0	1	1	13.4	13.4	13.4	19.471	172	172	3			2		0.0025851	2.4439		By MS/MS	By MS/MS	1.3655	1.3127	NaN	1	0	Median	NaN	NaN	1.3655	NaN	NaN	1.3127	NaN
O95996	O95996	1	1	1	Adenomatous polyposis coli protein 2	APC2	sp|O95996|APCL_HUMAN Adenomatous polyposis coli protein 2 OS=Homo sapiens GN=APC2 PE=1 SV=1	1	1	1	1	0	1	0	0	1	0	0	1	0	1.2	1.2	1.2	243.95	2303	2303	4				1	1	-2		By MS/MS		0.27245	0.30388	NaN	1	0	Median	NaN	0.27245	NaN	NaN	0.30388	NaN	NaN
O95999	O95999	4	4	4	B-cell lymphoma/leukemia 10	BCL10	sp|O95999|BCL10_HUMAN B-cell lymphoma/leukemia 10 OS=Homo sapiens GN=BCL10 PE=1 SV=1	1	4	4	4	1	2	4	1	2	4	1	2	4	19.7	19.7	19.7	26.251	233	233	1.75	2	6			0	10.803	By MS/MS	By MS/MS	By MS/MS	1.1474	1.2181	6.2058	5	1	Leave out requantified	1.0406	1.1314	1.3239	1.2181	1.1348	1.3255	NaN
O96000	O96000	4	4	4	NADH dehydrogenase [ubiquinone] 1 beta subcomplex subunit 10	NDUFB10	sp|O96000|NDUBA_HUMAN NADH dehydrogenase [ubiquinone] 1 beta subcomplex subunit 10 OS=Homo sapiens GN=NDUFB10 PE=1 SV=3	1	4	4	4	1	1	4	1	1	4	1	1	4	27.3	27.3	27.3	20.776	172	172	1.86	4	1	1	1	0	12.146	By MS/MS	By MS/MS	By MS/MS	1.1528	1.182	7.2054	7	0	Leave out requantified	0.94103	0.76769	1.1528	1.075	0.77175	1.182	NaN
O96005	O96005	6	6	6	Cleft lip and palate transmembrane protein 1	CLPTM1	sp|O96005|CLPT1_HUMAN Cleft lip and palate transmembrane protein 1 OS=Homo sapiens GN=CLPTM1 PE=1 SV=1	1	6	6	6	2	3	5	2	3	5	2	3	5	13.6	13.6	13.6	76.096	669	669	1.85	12	8	4	2	0	187.6	By MS/MS	By MS/MS	By MS/MS	0.90713	0.89897	17.13	21	10	Leave out requantified	0.67797	0.72341	0.9236	0.80246	0.76578	0.89632	37.122
O96008	O96008	5	5	5	Mitochondrial import receptor subunit TOM40 homolog	TOMM40	sp|O96008|TOM40_HUMAN Mitochondrial import receptor subunit TOM40 homolog OS=Homo sapiens GN=TOMM40 PE=1 SV=1	1	5	5	5	4	3	5	4	3	5	4	3	5	31.6	31.6	31.6	37.893	361	361	3.11		14	20	20	0	97.744	By MS/MS	By MS/MS	By MS/MS	0.89579	1.0746	9.856	44	7	Leave out requantified	0.89514	0.74399	1.0807	1.047	0.79868	1.0915	14.793
O96013	O96013	4	4	4	Serine/threonine-protein kinase PAK 4	PAK4	sp|O96013|PAK4_HUMAN Serine/threonine-protein kinase PAK 4 OS=Homo sapiens GN=PAK4 PE=1 SV=1	1	4	4	4	3	2	3	3	2	3	3	2	3	14.7	14.7	14.7	64.071	591	591	2.33		7	1	1	0	147.65	By MS/MS	By MS/MS	By MS/MS	0.85332	0.9275	12.132	9	1	Leave out requantified	0.88946	1.0324	0.8999	1.0201	1.0686	0.91442	41.327
O96019;O94805	O96019	9;1	9;1	9;1	Actin-like protein 6A	ACTL6A	sp|O96019|ACL6A_HUMAN Actin-like protein 6A OS=Homo sapiens GN=ACTL6A PE=1 SV=1	2	9	9	9	6	7	8	6	7	8	6	7	8	35.9	35.9	35.9	47.46	429	429;426	2.91	2	8	15	9	0	54.434	By MS/MS	By MS/MS	By MS/MS	1.0015	1.0585	10.228	25	4	Leave out requantified	0.88827	0.99959	0.9375	1.0423	1.0235	0.91355	14.351
O96028	O96028	1	1	1	Histone-lysine N-methyltransferase NSD2	WHSC1	sp|O96028|NSD2_HUMAN Histone-lysine N-methyltransferase NSD2 OS=Homo sapiens GN=NSD2 PE=1 SV=1	1	1	1	1	0	1	1	0	1	1	0	1	1	2.1	2.1	2.1	152.26	1365	1365	4				3	0	7.7416		By MS/MS	By MS/MS	1.1953	1.2392	3.344	2	2	Median	NaN	1.2165	1.1745	NaN	1.2688	1.2102	NaN
P00167	P00167	2	2	2	Cytochrome b5	CYB5A	sp|P00167|CYB5_HUMAN Cytochrome b5 OS=Homo sapiens GN=CYB5A PE=1 SV=2	1	2	2	2	2	2	2	2	2	2	2	2	2	25.4	25.4	25.4	15.33	134	134	2.7	3	6	5	6	0	26.845	By MS/MS	By MS/MS	By MS/MS	1.0257	1.108	2.2598	20	0	Leave out requantified	0.88158	1.0129	1.1368	1.0596	1.078	1.1621	2.9757
P00325	P00325	2	2	2	Alcohol dehydrogenase 1B	ADH1B	sp|P00325|ADH1B_HUMAN Alcohol dehydrogenase 1B OS=Homo sapiens GN=ADH1B PE=1 SV=2	1	2	2	2	0	2	2	0	2	2	0	2	2	17.9	17.9	17.9	39.854	375	375	3.67			2	4	0	16.843		By MS/MS	By MS/MS	0.7103	0.72109	43.673	4	1	Median	NaN	1.0568	0.54985	NaN	1.1011	0.53983	NaN
P00338;Q6ZMR3;P07864	P00338	31;2;1	31;2;1	29;1;0	L-lactate dehydrogenase A chain	LDHA	sp|P00338|LDHA_HUMAN L-lactate dehydrogenase A chain OS=Homo sapiens GN=LDHA PE=1 SV=2	3	31	31	29	23	19	27	23	19	27	22	17	25	84.6	84.6	84.6	36.688	332	332;332;332	3.28	51	54	206	338	0	323.31	By MS/MS	By MS/MS	By MS/MS	0.9491	0.9626	6.99	486	108	Leave out requantified	0.80035	0.97516	0.9492	0.92755	1.0052	0.95474	17.569
P00367;P49448	P00367	24;11	24;11	24;11	Glutamate dehydrogenase 1, mitochondrial	GLUD1	sp|P00367|DHE3_HUMAN Glutamate dehydrogenase 1, mitochondrial OS=Homo sapiens GN=GLUD1 PE=1 SV=2	2	24	24	24	17	15	21	17	15	21	17	15	21	52.5	52.5	52.5	61.397	558	558;558	2.69	26	50	47	49	0	224.1	By MS/MS	By MS/MS	By MS/MS	1.0118	1.1	11.799	158	15	Leave out requantified	0.99383	0.90967	1.0792	1.1505	0.95471	1.098	11.729
P00374	P00374	3	3	3	Dihydrofolate reductase	DHFR	sp|P00374|DYR_HUMAN Dihydrofolate reductase OS=Homo sapiens GN=DHFR PE=1 SV=2	1	3	3	3	1	1	3	1	1	3	1	1	3	27.8	27.8	27.8	21.452	187	187	3.14		1	4	2	0	11.03	By MS/MS	By MS/MS	By MS/MS	0.86259	0.85403	13.117	7	1	Leave out requantified	0.71749	0.80547	0.86259	0.80797	0.80307	0.85403	NaN
P00387	P00387	10	10	10	NADH-cytochrome b5 reductase 3;NADH-cytochrome b5 reductase 3 membrane-bound form;NADH-cytochrome b5 reductase 3 soluble form	CYB5R3	sp|P00387|NB5R3_HUMAN NADH-cytochrome b5 reductase 3 OS=Homo sapiens GN=CYB5R3 PE=1 SV=3	1	10	10	10	5	6	10	5	6	10	5	6	10	45.2	45.2	45.2	34.234	301	301	2.62	4	18	17	8	0	74.971	By MS/MS	By MS/MS	By MS/MS	0.78763	0.84721	6.8674	42	3	Leave out requantified	0.66183	0.68537	0.88832	0.78974	0.69152	0.88522	25.651
P00390	P00390	11	11	11	Glutathione reductase, mitochondrial	GSR	sp|P00390|GSHR_HUMAN Glutathione reductase, mitochondrial OS=Homo sapiens GN=GSR PE=1 SV=2	1	11	11	11	0	2	11	0	2	11	0	2	11	43.5	43.5	43.5	56.256	522	522	2.9	2	9	9	10	0	207.3		By MS/MS	By MS/MS	0.81332	0.81103	4.694	25	2	Leave out requantified	NaN	0.75881	0.81332	NaN	0.75782	0.81103	NaN
P00395	P00395	1	1	1	Cytochrome c oxidase subunit 1	MT-CO1	sp|P00395|COX1_HUMAN Cytochrome c oxidase subunit 1 OS=Homo sapiens GN=MT-CO1 PE=1 SV=1	1	1	1	1	1	1	1	1	1	1	1	1	1	6	6	6	57.041	513	513	3.62			3	5	0	11.644	By MS/MS	By MS/MS	By MS/MS	1.1948	1.1792	26.267	7	1	Median	1.2499	0.77497	1.1948	1.4155	0.77021	1.1792	5.5904
P00403	P00403	5	5	5	Cytochrome c oxidase subunit 2	MT-CO2	sp|P00403|COX2_HUMAN Cytochrome c oxidase subunit 2 OS=Homo sapiens GN=MT-CO2 PE=1 SV=1	1	5	5	5	1	2	5	1	2	5	1	2	5	37.9	37.9	37.9	25.565	227	227	3.5		1	6	9	0	17.395	By matching	By MS/MS	By MS/MS	0.91708	0.94563	11.455	15	2	Leave out requantified	0.8017	0.46456	1.1168	0.8897	0.49426	1.1031	NaN
P00441	P00441	8	8	8	Superoxide dismutase [Cu-Zn]	SOD1	sp|P00441|SODC_HUMAN Superoxide dismutase [Cu-Zn] OS=Homo sapiens GN=SOD1 PE=1 SV=2	1	8	8	8	8	6	6	8	6	6	8	6	6	60.4	60.4	60.4	15.936	154	154	2.61	14	18	25	17	0	150.58	By MS/MS	By MS/MS	By MS/MS	0.85976	0.91184	5.1846	68	6	Leave out requantified	0.78228	0.89389	0.90362	0.91216	0.90999	0.89928	6.1716
P00450;CON__ENSEMBL:ENSBTAP00000031900	P00450	3;1	3;1	3;1	Ceruloplasmin	CP	sp|P00450|CERU_HUMAN Ceruloplasmin OS=Homo sapiens GN=CP PE=1 SV=1	2	3	3	3	2	2	2	2	2	2	2	2	2	3.3	3.3	3.3	122.2	1065	1065;1064	2.62	2		5	1	0.00023901	4.2971	By MS/MS	By MS/MS	By MS/MS	0.14146	0.151	202.77	6	6	Median	0.19299	0.10369	4.8213	0.22225	0.10259	4.984	NaN
P00491	P00491	15	15	14	Purine nucleoside phosphorylase	PNP	sp|P00491|PNPH_HUMAN Purine nucleoside phosphorylase OS=Homo sapiens GN=PNP PE=1 SV=2	1	15	15	14	5	8	12	5	8	12	5	8	12	62.6	62.6	62.6	32.118	289	289	3.14	3	14	23	30	0	135.15	By MS/MS	By MS/MS	By MS/MS	1.0249	1.0522	16.855	63	8	Leave out requantified	0.98818	1.0624	1.0234	1.1448	1.1003	1.0318	27.827
P00492	P00492	7	7	7	Hypoxanthine-guanine phosphoribosyltransferase	HPRT1	sp|P00492|HPRT_HUMAN Hypoxanthine-guanine phosphoribosyltransferase OS=Homo sapiens GN=HPRT1 PE=1 SV=2	1	7	7	7	4	5	7	4	5	7	4	5	7	43.6	43.6	43.6	24.579	218	218	3	3	2	18	8	0	64.637	By MS/MS	By MS/MS	By MS/MS	0.84917	0.96412	8.7026	29	3	Leave out requantified	0.8229	0.94861	0.91447	0.96023	0.97436	0.93232	3.5896
P00505	P00505	17	17	17	Aspartate aminotransferase, mitochondrial	GOT2	sp|P00505|AATM_HUMAN Aspartate aminotransferase, mitochondrial OS=Homo sapiens GN=GOT2 PE=1 SV=3	1	17	17	17	0	4	17	0	4	17	0	4	17	56.5	56.5	56.5	47.517	430	430	2.95	7	7	24	18	0	241.35		By MS/MS	By MS/MS	1.0593	1.0511	13.114	52	5	Leave out requantified	NaN	0.70343	1.0593	NaN	0.75044	1.059	NaN
P00519	P00519	2	2	2	Tyrosine-protein kinase ABL1	ABL1	sp|P00519|ABL1_HUMAN Tyrosine-protein kinase ABL1 OS=Homo sapiens GN=ABL1 PE=1 SV=4	1	2	2	2	1	2	2	1	2	2	1	2	2	3.1	3.1	3.1	122.87	1130	1130	1.43	4	3			0	5.4009	By MS/MS	By MS/MS	By MS/MS	0.76653	0.79205	13.156	5	3	Median	0.85438	0.74771	0.86317	0.97742	0.76385	0.8481	NaN
P00533	P00533	5	5	5	Epidermal growth factor receptor	EGFR	sp|P00533|EGFR_HUMAN Epidermal growth factor receptor OS=Homo sapiens GN=EGFR PE=1 SV=2	1	5	5	5	1	0	2	1	0	2	1	0	2	10.2	10.2	10.2	134.28	1210	1210	2.25		6	2		0	14.59	By MS/MS		By MS/MS	1.1354	1.177	13.03	7	1	Leave out requantified	0.11196	NaN	1.279	0.12975	NaN	1.2836	NaN
P00558	P00558	22	22	18	Phosphoglycerate kinase 1	PGK1	sp|P00558|PGK1_HUMAN Phosphoglycerate kinase 1 OS=Homo sapiens GN=PGK1 PE=1 SV=3	1	22	22	18	14	12	19	14	12	19	12	10	15	67.1	67.1	55.4	44.614	417	417	2.6	46	119	118	69	0	323.31	By MS/MS	By MS/MS	By MS/MS	0.93088	0.9354	10.119	302	36	Leave out requantified	0.8612	0.98394	0.93515	0.97885	0.98963	0.92523	19.687
P00568	P00568	8	8	8	Adenylate kinase isoenzyme 1	AK1	sp|P00568|KAD1_HUMAN Adenylate kinase isoenzyme 1 OS=Homo sapiens GN=AK1 PE=1 SV=3	1	8	8	8	3	6	8	3	6	8	3	6	8	46.9	46.9	46.9	21.635	194	194	3	5	1	13	11	0	137.15	By MS/MS	By MS/MS	By MS/MS	0.83899	0.85043	9.7711	27	1	Leave out requantified	0.70742	0.83343	0.86706	0.81431	0.87803	0.88403	5.3986
P00738;P00739	P00738	3;1	3;1	3;1	Haptoglobin;Haptoglobin alpha chain;Haptoglobin beta chain	HP	sp|P00738|HPT_HUMAN Haptoglobin OS=Homo sapiens GN=HP PE=1 SV=1	2	3	3	3	0	1	3	0	1	3	0	1	3	10.3	10.3	10.3	45.205	406	406;348	1.6	3	1	1		0	6.2108		By MS/MS	By MS/MS	0.23068	0.22809	53.509	4	2	Median	NaN	0.31206	0.1897	NaN	0.31551	0.18473	NaN
P00813	P00813	6	6	6	Adenosine deaminase	ADA	sp|P00813|ADA_HUMAN Adenosine deaminase OS=Homo sapiens GN=ADA PE=1 SV=3	1	6	6	6	4	5	5	4	5	5	4	5	5	28.9	28.9	28.9	40.764	363	363	2.95		4	14	3	0	164.71	By MS/MS	By MS/MS	By MS/MS	0.8907	0.92105	35.993	20	3	Leave out requantified	0.75966	0.98564	0.989	0.86643	1.0097	0.9693	51.94
P00918	P00918	9	9	9	Carbonic anhydrase 2	CA2	sp|P00918|CAH2_HUMAN Carbonic anhydrase 2 OS=Homo sapiens GN=CA2 PE=1 SV=2	1	9	9	9	3	4	8	3	4	8	3	4	8	58.1	58.1	58.1	29.246	260	260	2.91	1	12	10	11	0	34.167	By MS/MS	By MS/MS	By MS/MS	1.7755	1.8473	24.147	31	5	Leave out requantified	1.1982	1.7796	1.8908	1.3983	1.8454	1.8649	20.55
P00966	P00966	15	15	15	Argininosuccinate synthase	ASS1	sp|P00966|ASSY_HUMAN Argininosuccinate synthase OS=Homo sapiens GN=ASS1 PE=1 SV=2	1	15	15	15	13	10	13	13	10	13	13	10	13	47.8	47.8	47.8	46.53	412	412	3.31	1	12	53	50	0	239.52	By MS/MS	By MS/MS	By MS/MS	0.87514	0.9282	11.461	111	12	Leave out requantified	0.80414	0.87136	0.95522	0.92865	0.91345	0.94445	17.655
P01008	P01008	2	2	2	Antithrombin-III	SERPINC1	sp|P01008|ANT3_HUMAN Antithrombin-III OS=Homo sapiens GN=SERPINC1 PE=1 SV=1	1	2	2	2	1	1	0	1	1	0	1	1	0	6	6	6	52.602	464	464	3			2		0.00023827	4.2356	By MS/MS	By MS/MS		NaN	NaN	NaN	0	0	Median	NaN	NaN	NaN	NaN	NaN	NaN	NaN
P01023	P01023	5	5	3	Alpha-2-macroglobulin	A2M	sp|P01023|A2MG_HUMAN Alpha-2-macroglobulin OS=Homo sapiens GN=A2M PE=1 SV=3	1	5	5	3	4	2	3	4	2	3	2	0	2	5.4	5.4	3.9	163.29	1474	1474	2.1	2	6	1	1	0	6.3617	By MS/MS	By MS/MS	By MS/MS	0.049508	0.055928	84.274	7	7	Median	0.087532	0.043244	0.097605	0.098321	0.044294	0.094856	51.033
P01024	P01024	5	5	5	Complement C3;Complement C3 beta chain;C3-beta-c;Complement C3 alpha chain;C3a anaphylatoxin;Acylation stimulating protein;Complement C3b alpha chain;Complement C3c alpha chain fragment 1;Complement C3dg fragment;Complement C3g fragment;Complement C3d fragment;Complement C3f fragment;Complement C3c alpha chain fragment 2	C3	sp|P01024|CO3_HUMAN Complement C3 OS=Homo sapiens GN=C3 PE=1 SV=2	1	5	5	5	1	0	5	1	0	5	1	0	5	5	5	5	187.15	1663	1663	2.5	1	1	4		0	10.559	By matching		By MS/MS	0.56123	0.66708	22.354	3	1	Median	0.56123	NaN	0.64193	0.66708	NaN	0.65189	NaN
P01040	P01040	6	6	6	Cystatin-A;Cystatin-A, N-terminally processed	CSTA	sp|P01040|CYTA_HUMAN Cystatin-A OS=Homo sapiens GN=CSTA PE=1 SV=1	1	6	6	6	1	3	5	1	3	5	1	3	5	67.3	67.3	67.3	11.006	98	98	2.38	5	7	5	4	0	15.927	By MS/MS	By MS/MS	By MS/MS	1.1007	1.0662	1.988	20	6	Leave out requantified	2.0322	1.0411	1.1256	2.3265	1.0437	1.1017	NaN
P01106	P01106	1	1	1	Myc proto-oncogene protein	MYC	sp|P01106|MYC_HUMAN Myc proto-oncogene protein OS=Homo sapiens GN=MYC PE=1 SV=1	1	1	1	1	1	0	0	1	0	0	1	0	0	5	5	5	48.804	439	439	3			1		1	-2	By MS/MS			NaN	NaN	NaN	0	0	Median	NaN	NaN	NaN	NaN	NaN	NaN	NaN
P01112;P01116;P01111	P01112;P01116;P01111	5;4;4	5;4;4	5;4;4	GTPase HRas;GTPase HRas, N-terminally processed;GTPase KRas;GTPase KRas, N-terminally processed;GTPase NRas	HRAS;KRAS;NRAS	sp|P01112|RASH_HUMAN GTPase HRas OS=Homo sapiens GN=HRAS PE=1 SV=1;sp|P01116|RASK_HUMAN GTPase KRas OS=Homo sapiens GN=KRAS PE=1 SV=1;sp|P01111|RASN_HUMAN GTPase NRas OS=Homo sapiens GN=NRAS PE=1 SV=1	3	5	5	5	2	2	5	2	2	5	2	2	5	50.8	50.8	50.8	21.298	189	189;189;189	3.33	1	2	7	11	0	50.929	By MS/MS	By MS/MS	By MS/MS	1.1533	1.2458	15.501	19	3	Leave out requantified	1.0271	0.83428	1.2734	1.2599	0.87334	1.2458	18.988
P01130	P01130	4	4	4	Low-density lipoprotein receptor	LDLR	sp|P01130|LDLR_HUMAN Low-density lipoprotein receptor OS=Homo sapiens GN=LDLR PE=1 SV=1	1	4	4	4	1	1	3	1	1	3	1	1	3	10.5	10.5	10.5	95.375	860	860	2	3	1	1	1	0	20.757	By MS/MS	By MS/MS	By MS/MS	1.1448	1.2249	18.712	5	1	Leave out requantified	0.96029	1.2129	1.3635	1.1162	1.2145	1.3442	NaN
P01137	P01137	1	1	1	Transforming growth factor beta-1;Latency-associated peptide	TGFB1	sp|P01137|TGFB1_HUMAN Transforming growth factor beta-1 OS=Homo sapiens GN=TGFB1 PE=1 SV=2	1	1	1	1	0	1	1	0	1	1	0	1	1	4.9	4.9	4.9	44.341	390	390	1	3				0.00024679	5.009		By MS/MS	By MS/MS	0.91186	0.91394	3.6188	2	0	Median	NaN	0.86262	0.96392	NaN	0.89085	0.93763	NaN
P01833	P01833	2	2	2	Polymeric immunoglobulin receptor;Secretory component	PIGR	sp|P01833|PIGR_HUMAN Polymeric immunoglobulin receptor OS=Homo sapiens GN=PIGR PE=1 SV=4	1	2	2	2	0	0	0	0	0	0	0	0	0	3.8	3.8	3.8	83.283	764	764	2		2			0.00024795	5.1206				NaN	NaN	NaN	0	0	Median	NaN	NaN	NaN	NaN	NaN	NaN	NaN
P02545	P02545	46	46	46	Prelamin-A/C;Lamin-A/C	LMNA	sp|P02545|LMNA_HUMAN Prelamin-A/C OS=Homo sapiens GN=LMNA PE=1 SV=1	1	46	46	46	24	26	40	24	26	40	24	26	40	65.1	65.1	65.1	74.139	664	664	2.33	93	109	91	60	0	323.31	By MS/MS	By MS/MS	By MS/MS	0.91693	0.95114	9.4938	313	37	Leave out requantified	0.86094	0.94576	0.91277	0.98299	0.97561	0.92131	18.517
P02786	P02786	7	7	7	Transferrin receptor protein 1;Transferrin receptor protein 1, serum form	TFRC	sp|P02786|TFR1_HUMAN Transferrin receptor protein 1 OS=Homo sapiens GN=TFRC PE=1 SV=2	1	7	7	7	1	2	6	1	2	6	1	2	6	11.7	11.7	11.7	84.87	760	760	2.67		6	4	2	0	68.582	By MS/MS	By MS/MS	By MS/MS	1.0432	1.0493	14.576	11	7	Leave out requantified	1.4502	0.94103	1.0432	1.663	0.95821	1.0493	NaN
P02787	P02787	2	2	2	Serotransferrin	TF	sp|P02787|TRFE_HUMAN Serotransferrin OS=Homo sapiens GN=TF PE=1 SV=3	1	2	2	2	1	1	1	1	1	1	1	1	1	4.3	4.3	4.3	77.063	698	698	2.5	2			2	0.00023552	3.9884	By MS/MS	By MS/MS	By MS/MS	0.1948	0.20931	127.81	2	2	Median	0.45037	0.084258	NaN	0.51675	0.084778	NaN	NaN
P02794	P02794	1	1	1	Ferritin heavy chain;Ferritin heavy chain, N-terminally processed	FTH1	sp|P02794|FRIH_HUMAN Ferritin heavy chain OS=Homo sapiens GN=FTH1 PE=1 SV=2	1	1	1	1	0	1	0	0	1	0	0	1	0	10.4	10.4	10.4	21.225	183	183	3			2		0.00069348	3.622		By MS/MS		0.96973	0.9765	NaN	1	0	Median	NaN	0.96973	NaN	NaN	0.9765	NaN	NaN
P02795;P13640;CON__P67983;Q8N339	P02795;P13640	4;2;1;1	4;2;1;1	2;0;0;0	Metallothionein-2;Metallothionein-1G	MT2A;MT1G	sp|P02795|MT2_HUMAN Metallothionein-2 OS=Homo sapiens GN=MT2A PE=1 SV=1;sp|P13640|MT1G_HUMAN Metallothionein-1G OS=Homo sapiens GN=MT1G PE=1 SV=2	4	4	4	2	3	4	4	3	4	4	2	2	2	65.6	65.6	32.8	6.0422	61	61;62;61;61	1.53	171	31	17	21	0	323.31	By MS/MS	By MS/MS	By MS/MS	0.91649	0.91663	1.994	11	0	Leave out requantified	NaN	0.89029	0.9238	NaN	0.90949	0.90879	NaN
P02808	P02808	1	1	1	Statherin	STATH	sp|P02808|STAT_HUMAN Statherin OS=Homo sapiens GN=STATH PE=1 SV=2	1	1	1	1	0	0	0	0	0	0	0	0	0	48.4	48.4	48.4	7.3044	62	62	2.5		1	1		0.00024673	5.0055				NaN	NaN	NaN	0	0	Median	NaN	NaN	NaN	NaN	NaN	NaN	NaN
P03088	P03088	1	1	1			sp|P03088|VP1_POVBK Major capsid protein VP1 OS=BK polyomavirus PE=1 SV=2	1	1	1	1	0	0	1	0	0	1	0	0	1	5.5	5.5	5.5	40.108	362	362	4				1	1	-2			By MS/MS	0.82882	0.8972	NaN	1	0	Median	NaN	NaN	0.82882	NaN	NaN	0.8972	NaN
P03316	P03316	1	1	1			sp|P03316|POLS_SINDV Structural polyprotein OS=Sindbis virus PE=1 SV=1	1	1	1	1	1	0	0	1	0	0	1	0	0	1.5	1.5	1.5	136.76	1245	1245	1	1				1	-2	By MS/MS			NaN	NaN	NaN	0	0	Median	NaN	NaN	NaN	NaN	NaN	NaN	NaN
P03886	P03886	1	1	1	NADH-ubiquinone oxidoreductase chain 1	MT-ND1	sp|P03886|NU1M_HUMAN NADH-ubiquinone oxidoreductase chain 1 OS=Homo sapiens GN=MT-ND1 PE=1 SV=1	1	1	1	1	1	1	1	1	1	1	1	1	1	6	6	6	35.66	318	318	3.33			4	2	0	8.3165	By MS/MS	By MS/MS	By MS/MS	1.2117	1.3708	22.739	5	0	Median	1.2117	0.93654	1.4043	1.3708	0.93711	1.3832	NaN
P03915	P03915	3	3	3	NADH-ubiquinone oxidoreductase chain 5	MT-ND5	sp|P03915|NU5M_HUMAN NADH-ubiquinone oxidoreductase chain 5 OS=Homo sapiens GN=MT-ND5 PE=1 SV=2	1	3	3	3	0	1	3	0	1	3	0	1	3	10.6	10.6	10.6	67.026	603	603	3.33		1	2	3	0	12.409		By MS/MS	By MS/MS	1.1691	1.1455	31.5	5	1	Leave out requantified	NaN	0.78306	1.1691	NaN	0.79902	1.1455	NaN
P04040	P04040	11	11	11	Catalase	CAT	sp|P04040|CATA_HUMAN Catalase OS=Homo sapiens GN=CAT PE=1 SV=3	1	11	11	11	5	6	10	5	6	10	5	6	10	36.8	36.8	36.8	59.755	527	527	2.94	4	5	16	11	0	41.566	By MS/MS	By MS/MS	By MS/MS	0.6957	0.72486	9.4482	32	4	Leave out requantified	0.62481	0.54198	0.71653	0.74843	0.5889	0.72931	40.155
P04049	P04049	3	3	3	RAF proto-oncogene serine/threonine-protein kinase	RAF1	sp|P04049|RAF1_HUMAN RAF proto-oncogene serine/threonine-protein kinase OS=Homo sapiens GN=RAF1 PE=1 SV=1	1	3	3	3	1	2	1	1	2	1	1	2	1	11	11	11	73.051	648	648	3.2		2		3	0	9.087	By MS/MS	By MS/MS	By matching	1.0322	1.0809	3.0015	5	1	Leave out requantified	1.0352	1.0859	0.86202	1.1907	1.0678	0.87768	NaN
P04062	P04062	3	3	3	Glucosylceramidase	GBA	sp|P04062|GLCM_HUMAN Glucosylceramidase OS=Homo sapiens GN=GBA PE=1 SV=3	1	3	3	3	2	2	3	2	2	3	2	2	3	13.4	13.4	13.4	59.716	536	536	3.42			11	8	0	30.185	By MS/MS	By MS/MS	By MS/MS	0.96675	1.0273	18.694	16	4	Leave out requantified	0.8737	0.80101	1.1394	0.99692	0.8442	1.1242	22.938
P04075	P04075	29	29	24	Fructose-bisphosphate aldolase A	ALDOA	sp|P04075|ALDOA_HUMAN Fructose-bisphosphate aldolase A OS=Homo sapiens GN=ALDOA PE=1 SV=2	1	29	29	24	19	19	26	19	19	26	17	17	21	84.9	84.9	73.4	39.42	364	364	3.14	82	116	362	416	0	323.31	By MS/MS	By MS/MS	By MS/MS	0.90603	0.93573	8.8925	820	202	Leave out requantified	0.80928	0.91331	0.91489	0.93289	0.95117	0.916	19.194
P04080	P04080	8	8	8	Cystatin-B	CSTB	sp|P04080|CYTB_HUMAN Cystatin-B OS=Homo sapiens GN=CSTB PE=1 SV=2	1	8	8	8	3	8	6	3	8	6	3	8	6	81.6	81.6	81.6	11.139	98	98	2.57	7	19	21	9	0	112.24	By MS/MS	By MS/MS	By MS/MS	0.91764	0.97176	17.449	44	5	Leave out requantified	0.70188	0.95725	0.80777	0.82426	0.99344	0.8138	12.055
P04083	P04083	18	18	18	Annexin A1	ANXA1	sp|P04083|ANXA1_HUMAN Annexin A1 OS=Homo sapiens GN=ANXA1 PE=1 SV=2	1	18	18	18	10	15	17	10	15	17	10	15	17	61.6	61.6	61.6	38.714	346	346	2.64	44	65	75	64	0	323.31	By MS/MS	By MS/MS	By MS/MS	1.0029	1.0381	3.407	220	30	Leave out requantified	0.8312	0.99304	1.0581	0.96537	1.0249	1.0527	8.5971
P04114	P04114	1	1	1	Apolipoprotein B-100;Apolipoprotein B-48	APOB	sp|P04114|APOB_HUMAN Apolipoprotein B-100 OS=Homo sapiens GN=APOB PE=1 SV=2	1	1	1	1	0	0	1	0	0	1	0	0	1	0.3	0.3	0.3	515.6	4563	4563	4				1	1	-2			By MS/MS	NaN	NaN	NaN	0	0	Median	NaN	NaN	NaN	NaN	NaN	NaN	NaN
P04150	P04150	8	8	8	Glucocorticoid receptor	NR3C1	sp|P04150|GCR_HUMAN Glucocorticoid receptor OS=Homo sapiens GN=NR3C1 PE=1 SV=1	1	8	8	8	4	5	4	4	5	4	4	5	4	21	21	21	85.658	777	777	2.25	7	6	2	5	0	319.02	By MS/MS	By MS/MS	By MS/MS	0.90315	0.95324	30.802	16	3	Leave out requantified	0.88531	0.96109	0.8923	1.0132	0.96619	0.89739	46.805
P04179	P04179	6	6	6	Superoxide dismutase [Mn], mitochondrial	SOD2	sp|P04179|SODM_HUMAN Superoxide dismutase [Mn], mitochondrial OS=Homo sapiens GN=SOD2 PE=1 SV=3	1	6	6	6	0	1	6	0	1	6	0	1	6	58.1	58.1	58.1	24.75	222	222	2.72	5	6	10	8	0	174.14		By matching	By MS/MS	0.77411	0.7541	4.5426	27	9	Leave out requantified	NaN	0.59163	0.79007	NaN	0.60091	0.76931	NaN
P04181	P04181	16	16	16	Ornithine aminotransferase, mitochondrial;Ornithine aminotransferase, hepatic form;Ornithine aminotransferase, renal form	OAT	sp|P04181|OAT_HUMAN Ornithine aminotransferase, mitochondrial OS=Homo sapiens GN=OAT PE=1 SV=1	1	16	16	16	3	8	15	3	8	15	3	8	15	59.9	59.9	59.9	48.534	439	439	2.95	7	7	26	18	0	323.31	By MS/MS	By MS/MS	By MS/MS	0.9202	1.0111	16.483	52	11	Leave out requantified	0.88169	0.76811	1.1353	1.0111	0.76909	1.1247	7.8183
P04183	P04183	5	5	5	Thymidine kinase, cytosolic	TK1	sp|P04183|KITH_HUMAN Thymidine kinase, cytosolic OS=Homo sapiens GN=TK1 PE=1 SV=2	1	5	5	5	2	3	5	2	3	5	2	3	5	27.4	27.4	27.4	25.468	234	234	2	5	7	1	2	0	10.51	By MS/MS	By MS/MS	By MS/MS	0.82244	0.86241	6.8284	14	1	Leave out requantified	0.75367	0.88036	0.85632	0.87826	0.89161	0.85245	5.8888
P04201	P04201	1	1	1	Proto-oncogene Mas	MAS1	sp|P04201|MAS_HUMAN Proto-oncogene Mas OS=Homo sapiens GN=MAS1 PE=1 SV=1	1	1	1	1	0	1	0	0	1	0	0	1	0	8.9	8.9	8.9	37.465	325	325	2		1			1	-2		By MS/MS		NaN	NaN	NaN	0	0	Median	NaN	NaN	NaN	NaN	NaN	NaN	NaN
P04275	P04275	1	1	1	von Willebrand factor;von Willebrand antigen 2	VWF	sp|P04275|VWF_HUMAN von Willebrand factor OS=Homo sapiens GN=VWF PE=1 SV=4	1	1	1	1	1	1	1	1	1	1	1	1	1	0.9	0.9	0.9	309.26	2813	2813	3.43	2		10	16	1	-2	By MS/MS	By MS/MS	By MS/MS	NaN	NaN	NaN	0	0	Median	NaN	NaN	NaN	NaN	NaN	NaN	NaN
P04350	P04350	32	5	3	Tubulin beta-4A chain	TUBB4A	sp|P04350|TBB4A_HUMAN Tubulin beta-4A chain OS=Homo sapiens GN=TUBB4A PE=1 SV=2	1	32	5	3	20	21	29	2	3	4	1	2	2	71.6	12.6	8.3	49.585	444	444	3.47	1		6	10	0	90.524	By MS/MS	By MS/MS	By MS/MS	0.91988	0.99788	14.74	17	0	Leave out requantified	0.85147	0.70899	0.97629	1.024	0.73907	1.0205	1.0593
P04406	P04406	25	25	25	Glyceraldehyde-3-phosphate dehydrogenase	GAPDH	sp|P04406|G3P_HUMAN Glyceraldehyde-3-phosphate dehydrogenase OS=Homo sapiens GN=GAPDH PE=1 SV=3	1	25	25	25	20	21	23	20	21	23	20	21	23	79.4	79.4	79.4	36.053	335	335	3.26	212	378	1398	1785	0	323.31	By MS/MS	By MS/MS	By MS/MS	0.78181	0.80963	5.7357	3235	858	Leave out requantified	0.69444	0.81349	0.7983	0.80911	0.82316	0.8033	6.5774
;288932;288933;288934;288935;288936;288937;288938;288939;288940;288941;288942;288943;288944;288945;288946;288947;288948;288949;288950;288951;288952;288953;288954;288955;288956;288957;288958;288959;288960;288961;288962;288963;288964;288965;288966;288967;288968;288969;288970;288971;288972;288973;288974;288975;288976;288977;288978;288979;288980;288981;288982;288983;288984;288985;288986;288987;288988…	2080;11442;38169;100895;109389;135293;135619;161327;161332;161338;169600;169687;170852;170872;219006;269328;275016;275972;276122;281938;282002;282039;285550;285641;288744	180;181;182;183;184;185;186;187;188		43;46;105;130;133;175;231;328;331
P30455;P30443;P13746;P04439;P16188;P01893;P30447;P05534;P30501;P01892;P10321	P30455;P30443;P13746;P04439;P16188	5;5;5;5;3;2;2;2;2;1;1	4;4;4;4;2;1;1;1;1;1;1	1;1;1;1;1;0;0;0;0;0;0	HLA class I histocompatibility antigen, A-36 alpha chain;HLA class I histocompatibility antigen, A-1 alpha chain;HLA class I histocompatibility antigen, A-11 alpha chain;HLA class I histocompatibility antigen, A-3 alpha chain;HLA class I histocompatibility antigen, A-30 alpha chain	HLA-A	sp|P30455|1A36_HUMAN HLA class I histocompatibility antigen, A-36 alpha chain OS=Homo sapiens GN=HLA-A PE=1 SV=1;sp|P30443|1A01_HUMAN HLA class I histocompatibility antigen, A-1 alpha chain OS=Homo sapiens GN=HLA-A PE=1 SV=1;sp|P13746|1A11_HUMAN HLA class	11	5	4	1	2	3	4	2	3	3	0	1	1	26.8	23.3	6.6	40.933	365	365;365;365;365;365;362;365;365;366;365;366	1.6	8	6		1	0	157.52	By MS/MS	By MS/MS	By MS/MS	0.66363	0.67311	1.8605	10	3	Leave out requantified	0.70713	0.51121	0.68058	0.83056	0.52825	0.68202	0.058989
P04626	P04626	1	1	1	Receptor tyrosine-protein kinase erbB-2	ERBB2	sp|P04626|ERBB2_HUMAN Receptor tyrosine-protein kinase erbB-2 OS=Homo sapiens GN=ERBB2 PE=1 SV=1	1	1	1	1	0	0	0	0	0	0	0	0	0	1.4	1.4	1.4	137.91	1255	1255	3			2		0.0043878	2.0952				NaN	NaN	NaN	0	0	Median	NaN	NaN	NaN	NaN	NaN	NaN	NaN
P04632	P04632	12	12	12	Calpain small subunit 1	CAPNS1	sp|P04632|CPNS1_HUMAN Calpain small subunit 1 OS=Homo sapiens GN=CAPNS1 PE=1 SV=1	1	12	12	12	9	11	12	9	11	12	9	11	12	66	66	66	28.315	268	268	3.51	10	17	55	163	0	323.31	By MS/MS	By MS/MS	By MS/MS	1.0657	1.0926	3.5855	106	16	Leave out requantified	0.86494	1.0657	1.0751	1.0499	1.1254	1.0749	11.886
P04665	P04665	1	1	1			sp|P04665|NCAP_INBLE Nucleoprotein OS=Influenza B virus (strain B/Lee/1940) GN=NP PE=1 SV=1	1	1	1	1	1	1	1	1	1	1	1	1	1	2.7	2.7	2.7	61.77	560	560	3.57			3	4	1	-2	By MS/MS	By MS/MS	By MS/MS	1.0334	1.0392	1.8149	7	0	Median	0.93331	1.036	1.0742	1.0671	1.0259	1.059	1.5286
P04731	P04731	3	2	2	Metallothionein-1A	MT1A	sp|P04731|MT1A_HUMAN Metallothionein-1A OS=Homo sapiens GN=MT1A PE=1 SV=2	1	3	2	2	1	2	2	1	1	1	1	1	1	45.9	32.8	32.8	6.1203	61	61	1	5				0.00067114	3.0657	By MS/MS	By MS/MS	By MS/MS	NaN	NaN	NaN	0	0	Median	NaN	NaN	NaN	NaN	NaN	NaN	NaN
P04732	P04732	3	2	2	Metallothionein-1E	MT1E	sp|P04732|MT1E_HUMAN Metallothionein-1E OS=Homo sapiens GN=MT1E PE=1 SV=1	1	3	2	2	3	3	2	2	2	1	2	2	1	52.5	32.8	32.8	6.0142	61	61	1.24	81	12	1	3	0	323.31	By MS/MS	By MS/MS	By MS/MS	NaN	NaN	NaN	0	0	Median	NaN	NaN	NaN	NaN	NaN	NaN	NaN
P04733	P04733	2	2	2	Metallothionein-1F	MT1F	sp|P04733|MT1F_HUMAN Metallothionein-1F OS=Homo sapiens GN=MT1F PE=1 SV=1	1	2	2	2	1	1	2	1	1	2	1	1	2	52.5	52.5	52.5	6.0863	61	61	1.05	18	1			0.0002359	4.0094	By MS/MS	By MS/MS	By MS/MS	0.90534	0.88913	1.9488	3	0	Median	NaN	NaN	0.90534	NaN	NaN	0.88913	NaN
P04792	P04792	14	14	14	Heat shock protein beta-1	HSPB1	sp|P04792|HSPB1_HUMAN Heat shock protein beta-1 OS=Homo sapiens GN=HSPB1 PE=1 SV=2	1	14	14	14	11	9	10	11	9	10	11	9	10	73.7	73.7	73.7	22.782	205	205	2.5	32	71	66	33	0	143.85	By MS/MS	By MS/MS	By MS/MS	1.1325	1.1902	8.5005	181	35	Leave out requantified	0.91668	1.2514	1.2146	1.0801	1.2693	1.2068	6.5033
P04843	P04843	23	23	23	Dolichyl-diphosphooligosaccharide--protein glycosyltransferase subunit 1	RPN1	sp|P04843|RPN1_HUMAN Dolichyl-diphosphooligosaccharide--protein glycosyltransferase subunit 1 OS=Homo sapiens GN=RPN1 PE=1 SV=1	1	23	23	23	9	13	20	9	13	20	9	13	20	45.8	45.8	45.8	68.569	607	607	2.78	14	11	35	21	0	171.08	By MS/MS	By MS/MS	By MS/MS	0.98312	1.005	10.216	71	6	Leave out requantified	0.85525	0.83912	1.0179	0.97915	0.84321	1.0277	17.713
P04844	P04844	17	17	17	Dolichyl-diphosphooligosaccharide--protein glycosyltransferase subunit 2	RPN2	sp|P04844|RPN2_HUMAN Dolichyl-diphosphooligosaccharide--protein glycosyltransferase subunit 2 OS=Homo sapiens GN=RPN2 PE=1 SV=3	1	17	17	17	11	8	13	11	8	13	11	8	13	52.5	52.5	52.5	69.283	631	631	3.11	5	15	23	33	0	207.3	By MS/MS	By MS/MS	By MS/MS	0.91507	0.97718	9.0471	68	13	Leave out requantified	0.8063	0.81127	1.0339	0.94324	0.81203	1.0211	7.5589
P04899	P04899	13	13	10	Guanine nucleotide-binding protein G(i) subunit alpha-2	GNAI2	sp|P04899|GNAI2_HUMAN Guanine nucleotide-binding protein G(i) subunit alpha-2 OS=Homo sapiens GN=GNAI2 PE=1 SV=3	1	13	13	10	3	4	11	3	4	11	1	3	9	50.4	50.4	39.2	40.45	355	355	2.7	7	10	19	10	0	141.04	By MS/MS	By MS/MS	By MS/MS	0.97876	0.95822	23.889	31	8	Leave out requantified	1.0248	0.84487	1.2112	1.1754	0.8469	1.2097	23.346
Q93077;Q7L7L0;P04908;Q99878;Q96KK5;Q9BTM1;P20671;P0C0S8	Q93077;Q7L7L0;P04908;Q99878;Q96KK5;Q9BTM1;P20671;P0C0S8	9;9;9;8;8;8;8;8	9;9;9;8;8;8;8;8	1;1;1;0;0;0;0;0	Histone H2A type 1-C;Histone H2A type 3;Histone H2A type 1-B/E;Histone H2A type 1-J;Histone H2A type 1-H;Histone H2A.J;Histone H2A type 1-D;Histone H2A type 1	HIST1H2AC;HIST3H2A;HIST1H2AB;HIST1H2AJ;HIST1H2AH;H2AFJ;HIST1H2AD;HIST1H2AG	sp|Q93077|H2A1C_HUMAN Histone H2A type 1-C OS=Homo sapiens GN=HIST1H2AC PE=1 SV=3;sp|Q7L7L0|H2A3_HUMAN Histone H2A type 3 OS=Homo sapiens GN=HIST3H2A PE=1 SV=3;sp|P04908|H2A1B_HUMAN Histone H2A type 1-B/E OS=Homo sapiens GN=HIST1H2AB PE=1 SV=2;sp|Q99878|H2	8	9	9	1	7	5	7	7	5	7	1	0	0	61.5	61.5	17.7	14.105	130	130;130;130;128;128;129;130;130	2.93	32	113	250	140	0	271.98	By MS/MS	By MS/MS	By MS/MS	0.92763	0.97206	6.7351	424	101	Leave out requantified	0.86221	1.0077	0.91776	1.0078	1.0375	0.93549	2.6488
P05023;P13637;P50993;Q13733;P20648	P05023	26;8;7;4;1	26;8;7;4;1	26;8;7;4;1	Sodium/potassium-transporting ATPase subunit alpha-1	ATP1A1	sp|P05023|AT1A1_HUMAN Sodium/potassium-transporting ATPase subunit alpha-1 OS=Homo sapiens GN=ATP1A1 PE=1 SV=1	5	26	26	26	13	13	16	13	13	16	13	13	16	30	30	30	112.89	1023	1023;1013;1020;1029;1035	2.63	19	29	27	29	0	323.31	By MS/MS	By MS/MS	By MS/MS	0.94975	1.086	18.435	88	14	Leave out requantified	0.94975	0.77065	1.282	1.1289	0.77674	1.2919	14.311
Q5IS80;P05067	Q5IS80;P05067	2;2	2;2	2;2	Amyloid beta A4 protein;N-APP;Soluble APP-alpha;Soluble APP-beta;C99;Beta-amyloid protein 42;Beta-amyloid protein 40;C83;P3(42);P3(40);C80;Gamma-secretase C-terminal fragment 59;Gamma-secretase C-terminal fragment 57;Gamma-secretase C-terminal fragment 50;C31	APP	sp|Q5IS80|A4_PANTR Amyloid-beta A4 protein OS=Pan troglodytes GN=APP PE=2 SV=1;sp|P05067|A4_HUMAN Amyloid-beta A4 protein OS=Homo sapiens GN=APP PE=1 SV=3	2	2	2	2	0	0	2	0	0	2	0	0	2	4.3	4.3	4.3	86.97	770	770;770	1.67	2		1		0.00068618	3.4386			By MS/MS	NaN	NaN	NaN	0	0	Median	NaN	NaN	NaN	NaN	NaN	NaN	NaN
P05109	P05109	3	3	3	Protein S100-A8;Protein S100-A8, N-terminally processed	S100A8	sp|P05109|S10A8_HUMAN Protein S100-A8 OS=Homo sapiens GN=S100A8 PE=1 SV=1	1	3	3	3	0	2	2	0	2	2	0	2	2	53.8	53.8	53.8	10.834	93	93	3	2	1	1	5	0	10.515		By MS/MS	By MS/MS	2.3778	2.4696	36.994	8	4	Leave out requantified	NaN	1.5477	1.9334	NaN	1.6517	1.9012	NaN
P05114	P05114	5	5	5	Non-histone chromosomal protein HMG-14	HMGN1	sp|P05114|HMGN1_HUMAN Non-histone chromosomal protein HMG-14 OS=Homo sapiens GN=HMGN1 PE=1 SV=3	1	5	5	5	5	2	2	5	2	2	5	2	2	34	34	34	10.659	100	100	1.44	15	9	1		0	105.1	By MS/MS	By MS/MS	By MS/MS	0.84878	0.95045	3.9635	23	3	Leave out requantified	0.82715	0.90308	0.92308	0.96863	0.92145	0.90485	6.5335
P05120	P05120	1	1	1	Plasminogen activator inhibitor 2	SERPINB2	sp|P05120|PAI2_HUMAN Plasminogen activator inhibitor 2 OS=Homo sapiens GN=SERPINB2 PE=1 SV=2	1	1	1	1	0	0	1	0	0	1	0	0	1	4.1	4.1	4.1	46.596	415	415	4				1	0	12.376			By MS/MS	3.4648	3.4803	NaN	1	0	Median	NaN	NaN	3.4648	NaN	NaN	3.4803	NaN
P05141;Q9H0C2	P05141	8;1	4;0	4;0	ADP/ATP translocase 2;ADP/ATP translocase 2, N-terminally processed	SLC25A5	sp|P05141|ADT2_HUMAN ADP/ATP translocase 2 OS=Homo sapiens GN=SLC25A5 PE=1 SV=7	2	8	4	4	2	4	8	2	3	4	2	3	4	25.8	12.8	12.8	32.852	298	298;315	2.47	9	17	14	9	0	21.289	By MS/MS	By MS/MS	By MS/MS	1.2074	1.224	12.834	42	3	Leave out requantified	0.96331	0.80237	1.3427	1.0997	0.80768	1.3154	5.7475
P05161	P05161	1	1	1	Ubiquitin-like protein ISG15	ISG15	sp|P05161|ISG15_HUMAN Ubiquitin-like protein ISG15 OS=Homo sapiens GN=ISG15 PE=1 SV=5	1	1	1	1	0	1	0	0	1	0	0	1	0	21.2	21.2	21.2	17.887	165	165	4				1	0.00024225	4.6044		By MS/MS		0.77975	0.81638	NaN	1	0	Median	NaN	0.77975	NaN	NaN	0.81638	NaN	NaN
P05162	P05162	1	1	1	Galectin-2	LGALS2	sp|P05162|LEG2_HUMAN Galectin-2 OS=Homo sapiens GN=LGALS2 PE=1 SV=3	1	1	1	1	0	0	1	0	0	1	0	0	1	9.8	9.8	9.8	14.644	132	132	2.5		1	1		1	-2			By MS/MS	NaN	NaN	NaN	0	0	Median	NaN	NaN	NaN	NaN	NaN	NaN	NaN
P05165	P05165	4	4	4	Propionyl-CoA carboxylase alpha chain, mitochondrial	PCCA	sp|P05165|PCCA_HUMAN Propionyl-CoA carboxylase alpha chain, mitochondrial OS=Homo sapiens GN=PCCA PE=1 SV=4	1	4	4	4	2	2	3	2	2	3	2	2	3	9.9	9.9	9.9	80.058	728	728	2.67	1	2	5	1	0	12.85	By MS/MS	By MS/MS	By MS/MS	0.87117	0.86423	15.56	8	2	Leave out requantified	0.628	0.77859	0.829	0.71165	0.79193	0.80724	NaN
P05166	P05166	7	7	7	Propionyl-CoA carboxylase beta chain, mitochondrial	PCCB	sp|P05166|PCCB_HUMAN Propionyl-CoA carboxylase beta chain, mitochondrial OS=Homo sapiens GN=PCCB PE=1 SV=3	1	7	7	7	3	5	6	3	5	6	3	5	6	26	26	26	58.215	539	539	2.12	6	6	2	3	0	32.633	By MS/MS	By MS/MS	By MS/MS	0.93097	0.96559	6.546	13	4	Leave out requantified	0.78624	0.88774	0.95312	0.90239	0.9388	0.95867	8.8701
P05198	P05198	15	15	15	Eukaryotic translation initiation factor 2 subunit 1	EIF2S1	sp|P05198|IF2A_HUMAN Eukaryotic translation initiation factor 2 subunit 1 OS=Homo sapiens GN=EIF2S1 PE=1 SV=3	1	15	15	15	10	9	12	10	9	12	10	9	12	50.5	50.5	50.5	36.112	315	315	2.53	21	26	36	20	0	323.31	By MS/MS	By MS/MS	By MS/MS	0.93804	0.96885	10.603	84	12	Leave out requantified	0.76567	0.99319	0.97775	0.89193	1.0294	0.99552	6.0067
P05362	P05362	3	3	3	Intercellular adhesion molecule 1	ICAM1	sp|P05362|ICAM1_HUMAN Intercellular adhesion molecule 1 OS=Homo sapiens GN=ICAM1 PE=1 SV=2	1	3	3	3	2	2	3	2	2	3	2	2	3	9.2	9.2	9.2	57.825	532	532	2.55		6	4	1	0	6.6919	By MS/MS	By MS/MS	By MS/MS	0.89116	1.0676	8.3012	11	3	Leave out requantified	0.77507	0.85396	1.3886	1.0068	0.94494	1.4207	15.599
P05386	P05386	6	4	4	60S acidic ribosomal protein P1	RPLP1	sp|P05386|RLA1_HUMAN 60S acidic ribosomal protein P1 OS=Homo sapiens GN=RPLP1 PE=1 SV=1	1	6	4	4	4	4	5	3	2	3	3	2	3	90.4	75.4	75.4	11.514	114	114	3.55	16	25	207	432	0	137.33	By MS/MS	By MS/MS	By MS/MS	1.0255	1.0589	1.5378	519	234	Leave out requantified	0.92211	1.0429	1.0794	1.0513	1.0514	1.0679	3.1424
P05387	P05387	10	10	8	60S acidic ribosomal protein P2	RPLP2	sp|P05387|RLA2_HUMAN 60S acidic ribosomal protein P2 OS=Homo sapiens GN=RPLP2 PE=1 SV=1	1	10	10	8	6	8	8	6	8	8	5	6	6	89.6	89.6	74.8	11.665	115	115	2.83	38	71	87	98	0	323.31	By MS/MS	By MS/MS	By MS/MS	1.0363	1.0566	5.2566	146	15	Leave out requantified	0.92058	1.0696	1.0646	1.0497	1.0715	1.0592	2.5239
P05388;Q8NHW5	P05388;Q8NHW5	17;11	17;11	17;11	60S acidic ribosomal protein P0;60S acidic ribosomal protein P0-like	RPLP0;RPLP0P6	sp|P05388|RLA0_HUMAN 60S acidic ribosomal protein P0 OS=Homo sapiens GN=RPLP0 PE=1 SV=1;sp|Q8NHW5|RLA0L_HUMAN 60S acidic ribosomal protein P0-like OS=Homo sapiens GN=RPLP0P6 PE=5 SV=1	2	17	17	17	9	11	13	9	11	13	9	11	13	61.5	61.5	61.5	34.273	317	317;317	2.6	25	39	46	32	0	315.85	By MS/MS	By MS/MS	By MS/MS	1.0094	1.0496	6.73	115	11	Leave out requantified	0.90984	1.0422	1.0347	1.0805	1.0369	1.0302	5.0399
P05412	P05412	2	2	2	Transcription factor AP-1	JUN	sp|P05412|JUN_HUMAN Transcription factor AP-1 OS=Homo sapiens GN=JUN PE=1 SV=2	1	2	2	2	1	1	2	1	1	2	1	1	2	12.1	12.1	12.1	35.675	331	331	2		4			0.00024325	4.6945	By MS/MS	By MS/MS	By MS/MS	1.0698	1.0897	20.37	4	0	Leave out requantified	0.71427	0.89189	1.0956	0.80926	0.94597	1.0897	NaN
P05455	P05455	11	11	11	Lupus La protein	SSB	sp|P05455|LA_HUMAN Lupus La protein OS=Homo sapiens GN=SSB PE=1 SV=2	1	11	11	11	7	6	9	7	6	9	7	6	9	35.5	35.5	35.5	46.836	408	408	2.38	25	13	19	17	0	252.95	By MS/MS	By MS/MS	By MS/MS	0.94319	0.98897	15.152	70	8	Leave out requantified	0.83138	0.96927	0.98153	0.95512	0.98606	0.95169	4.5895
P05549	P05549	1	1	1	Transcription factor AP-2-alpha	TFAP2A	sp|P05549|AP2A_HUMAN Transcription factor AP-2-alpha OS=Homo sapiens GN=TFAP2A PE=1 SV=1	1	1	1	1	1	1	1	1	1	1	1	1	1	4.6	4.6	4.6	48.062	437	437	3			3		0	7.9547	By MS/MS	By MS/MS	By MS/MS	0.9071	0.93172	14.821	3	0	Median	0.90757	0.74041	0.9071	1.0776	0.80119	0.93172	NaN
P05556	P05556	22	22	22	Integrin beta-1	ITGB1	sp|P05556|ITB1_HUMAN Integrin beta-1 OS=Homo sapiens GN=ITGB1 PE=1 SV=2	1	22	22	22	11	14	18	11	14	18	11	14	18	37.5	37.5	37.5	88.414	798	798	2.46	43	22	36	35	0	323.31	By MS/MS	By MS/MS	By MS/MS	0.90318	1.0038	10.022	114	25	Leave out requantified	0.84377	0.78756	1.0722	0.98522	0.82326	1.0749	21.591
P05783;CON__H-INV:HIT000015463	P05783	22;1	22;1	16;1	Keratin, type I cytoskeletal 18	KRT18	sp|P05783|K1C18_HUMAN Keratin, type I cytoskeletal 18 OS=Homo sapiens GN=KRT18 PE=1 SV=2	2	22	22	16	15	13	21	15	13	21	13	12	15	58.1	58.1	48.8	48.057	430	430;295	3.12	33	64	140	180	0	323.31	By MS/MS	By MS/MS	By MS/MS	0.95048	1.0009	6.3123	341	73	Leave out requantified	0.84855	0.96762	0.9734	0.99162	1.0091	0.97529	7.0149
P05976;P08590	P05976;P08590	1;1	1;1	1;1	Myosin light chain 1/3, skeletal muscle isoform;Myosin light chain 3	MYL1;MYL3	sp|P05976|MYL1_HUMAN Myosin light chain 1/3, skeletal muscle isoform OS=Homo sapiens GN=MYL1 PE=2 SV=3;sp|P08590|MYL3_HUMAN Myosin light chain 3 OS=Homo sapiens GN=MYL3 PE=1 SV=3	2	1	1	1	0	1	1	0	1	1	0	1	1	6.2	6.2	6.2	21.145	194	194;195	2.2	2	1	1	1	0.0051728	1.9909		By MS/MS	By MS/MS	1.6644	0.99131	79.066	5	4	Plateau	NaN	0.62474	1.0635	NaN	0.65189	1.0932	NaN
P06127	P06127	1	1	1	T-cell surface glycoprotein CD5	CD5	sp|P06127|CD5_HUMAN T-cell surface glycoprotein CD5 OS=Homo sapiens GN=CD5 PE=1 SV=2	1	1	1	1	0	1	0	0	1	0	0	1	0	3.2	3.2	3.2	54.577	495	495	1	1				1	-2		By MS/MS		NaN	NaN	NaN	0	0	Median	NaN	NaN	NaN	NaN	NaN	NaN	NaN
P06132	P06132	12	12	12	Uroporphyrinogen decarboxylase	UROD	sp|P06132|DCUP_HUMAN Uroporphyrinogen decarboxylase OS=Homo sapiens GN=UROD PE=1 SV=2	1	12	12	12	4	9	11	4	9	11	4	9	11	61	61	61	40.786	367	367	3.35	1	8	12	27	0	70.571	By MS/MS	By MS/MS	By MS/MS	1.0691	1.0718	14.132	43	6	Leave out requantified	0.9206	1.1079	1.0523	1.0485	1.1777	1.0339	6.0763
P06280	P06280	2	2	2	Alpha-galactosidase A	GLA	sp|P06280|AGAL_HUMAN Alpha-galactosidase A OS=Homo sapiens GN=GLA PE=1 SV=1	1	2	2	2	1	0	1	1	0	1	1	0	1	10.5	10.5	10.5	48.766	429	429	3		1		1	0	11.823	By MS/MS		By MS/MS	0.97215	1.0336	0.22271	2	0	Median	0.89878	NaN	1.0515	1.032	NaN	1.0353	NaN
P06396;CON__Q3SX14	P06396	16;4	16;4	16;4	Gelsolin	GSN	sp|P06396|GELS_HUMAN Gelsolin OS=Homo sapiens GN=GSN PE=1 SV=1	2	16	16	16	11	7	11	11	7	11	11	7	11	39.4	39.4	39.4	85.696	782	782;781	2.99	2	17	28	20	0	183.9	By MS/MS	By MS/MS	By MS/MS	0.7241	0.86194	12.407	56	10	Leave out requantified	0.72664	0.76744	0.74564	0.86864	0.80396	0.73626	11.687
P06400	P06400	5	5	5	Retinoblastoma-associated protein	RB1	sp|P06400|RB_HUMAN Retinoblastoma-associated protein OS=Homo sapiens GN=RB1 PE=1 SV=2	1	5	5	5	3	4	5	3	4	5	3	4	5	13.3	13.3	13.3	106.16	928	928	2.65	2	10	5	6	0	248.22	By MS/MS	By MS/MS	By MS/MS	1.1395	1.1905	16.528	12	1	Leave out requantified	0.9269	1.1585	1.2414	1.0958	1.1913	1.2463	21.689
P06424	P06424	1	1	1			sp|P06424|VE4_HPV33 Protein E4 OS=Human papillomavirus type 33 GN=E4 PE=3 SV=2	1	1	1	1	1	1	1	1	1	1	1	1	1	22.5	22.5	22.5	8.9881	80	80	2.75		2	1	1	0.0027819	2.3653	By MS/MS	By MS/MS	By MS/MS	NaN	NaN	NaN	0	0	Median	NaN	NaN	NaN	NaN	NaN	NaN	NaN
P06454	P06454	7	7	7	Prothymosin alpha;Prothymosin alpha, N-terminally processed;Thymosin alpha-1	PTMA	sp|P06454|PTMA_HUMAN Prothymosin alpha OS=Homo sapiens GN=PTMA PE=1 SV=2	1	7	7	7	6	6	7	6	6	7	6	6	7	37.8	37.8	37.8	12.203	111	111	2.34	40	35	33	26	0	142.8	By MS/MS	By MS/MS	By MS/MS	0.95555	0.9668	6.7933	99	17	Leave out requantified	0.85241	0.94681	0.95555	0.98723	0.97463	0.95392	15.879
P06493;P24941;Q00526	P06493	8;1;1	8;1;1	8;1;1	Cyclin-dependent kinase 1	CDK1	sp|P06493|CDK1_HUMAN Cyclin-dependent kinase 1 OS=Homo sapiens GN=CDK1 PE=1 SV=3	3	8	8	8	1	7	5	1	7	5	1	7	5	41.4	41.4	41.4	34.095	297	297;298;305	2.44	7	30	14	10	0	82.587	By MS/MS	By MS/MS	By MS/MS	1.1113	1.1451	12.737	57	5	Leave out requantified	1.3165	1.0725	1.0921	1.5105	1.1428	1.1155	NaN
P06576	P06576	29	29	29	ATP synthase subunit beta, mitochondrial	ATP5B	sp|P06576|ATPB_HUMAN ATP synthase subunit beta, mitochondrial OS=Homo sapiens GN=ATP5B PE=1 SV=3	1	29	29	29	20	22	26	20	22	26	20	22	26	77.9	77.9	77.9	56.559	529	529	3.02	43	67	170	164	0	323.31	By MS/MS	By MS/MS	By MS/MS	1.0837	1.1623	11.115	400	66	Leave out requantified	1.0536	0.84088	1.1949	1.2096	0.85191	1.1983	7.6322
P06702	P06702	4	4	4	Protein S100-A9	S100A9	sp|P06702|S10A9_HUMAN Protein S100-A9 OS=Homo sapiens GN=S100A9 PE=1 SV=1	1	4	4	4	2	2	4	2	2	4	2	2	4	50.9	50.9	50.9	13.242	114	114	2.22	15	10	8	8	0	182.63	By MS/MS	By MS/MS	By MS/MS	2.4252	2.375	1.754	35	8	Leave out requantified	1.5428	2.1402	2.5134	1.738	2.155	2.4722	28.368
P06703	P06703	10	10	10	Protein S100-A6	S100A6	sp|P06703|S10A6_HUMAN Protein S100-A6 OS=Homo sapiens GN=S100A6 PE=1 SV=1	1	10	10	10	10	6	4	10	6	4	10	6	4	74.4	74.4	74.4	10.18	90	90	3.72	26	19	10	396	0	229.22	By MS/MS	By MS/MS	By MS/MS	0.89423	0.9555	11.335	349	144	Leave out requantified	0.79408	0.89554	0.99453	0.90784	0.91549	0.99874	12.171
P06730	P06730	8	8	8	Eukaryotic translation initiation factor 4E	EIF4E	sp|P06730|IF4E_HUMAN Eukaryotic translation initiation factor 4E OS=Homo sapiens GN=EIF4E PE=1 SV=2	1	8	8	8	3	3	7	3	3	7	3	3	7	52.1	52.1	52.1	25.097	217	217	1.64	17	7	1	3	0	46.783	By MS/MS	By MS/MS	By MS/MS	1.0271	1.0193	7.5461	25	3	Leave out requantified	0.97081	1.0101	1.0368	1.1105	1.023	1.0188	7.317
P06733;P13929	P06733	25;3	25;3	22;0	Alpha-enolase	ENO1	sp|P06733|ENOA_HUMAN Alpha-enolase OS=Homo sapiens GN=ENO1 PE=1 SV=2	2	25	25	22	13	16	23	13	16	23	12	13	20	70	70	61.5	47.168	434	434;434	3.44	89	251	456	1399	0	323.31	By MS/MS	By MS/MS	By MS/MS	0.89541	0.91452	4.8748	1619	531	Leave out requantified	0.79522	0.94185	0.90695	0.92235	0.9552	0.90894	8.0163
P06737	P06737	18	15	15	Glycogen phosphorylase, liver form	PYGL	sp|P06737|PYGL_HUMAN Glycogen phosphorylase, liver form OS=Homo sapiens GN=PYGL PE=1 SV=4	1	18	15	15	9	12	17	7	10	15	7	10	15	29.6	26.4	26.4	97.147	847	847	2.95	2	23	31	23	0	187.1	By MS/MS	By MS/MS	By MS/MS	1.107	1.1261	6.2135	70	9	Leave out requantified	0.76405	1.081	1.1311	0.88578	1.1337	1.1283	12.637
P06744	P06744	28	28	21	Glucose-6-phosphate isomerase	GPI	sp|P06744|G6PI_HUMAN Glucose-6-phosphate isomerase OS=Homo sapiens GN=GPI PE=1 SV=4	1	28	28	21	20	21	24	20	21	24	19	17	17	63.8	63.8	48.2	63.146	558	558	2.94	35	55	107	106	0	323.31	By MS/MS	By MS/MS	By MS/MS	0.95109	0.96627	5.2996	265	26	Leave out requantified	0.78639	1.0323	0.96766	0.91005	1.0444	0.95745	7.2346
P06746	P06746	2	2	2	DNA polymerase beta	POLB	sp|P06746|DPOLB_HUMAN DNA polymerase beta OS=Homo sapiens GN=POLB PE=1 SV=3	1	2	2	2	1	0	1	1	0	1	1	0	1	11	11	11	38.177	335	335	1.5	1	1			0.0031753	2.2442	By MS/MS		By MS/MS	0.79935	0.84859	21.95	2	1	Median	0.64007	NaN	0.99828	0.72659	NaN	0.99106	NaN
P06748	P06748	13	13	13	Nucleophosmin	NPM1	sp|P06748|NPM_HUMAN Nucleophosmin OS=Homo sapiens GN=NPM1 PE=1 SV=2	1	13	13	13	9	10	11	9	10	11	9	10	11	61.2	61.2	61.2	32.575	294	294	2.71	64	231	222	161	0	323.31	By MS/MS	By MS/MS	By MS/MS	0.97843	1.0012	8.1599	466	114	Leave out requantified	0.97953	0.97297	0.97753	1.1357	0.98884	0.97074	7.8828
P06753	P06753	11	6	6	Tropomyosin alpha-3 chain	TPM3	sp|P06753|TPM3_HUMAN Tropomyosin alpha-3 chain OS=Homo sapiens GN=TPM3 PE=1 SV=2	1	11	6	6	7	4	8	5	3	4	5	3	4	27.4	10.2	10.2	32.95	285	285	2.35	6	8	9	3	0	15.768	By MS/MS	By MS/MS	By MS/MS	0.92864	0.97523	6.1897	20	1	Leave out requantified	0.80427	0.90271	1.016	0.96894	0.96393	1.0359	4.6831
P06756	P06756	2	2	2	Integrin alpha-V;Integrin alpha-V heavy chain;Integrin alpha-V light chain	ITGAV	sp|P06756|ITAV_HUMAN Integrin alpha-V OS=Homo sapiens GN=ITGAV PE=1 SV=2	1	2	2	2	1	0	1	1	0	1	1	0	1	5	5	5	116.04	1048	1048	2.67		1	2		0	6.5104	By MS/MS		By MS/MS	0.53369	0.61406	NaN	1	0	Median	0.53369	NaN	NaN	0.61406	NaN	NaN	NaN
P06865	P06865	2	2	2	Beta-hexosaminidase subunit alpha	HEXA	sp|P06865|HEXA_HUMAN Beta-hexosaminidase subunit alpha OS=Homo sapiens GN=HEXA PE=1 SV=2	1	2	2	2	0	0	2	0	0	2	0	0	2	7.2	7.2	7.2	60.702	529	529	4				2	0	5.9556			By MS/MS	1.6842	1.7289	NaN	1	1	Median	NaN	NaN	1.6842	NaN	NaN	1.7289	NaN
P07093	P07093	1	1	1	Glia-derived nexin	SERPINE2	sp|P07093|GDN_HUMAN Glia-derived nexin OS=Homo sapiens GN=SERPINE2 PE=1 SV=1	1	1	1	1	0	1	1	0	1	1	0	1	1	4.5	4.5	4.5	44.002	398	398	3			2		0.0031759	2.2455		By MS/MS	By MS/MS	0.37796	0.39663	13.71	2	2	Median	NaN	0.40309	0.35439	NaN	0.437	0.35998	NaN
P07099	P07099	14	14	14	Epoxide hydrolase 1	EPHX1	sp|P07099|HYEP_HUMAN Epoxide hydrolase 1 OS=Homo sapiens GN=EPHX1 PE=1 SV=1	1	14	14	14	4	11	11	4	11	11	4	11	11	49.9	49.9	49.9	52.948	455	455	3.21	4	2	36	24	0	144.22	By MS/MS	By MS/MS	By MS/MS	1.0722	1.0922	19.128	58	9	Leave out requantified	0.80551	1.0346	1.2221	0.94506	1.076	1.212	20.615
P07101	P07101	1	1	1	Tyrosine 3-monooxygenase	TH	sp|P07101|TY3H_HUMAN Tyrosine 3-monooxygenase OS=Homo sapiens GN=TH PE=1 SV=5	1	1	1	1	1	0	0	1	0	0	1	0	0	2.5	2.5	2.5	58.599	528	528	2		1			1	-2	By MS/MS			2.4101	3.0051	NaN	1	0	Median	2.4101	NaN	NaN	3.0051	NaN	NaN	NaN
P07108	P07108	4	4	4	Acyl-CoA-binding protein	DBI	sp|P07108|ACBP_HUMAN Acyl-CoA-binding protein OS=Homo sapiens GN=DBI PE=1 SV=2	1	4	4	4	4	1	3	4	1	3	4	1	3	58.6	58.6	58.6	10.044	87	87	2.15	6	7	5	2	0	32.891	By MS/MS	By MS/MS	By MS/MS	0.93782	1.0066	3.3673	18	0	Leave out requantified	0.86616	1.0522	1.0205	0.99438	1.1073	1.0218	2.7803
P07195	P07195	22	20	20	L-lactate dehydrogenase B chain	LDHB	sp|P07195|LDHB_HUMAN L-lactate dehydrogenase B chain OS=Homo sapiens GN=LDHB PE=1 SV=2	1	22	20	20	16	14	18	15	12	16	15	12	16	65	65	65	36.638	334	334	3.47	24	43	141	360	0	323.31	By MS/MS	By MS/MS	By MS/MS	0.73403	0.76016	4.8527	421	115	Leave out requantified	0.66933	0.75924	0.74647	0.77443	0.78429	0.74237	11.557
P07199	P07199	2	2	2	Major centromere autoantigen B	CENPB	sp|P07199|CENPB_HUMAN Major centromere autoantigen B OS=Homo sapiens GN=CENPB PE=1 SV=2	1	2	2	2	1	2	1	1	2	1	1	2	1	5.3	5.3	5.3	65.171	599	599	1.17	5	1			0	10.961	By MS/MS	By MS/MS	By MS/MS	1.1051	1.1857	10.612	5	2	Median	0.80521	1.1051	1.1952	0.93807	1.1857	1.2035	NaN
P07203	P07203	8	8	8	Glutathione peroxidase 1	GPX1	sp|P07203|GPX1_HUMAN Glutathione peroxidase 1 OS=Homo sapiens GN=GPX1 PE=1 SV=4	1	8	8	8	6	5	6	6	5	6	6	5	6	50.2	50.2	50.2	22.088	203	203	2.92	6	4	15	13	0	79.233	By MS/MS	By MS/MS	By MS/MS	0.86625	0.89262	6.7572	28	4	Leave out requantified	0.87821	0.82651	0.83563	1.0155	0.8528	0.85377	20.306
P07204	P07204	2	2	2	Thrombomodulin	THBD	sp|P07204|TRBM_HUMAN Thrombomodulin OS=Homo sapiens GN=THBD PE=1 SV=2	1	2	2	2	1	1	2	1	1	2	1	1	2	9.9	9.9	9.9	60.329	575	575	3.25			3	1	0.00023646	4.0589	By MS/MS	By MS/MS	By MS/MS	0.78981	0.85001	44.398	4	4	Median	0.71824	0.68864	1.2655	0.82481	0.73162	1.3037	NaN
P07237	P07237	24	24	24	Protein disulfide-isomerase	P4HB	sp|P07237|PDIA1_HUMAN Protein disulfide-isomerase OS=Homo sapiens GN=P4HB PE=1 SV=3	1	24	24	24	12	11	22	12	11	22	12	11	22	55.9	55.9	55.9	57.116	508	508	2.83	24	32	40	55	0	225.03	By MS/MS	By MS/MS	By MS/MS	0.82704	0.83965	10.406	134	16	Leave out requantified	0.73793	0.69855	0.85063	0.85538	0.72366	0.84419	9.3032
P07305	P07305	2	2	2	Histone H1.0;Histone H1.0, N-terminally processed	H1F0	sp|P07305|H10_HUMAN Histone H1.0 OS=Homo sapiens GN=H1F0 PE=1 SV=3	1	2	2	2	1	0	1	1	0	1	1	0	1	13.9	13.9	13.9	20.863	194	194	1.71	5		1	1	0	8.3143	By MS/MS		By MS/MS	0.8592	0.86812	13.588	4	1	Median	0.8685	NaN	0.8592	0.99632	NaN	0.84309	16.541
P07311	P07311	2	2	2	Acylphosphatase-1	ACYP1	sp|P07311|ACYP1_HUMAN Acylphosphatase-1 OS=Homo sapiens GN=ACYP1 PE=1 SV=2	1	2	2	2	2	1	0	2	1	0	2	1	0	42.4	42.4	42.4	11.261	99	99	3.33			2	1	0.0013132	2.6924	By MS/MS	By matching		0.80725	0.82739	32.201	3	0	Median	0.63449	0.80725	NaN	0.74787	0.82739	NaN	44.786
P07339	P07339	9	9	9	Cathepsin D;Cathepsin D light chain;Cathepsin D heavy chain	CTSD	sp|P07339|CATD_HUMAN Cathepsin D OS=Homo sapiens GN=CTSD PE=1 SV=1	1	9	9	9	6	6	8	6	6	8	6	6	8	38.8	38.8	38.8	44.552	412	412	2.79	9	17	31	19	0	228.69	By MS/MS	By MS/MS	By MS/MS	0.94524	0.98352	9.0134	62	6	Leave out requantified	0.98967	0.67834	1.0344	1.1648	0.70435	1.0248	7.336
P07355;A6NMY6	P07355	32;13	32;13	32;13	Annexin A2	ANXA2	sp|P07355|ANXA2_HUMAN Annexin A2 OS=Homo sapiens GN=ANXA2 PE=1 SV=2	2	32	32	32	28	24	23	28	24	23	28	24	23	64.9	64.9	64.9	38.604	339	339;339	2.61	84	101	138	104	0	323.31	By MS/MS	By MS/MS	By MS/MS	1.0069	1.085	14.19	382	37	Leave out requantified	0.91681	1.0158	1.095	1.0725	1.0499	1.1088	16.672
P07384	P07384	15	15	15	Calpain-1 catalytic subunit	CAPN1	sp|P07384|CAN1_HUMAN Calpain-1 catalytic subunit OS=Homo sapiens GN=CAPN1 PE=1 SV=1	1	15	15	15	8	10	12	8	10	12	8	10	12	45.4	45.4	45.4	81.889	714	714	3.16	1	13	30	26	0	107.87	By MS/MS	By MS/MS	By MS/MS	0.98625	1.0368	8.5825	60	10	Leave out requantified	0.86013	1.0124	1.0891	0.98031	1.0431	1.168	6.2065
P07437;A6NNZ2;Q9H4B7	P07437	34;8;3	7;0;0	6;0;0	Tubulin beta chain	TUBB	sp|P07437|TBB5_HUMAN Tubulin beta chain OS=Homo sapiens GN=TUBB PE=1 SV=2	3	34	7	6	23	21	31	5	3	6	5	3	5	72.7	19.6	16.2	49.67	444	444;444;451	2.99	4	18	21	25	0	215.29	By MS/MS	By MS/MS	By MS/MS	0.9574	1.0011	9.8135	64	11	Leave out requantified	0.93039	0.9972	0.98519	1.0715	1.0262	0.99917	7.8445
P07476	P07476	2	2	2	Involucrin	IVL	sp|P07476|INVO_HUMAN Involucrin OS=Homo sapiens GN=IVL PE=1 SV=2	1	2	2	2	1	0	2	1	0	2	1	0	2	6.7	6.7	6.7	68.478	585	585	1.67	1	2			0.00023574	4.005	By MS/MS		By MS/MS	1.9018	2.158	NaN	1	1	Median	1.9018	NaN	NaN	2.158	NaN	NaN	NaN
P07478	P07478	1	1	1	Trypsin-2	PRSS2	sp|P07478|TRY2_HUMAN Trypsin-2 OS=Homo sapiens GN=PRSS2 PE=1 SV=1	1	1	1	1	1	1	1	1	1	1	1	1	1	4	4	4	26.487	247	247	3			3		0.0063577	1.8882	By MS/MS	By matching	By matching	1.0353	1.0284	1.8748	3	0	Median	0.8727	1.0353	1.0625	0.99695	1.0284	1.0312	NaN
P07602	P07602	9	9	9	Prosaposin;Saposin-A;Saposin-B-Val;Saposin-B;Saposin-C;Saposin-D	PSAP	sp|P07602|SAP_HUMAN Prosaposin OS=Homo sapiens GN=PSAP PE=1 SV=2	1	9	9	9	6	7	7	6	7	7	6	7	7	30.5	30.5	30.5	58.112	524	524	2.86	8	7	11	17	0	107.51	By MS/MS	By MS/MS	By MS/MS	0.85158	0.92928	16.102	37	0	Leave out requantified	1.0215	0.76049	0.96088	1.1641	0.76994	0.95198	14.575
P07686	P07686	3	3	3	Beta-hexosaminidase subunit beta;Beta-hexosaminidase subunit beta chain B;Beta-hexosaminidase subunit beta chain A	HEXB	sp|P07686|HEXB_HUMAN Beta-hexosaminidase subunit beta OS=Homo sapiens GN=HEXB PE=1 SV=3	1	3	3	3	0	2	3	0	2	3	0	2	3	7.9	7.9	7.9	63.111	556	556	3.31		1	7	5	0	16.16		By MS/MS	By MS/MS	0.80502	0.78873	12.657	12	1	Leave out requantified	NaN	0.5937	0.93084	NaN	0.60266	0.9193	NaN
P07711	P07711	3	3	3	Cathepsin L1;Cathepsin L1 heavy chain;Cathepsin L1 light chain	CTSL	sp|P07711|CATL1_HUMAN Cathepsin L1 OS=Homo sapiens GN=CTSL PE=1 SV=2	1	3	3	3	2	2	3	2	2	3	2	2	3	18.3	18.3	18.3	37.564	333	333	3.7	1			9	0	7.2283	By MS/MS	By MS/MS	By MS/MS	1.0023	1.0459	0.30073	7	0	Leave out requantified	0.97664	0.69776	1.0403	1.1409	0.7138	1.0437	9.1444
P07737;CON__P02584	P07737	12;3	12;3	12;3	Profilin-1	PFN1	sp|P07737|PROF1_HUMAN Profilin-1 OS=Homo sapiens GN=PFN1 PE=1 SV=2	2	12	12	12	8	9	12	8	9	12	8	9	12	86.4	86.4	86.4	15.054	140	140;140	2.79	35	42	148	53	0	319.28	By MS/MS	By MS/MS	By MS/MS	0.97285	1.0008	4.5187	206	32	Leave out requantified	0.84101	0.97124	1.0318	0.96667	0.98874	1.0118	10.147
P07738	P07738	2	2	2	Bisphosphoglycerate mutase	BPGM	sp|P07738|PMGE_HUMAN Bisphosphoglycerate mutase OS=Homo sapiens GN=BPGM PE=1 SV=2	1	2	2	2	0	1	1	0	1	1	0	1	1	8.1	8.1	8.1	30.005	259	259	2	1		1		0.009921	1.7404		By MS/MS	By MS/MS	3.2481	3.4294	155.08	2	1	Median	NaN	9.3771	1.1251	NaN	10.267	1.1455	NaN
P07741	P07741	7	7	7	Adenine phosphoribosyltransferase	APRT	sp|P07741|APT_HUMAN Adenine phosphoribosyltransferase OS=Homo sapiens GN=APRT PE=1 SV=2	1	7	7	7	3	5	5	3	5	5	3	5	5	51.1	51.1	51.1	19.608	180	180	3.05	3	8	11	16	0	76.299	By MS/MS	By MS/MS	By MS/MS	0.79964	0.82574	3.1264	35	6	Leave out requantified	0.69576	0.8461	0.7904	0.80938	0.88629	0.79707	2.4796
P07814	P07814	56	56	56	Bifunctional glutamate/proline--tRNA ligase;Glutamate--tRNA ligase;Proline--tRNA ligase	EPRS	sp|P07814|SYEP_HUMAN Bifunctional glutamate/proline--tRNA ligase OS=Homo sapiens GN=EPRS PE=1 SV=5	1	56	56	56	26	41	49	26	41	49	26	41	49	54.2	54.2	54.2	170.59	1512	1512	2.68	69	87	128	103	0	323.31	By MS/MS	By MS/MS	By MS/MS	0.99604	1.0133	10.015	332	45	Leave out requantified	0.87392	0.98058	1.0075	1.0149	1.0079	0.9905	56.685
P07858	P07858	8	8	8	Cathepsin B;Cathepsin B light chain;Cathepsin B heavy chain	CTSB	sp|P07858|CATB_HUMAN Cathepsin B OS=Homo sapiens GN=CTSB PE=1 SV=3	1	8	8	8	5	5	8	5	5	8	5	5	8	28.3	28.3	28.3	37.821	339	339	2.58	8	25	20	13	0	190.16	By MS/MS	By MS/MS	By MS/MS	0.87377	0.95017	11.781	55	8	Leave out requantified	0.86845	0.68283	0.96592	1.037	0.71574	0.97378	33.339
P07900;Q58FG0	P07900	47;4	34;2	30;2	Heat shock protein HSP 90-alpha	HSP90AA1	sp|P07900|HS90A_HUMAN Heat shock protein HSP 90-alpha OS=Homo sapiens GN=HSP90AA1 PE=1 SV=5	2	47	34	30	36	36	40	27	27	29	24	24	25	66.7	48.4	44.3	84.659	732	732;334	3.06	100	143	125	392	0	323.31	By MS/MS	By MS/MS	By MS/MS	0.83495	0.91272	5.9606	649	121	Leave out requantified	0.7711	0.89959	0.89522	0.90782	0.92471	0.89356	6.5744
P07910;P0DMR1;O60812;B7ZW38;B2RXH8	P07910	21;5;5;5;5	21;5;5;5;5	21;5;5;5;5	Heterogeneous nuclear ribonucleoproteins C1/C2	HNRNPC	sp|P07910|HNRPC_HUMAN Heterogeneous nuclear ribonucleoproteins C1/C2 OS=Homo sapiens GN=HNRNPC PE=1 SV=4	5	21	21	21	12	10	14	12	10	14	12	10	14	68.3	68.3	68.3	33.67	306	306;293;293;293;293	2.71	19	24	23	33	0	264.69	By MS/MS	By MS/MS	By MS/MS	0.93131	0.96787	8.3234	82	8	Leave out requantified	0.84274	0.90216	0.97527	1.013	0.91373	0.97233	9.5161
P07919;A0A096LP55	P07919;A0A096LP55	4;3	4;3	4;3	Cytochrome b-c1 complex subunit 6, mitochondrial;Cytochrome b-c1 complex subunit 6	UQCRH;UQCRHL	sp|P07919|QCR6_HUMAN Cytochrome b-c1 complex subunit 6, mitochondrial OS=Homo sapiens GN=UQCRH PE=1 SV=2;sp|A0A096LP55|QCR6L_HUMAN Cytochrome b-c1 complex subunit 6-like, mitochondrial OS=Homo sapiens GN=UQCRHL PE=3 SV=1	2	4	4	4	3	1	3	3	1	3	3	1	3	57.1	57.1	57.1	10.739	91	91;91	2.77	2	7	12	5	0	292.34	By MS/MS	By MS/MS	By MS/MS	1.0226	1.151	18.355	24	1	Leave out requantified	0.98719	0.65104	1.1664	1.1396	0.68108	1.156	21.613
P07942	P07942	9	9	9	Laminin subunit beta-1	LAMB1	sp|P07942|LAMB1_HUMAN Laminin subunit beta-1 OS=Homo sapiens GN=LAMB1 PE=1 SV=2	1	9	9	9	6	7	4	6	7	4	6	7	4	11.6	11.6	11.6	198.04	1786	1786	3.07	3	5	7	13	0	51.461	By MS/MS	By MS/MS	By MS/MS	0.83704	0.924	13.083	22	4	Leave out requantified	0.89464	0.70895	0.93739	1.0122	0.72549	0.924	5.2535
P07947;P06239;P06241	P07947	6;1;1	6;1;1	5;0;0	Tyrosine-protein kinase Yes	YES1	sp|P07947|YES_HUMAN Tyrosine-protein kinase Yes OS=Homo sapiens GN=YES1 PE=1 SV=3	3	6	6	5	2	3	5	2	3	5	2	3	5	24.7	24.7	22.8	60.801	543	543;509;537	2.95	2	6	2	9	0	58.276	By MS/MS	By MS/MS	By MS/MS	1.1664	1.1915	27.91	18	1	Leave out requantified	0.90416	0.89747	1.223	1.0387	0.94063	1.2569	5.6946
P07948;P08631	P07948	4;1	4;1	4;1	Tyrosine-protein kinase Lyn	LYN	sp|P07948|LYN_HUMAN Tyrosine-protein kinase Lyn OS=Homo sapiens GN=LYN PE=1 SV=3	2	4	4	4	2	2	2	2	2	2	2	2	2	16.4	16.4	16.4	58.573	512	512;526	2.71	1	2	2	2	0	16.919	By MS/MS	By MS/MS	By MS/MS	1.0333	1.1249	13.506	7	0	Leave out requantified	0.9699	1.0308	1.0377	1.1208	1.0705	1.0473	10.525
P07954	P07954	19	19	19	Fumarate hydratase, mitochondrial	FH	sp|P07954|FUMH_HUMAN Fumarate hydratase, mitochondrial OS=Homo sapiens GN=FH PE=1 SV=3	1	19	19	19	14	11	15	14	11	15	14	11	15	61.2	61.2	61.2	54.636	510	510	3.11	28	30	108	117	0	323.31	By MS/MS	By MS/MS	By MS/MS	0.92059	1.0103	6.3083	238	46	Leave out requantified	0.91911	0.77537	1.0453	1.0513	0.78763	1.0254	4.7757
P07992	P07992	1	1	1	DNA excision repair protein ERCC-1	ERCC1	sp|P07992|ERCC1_HUMAN DNA excision repair protein ERCC-1 OS=Homo sapiens GN=ERCC1 PE=1 SV=1	1	1	1	1	0	0	1	0	0	1	0	0	1	11.4	11.4	11.4	32.562	297	297	4				2	0.00067446	3.1437			By MS/MS	1.3208	1.3328	6.335	2	2	Median	NaN	NaN	1.3208	NaN	NaN	1.3328	NaN
P07996;CON__Q28194	P07996	3;1	3;1	3;1	Thrombospondin-1	THBS1	sp|P07996|TSP1_HUMAN Thrombospondin-1 OS=Homo sapiens GN=THBS1 PE=1 SV=2	2	3	3	3	2	3	3	2	3	3	2	3	3	4.5	4.5	4.5	129.38	1170	1170;1170	1.75	6			2	0	65.959	By MS/MS	By MS/MS	By MS/MS	0.44538	0.43786	68.744	8	4	Median	0.28642	0.45336	0.48521	0.3281	0.44885	0.47634	14.597
P08047	P08047	2	2	2	Transcription factor Sp1	SP1	sp|P08047|SP1_HUMAN Transcription factor Sp1 OS=Homo sapiens GN=SP1 PE=1 SV=3	1	2	2	2	1	2	2	1	2	2	1	2	2	5.5	5.5	5.5	80.692	785	785	3.18	2		3	6	0	114.64	By MS/MS	By MS/MS	By MS/MS	0.99899	1.0245	1.9627	8	1	Leave out requantified	0.90924	1.0128	0.995	1.0468	1.0467	0.97282	NaN
P08069;P06213	P08069	3;1	3;1	3;1	Insulin-like growth factor 1 receptor;Insulin-like growth factor 1 receptor alpha chain;Insulin-like growth factor 1 receptor beta chain	IGF1R	sp|P08069|IGF1R_HUMAN Insulin-like growth factor 1 receptor OS=Homo sapiens GN=IGF1R PE=1 SV=1	2	3	3	3	1	0	0	1	0	0	1	0	0	3.9	3.9	3.9	154.79	1367	1367;1382	2.67		2		1	0.0049875	2.0298	By MS/MS			1.1098	1.1504	NaN	1	1	Median	NaN	NaN	NaN	NaN	NaN	NaN	NaN
P08133	P08133	6	6	6	Annexin A6	ANXA6	sp|P08133|ANXA6_HUMAN Annexin A6 OS=Homo sapiens GN=ANXA6 PE=1 SV=3	1	6	6	6	3	3	4	3	3	4	3	3	4	17.2	17.2	17.2	75.872	673	673	2.92	2	1	6	4	0	21.395	By MS/MS	By MS/MS	By MS/MS	0.55948	0.61534	46.441	11	8	Median	0.54264	0.57559	0.55948	0.63074	0.61534	0.57372	84.615
P08134	P08134	8	2	2	Rho-related GTP-binding protein RhoC	RHOC	sp|P08134|RHOC_HUMAN Rho-related GTP-binding protein RhoC OS=Homo sapiens GN=RHOC PE=1 SV=1	1	8	2	2	4	5	8	2	2	2	2	2	2	52.8	18.7	18.7	22.006	193	193	3.07		6	14	8	0	15.71	By MS/MS	By MS/MS	By MS/MS	0.95857	1.0333	4.9275	25	3	Leave out requantified	0.84615	0.94272	1.0711	1.0006	0.97681	1.0753	9.8761
P08195	P08195	23	23	23	4F2 cell-surface antigen heavy chain	SLC3A2	sp|P08195|4F2_HUMAN 4F2 cell-surface antigen heavy chain OS=Homo sapiens GN=SLC3A2 PE=1 SV=3	1	23	23	23	19	16	17	19	16	17	19	16	17	41.6	41.6	41.6	67.993	630	630	2.78	36	60	73	77	0	323.31	By MS/MS	By MS/MS	By MS/MS	1.0852	1.2319	14.174	208	26	Leave out requantified	1.051	0.95651	1.5144	1.2034	0.97773	1.5306	14.532
P08237	P08237	18	17	17	ATP-dependent 6-phosphofructokinase, muscle type	PFKM	sp|P08237|PFKAM_HUMAN ATP-dependent 6-phosphofructokinase, muscle type OS=Homo sapiens GN=PFKM PE=1 SV=2	1	18	17	17	10	12	13	10	12	12	10	12	12	28.7	27.6	27.6	85.182	780	780	2.93		38	38	31	0	323.31	By MS/MS	By MS/MS	By MS/MS	0.8951	0.97445	15.86	87	18	Leave out requantified	0.87755	0.90597	0.93611	1.0293	0.96472	0.93056	20.911
P08238;Q58FF7	P08238	47;14	47;14	26;7	Heat shock protein HSP 90-beta	HSP90AB1	sp|P08238|HS90B_HUMAN Heat shock protein HSP 90-beta OS=Homo sapiens GN=HSP90AB1 PE=1 SV=4	2	47	47	26	40	38	40	40	38	40	24	24	23	69.9	69.9	44.5	83.263	724	724;597	2.86	129	169	181	316	0	323.31	By MS/MS	By MS/MS	By MS/MS	0.94165	0.98411	6.8126	676	80	Leave out requantified	0.83136	0.96773	0.98895	0.96161	1.0087	0.9924	11.62
P08240	P08240	6	6	6	Signal recognition particle receptor subunit alpha	SRPR	sp|P08240|SRPRA_HUMAN Signal recognition particle receptor subunit alpha OS=Homo sapiens GN=SRPRA PE=1 SV=2	1	6	6	6	4	4	3	4	4	3	4	4	3	16.6	16.6	16.6	69.81	638	638	2.73	6		1	8	0	37.073	By MS/MS	By MS/MS	By MS/MS	0.79413	0.83085	6.7843	12	1	Leave out requantified	0.72981	0.78215	0.94126	0.83085	0.79317	0.9135	7.579
P08243	P08243	7	7	7	Asparagine synthetase [glutamine-hydrolyzing]	ASNS	sp|P08243|ASNS_HUMAN Asparagine synthetase [glutamine-hydrolyzing] OS=Homo sapiens GN=ASNS PE=1 SV=4	1	7	7	7	0	2	7	0	2	7	0	2	7	17.8	17.8	17.8	64.369	561	561	2.91	2		6	3	0	85.445		By MS/MS	By MS/MS	0.43862	0.43366	19.917	9	0	Leave out requantified	NaN	0.27579	0.43862	NaN	0.2805	0.43366	NaN
P08397	P08397	6	6	6	Porphobilinogen deaminase	HMBS	sp|P08397|HEM3_HUMAN Porphobilinogen deaminase OS=Homo sapiens GN=HMBS PE=1 SV=2	1	6	6	6	6	6	5	6	6	5	6	6	5	31.9	31.9	31.9	39.33	361	361	3.14		5	27	11	0	35.434	By MS/MS	By MS/MS	By MS/MS	0.94032	0.94518	96.955	41	4	Leave out requantified	0.81108	0.91098	0.922	0.92225	0.92278	0.93486	72.702
P08559;P29803	P08559	11;1	11;1	11;1	Pyruvate dehydrogenase E1 component subunit alpha, somatic form, mitochondrial	PDHA1	sp|P08559|ODPA_HUMAN Pyruvate dehydrogenase E1 component subunit alpha, somatic form, mitochondrial OS=Homo sapiens GN=PDHA1 PE=1 SV=3	2	11	11	11	8	7	9	8	7	9	8	7	9	52.1	52.1	52.1	43.295	390	390;388	2.83	1	21	30	12	0	97.182	By MS/MS	By MS/MS	By MS/MS	0.8553	0.94754	11.837	62	7	Leave out requantified	0.82717	0.6783	0.95525	0.9584	0.70065	0.96095	16.096
P08574	P08574	4	4	4	Cytochrome c1, heme protein, mitochondrial	CYC1	sp|P08574|CY1_HUMAN Cytochrome c1, heme protein, mitochondrial OS=Homo sapiens GN=CYC1 PE=1 SV=3	1	4	4	4	3	3	4	3	3	4	3	3	4	31.1	31.1	31.1	35.422	325	325	3.06	2	8	25	15	0	118.71	By MS/MS	By MS/MS	By MS/MS	0.96159	1.046	7.2715	44	7	Leave out requantified	0.95273	0.64598	1.1388	1.0872	0.66831	1.1385	7.2476
P08579	P08579	5	5	5	U2 small nuclear ribonucleoprotein B	SNRPB2	sp|P08579|RU2B_HUMAN U2 small nuclear ribonucleoprotein B OS=Homo sapiens GN=SNRPB2 PE=1 SV=1	1	5	5	5	2	3	5	2	3	5	2	3	5	31.1	31.1	31.1	25.486	225	225	2.61	1	21	8	8	0	22.357	By MS/MS	By MS/MS	By MS/MS	1.0142	1.0502	16.093	30	3	Leave out requantified	0.83256	1.0239	1.0048	0.95594	1.0903	1.0383	12.18
P08581	P08581	2	2	2	Hepatocyte growth factor receptor	MET	sp|P08581|MET_HUMAN Hepatocyte growth factor receptor OS=Homo sapiens GN=MET PE=1 SV=4	1	2	2	2	0	1	2	0	1	2	0	1	2	2.2	2.2	2.2	155.54	1390	1390	2	1	1	1		0.0027933	2.3929		By MS/MS	By MS/MS	0.92298	0.90062	NaN	1	0	Median	NaN	NaN	0.92298	NaN	NaN	0.90062	NaN
P08621	P08621	10	10	10	U1 small nuclear ribonucleoprotein 70 kDa	SNRNP70	sp|P08621|RU17_HUMAN U1 small nuclear ribonucleoprotein 70 kDa OS=Homo sapiens GN=SNRNP70 PE=1 SV=2	1	10	10	10	7	5	7	7	5	7	7	5	7	34.3	34.3	34.3	51.556	437	437	2.17	13	13	8	6	0	74.666	By MS/MS	By MS/MS	By MS/MS	0.92394	0.95305	7.7262	33	7	Leave out requantified	0.81747	0.95629	0.94847	0.95639	0.97419	0.95122	2.8889
P08648	P08648	6	6	6	Integrin alpha-5;Integrin alpha-5 heavy chain;Integrin alpha-5 light chain	ITGA5	sp|P08648|ITA5_HUMAN Integrin alpha-5 OS=Homo sapiens GN=ITGA5 PE=1 SV=2	1	6	6	6	2	2	4	2	2	4	2	2	4	13.5	13.5	13.5	114.54	1049	1049	3.1	1	2	2	5	0	67.148	By MS/MS	By MS/MS	By MS/MS	0.84544	0.81402	34.045	9	2	Leave out requantified	0.72141	0.74901	0.88784	0.82102	0.75721	0.8656	NaN
P08651	P08651	9	9	9	Nuclear factor 1 C-type	NFIC	sp|P08651|NFIC_HUMAN Nuclear factor 1 C-type OS=Homo sapiens GN=NFIC PE=1 SV=2	1	9	9	9	4	6	7	4	6	7	4	6	7	34.4	34.4	34.4	55.674	508	508	1.81	11	4	5	1	0	31.538	By MS/MS	By MS/MS	By MS/MS	0.93276	0.94408	8.6102	19	4	Leave out requantified	0.73315	0.92857	0.94246	0.86841	0.98722	0.98262	8.6166
P08670;P17661;P41219;Q16352;P07197;P07196	P08670	48;3;2;2;2;1	46;3;2;2;2;1	45;2;2;1;1;0	Vimentin	VIM	sp|P08670|VIME_HUMAN Vimentin OS=Homo sapiens GN=VIM PE=1 SV=4	6	48	46	45	28	31	42	28	30	40	27	29	39	80.5	78.5	78.5	53.651	466	466;470;470;499;916;543	2.74	90	108	166	155	0	323.31	By MS/MS	By MS/MS	By MS/MS	0.90172	0.96169	8.7694	414	50	Leave out requantified	0.8465	0.9353	0.91337	1.0037	0.98863	0.92398	9.7782
P08708	P08708	7	7	7	40S ribosomal protein S17	RPS17	sp|P08708|RS17_HUMAN 40S ribosomal protein S17 OS=Homo sapiens GN=RPS17 PE=1 SV=2	1	7	7	7	5	7	7	5	7	7	5	7	7	43	43	43	15.55	135	135	2.75	15	30	44	30	0	136.85	By MS/MS	By MS/MS	By MS/MS	0.99442	1.0358	6.0151	104	12	Leave out requantified	0.88674	1.0314	1.0334	1.0328	1.0435	1.0184	2.76
P08754;P09471	P08754	6;1	3;0	3;0	Guanine nucleotide-binding protein G(k) subunit alpha	GNAI3	sp|P08754|GNAI3_HUMAN Guanine nucleotide-binding protein G(k) subunit alpha OS=Homo sapiens GN=GNAI3 PE=1 SV=3	2	6	3	3	4	2	3	2	1	1	2	1	1	24.3	13	13	40.532	354	354;354	3.11	1		5	3	0	36.923	By MS/MS	By MS/MS	By MS/MS	1.1134	1.2539	14.662	6	2	Leave out requantified	1.322	1.0924	1.2744	1.5016	1.2087	1.3066	54.422
P08758	P08758	20	20	20	Annexin A5	ANXA5	sp|P08758|ANXA5_HUMAN Annexin A5 OS=Homo sapiens GN=ANXA5 PE=1 SV=2	1	20	20	20	10	14	18	10	14	18	10	14	18	70.9	70.9	70.9	35.936	320	320	3.01	12	23	62	48	0	323.31	By MS/MS	By MS/MS	By MS/MS	0.80839	0.83981	7.7116	127	12	Leave out requantified	0.71371	0.85818	0.81248	0.87243	0.88458	0.82306	7.3159
P08865	P08865	17	17	17	40S ribosomal protein SA	RPSA	sp|P08865|RSSA_HUMAN 40S ribosomal protein SA OS=Homo sapiens GN=RPSA PE=1 SV=4	1	17	17	17	12	14	14	12	14	14	12	14	14	65.1	65.1	65.1	32.854	295	295	2.77	13	43	60	35	0	323.31	By MS/MS	By MS/MS	By MS/MS	0.98284	1.0358	8.1605	125	14	Leave out requantified	0.88664	1.0047	1.0324	1.0441	1.0567	1.0122	12.996
P09001	P09001	4	4	4	39S ribosomal protein L3, mitochondrial	MRPL3	sp|P09001|RM03_HUMAN 39S ribosomal protein L3, mitochondrial OS=Homo sapiens GN=MRPL3 PE=1 SV=1	1	4	4	4	2	3	4	2	3	4	2	3	4	23.9	23.9	23.9	38.632	348	348	3.07	1		11	3	0	11.277	By MS/MS	By MS/MS	By MS/MS	0.68852	0.73331	15.402	11	3	Leave out requantified	0.7144	0.65016	1.1403	0.81365	0.65293	1.1135	0.69843
P09012	P09012	6	6	6	U1 small nuclear ribonucleoprotein A	SNRPA	sp|P09012|SNRPA_HUMAN U1 small nuclear ribonucleoprotein A OS=Homo sapiens GN=SNRPA PE=1 SV=3	1	6	6	6	4	4	5	4	4	5	4	4	5	29.1	29.1	29.1	31.279	282	282	2.47	9	21	15	10	0	191.11	By MS/MS	By MS/MS	By MS/MS	0.91562	0.97751	3.8277	46	12	Leave out requantified	0.84485	0.94562	0.95473	0.9871	0.99293	0.97047	1.6938
P09104	P09104	8	5	5	Gamma-enolase	ENO2	sp|P09104|ENOG_HUMAN Gamma-enolase OS=Homo sapiens GN=ENO2 PE=1 SV=3	1	8	5	5	2	5	7	1	2	4	1	2	4	34.8	22.1	22.1	47.268	434	434	3.09		1	8	2	0	44.605	By MS/MS	By MS/MS	By MS/MS	0.56414	0.55052	17.637	10	1	Leave out requantified	0.53472	0.95151	0.56414	0.61356	0.98559	0.55052	2.4252
P09110	P09110	12	12	12	3-ketoacyl-CoA thiolase, peroxisomal	ACAA1	sp|P09110|THIK_HUMAN 3-ketoacyl-CoA thiolase, peroxisomal OS=Homo sapiens GN=ACAA1 PE=1 SV=2	1	12	12	12	9	6	9	9	6	9	9	6	9	56.4	56.4	56.4	44.292	424	424	2.74	1	22	16	11	0	120.4	By MS/MS	By MS/MS	By MS/MS	1.0237	1.0975	19.047	43	3	Leave out requantified	0.97478	1.0544	1.2013	1.1123	1.0891	1.1667	18.573
P09132	P09132	4	4	4	Signal recognition particle 19 kDa protein	SRP19	sp|P09132|SRP19_HUMAN Signal recognition particle 19 kDa protein OS=Homo sapiens GN=SRP19 PE=1 SV=3	1	4	4	4	3	3	4	3	3	4	3	3	4	41.7	41.7	41.7	16.156	144	144	2.69	4	5	12	5	0	31.188	By MS/MS	By MS/MS	By MS/MS	0.91372	0.93828	8.8201	22	2	Leave out requantified	0.77867	0.99178	0.92743	0.93244	1.0117	0.91309	4.7208
P09211	P09211	18	18	18	Glutathione S-transferase P	GSTP1	sp|P09211|GSTP1_HUMAN Glutathione S-transferase P OS=Homo sapiens GN=GSTP1 PE=1 SV=2	1	18	18	18	14	15	14	14	15	14	14	15	14	69	69	69	23.356	210	210	2.81	47	117	159	124	0	323.31	By MS/MS	By MS/MS	By MS/MS	1.0508	1.044	5.1737	360	71	Leave out requantified	0.86726	1.0445	1.0346	1.0067	1.0621	1.0305	8.9127
P09277	P09277	1	1	1			sp|P09277|ITP_VZVD Inner tegument protein OS=Varicella-zoster virus (strain Dumas) GN=21 PE=3 SV=1	1	1	1	1	0	1	0	0	1	0	0	1	0	1.9	1.9	1.9	115.78	1038	1038	3.5			1	1	1	-2		By MS/MS		345.25	359.52	50.497	2	2	Median	NaN	345.25	NaN	NaN	359.52	NaN	NaN
P09382	P09382	13	13	13	Galectin-1	LGALS1	sp|P09382|LEG1_HUMAN Galectin-1 OS=Homo sapiens GN=LGALS1 PE=1 SV=2	1	13	13	13	12	9	9	12	9	9	12	9	9	80.7	80.7	80.7	14.716	135	135	2.94	38	40	100	100	0	315.52	By MS/MS	By MS/MS	By MS/MS	1.0038	1.1211	6.152	235	55	Leave out requantified	0.93688	0.96388	1.1939	1.0829	0.99182	1.1913	9.4511
P09417	P09417	8	8	8	Dihydropteridine reductase	QDPR	sp|P09417|DHPR_HUMAN Dihydropteridine reductase OS=Homo sapiens GN=QDPR PE=1 SV=2	1	8	8	8	6	6	7	6	6	7	6	6	7	50.4	50.4	50.4	25.789	244	244	2.59	4	11	11	6	0	36.913	By MS/MS	By MS/MS	By MS/MS	0.86525	0.9851	7.2906	27	3	Leave out requantified	0.84482	0.83162	0.92345	1.01	0.90435	0.95475	5.947
P09429;B2RPK0	P09429;B2RPK0	14;7	14;7	12;5	High mobility group protein B1;Putative high mobility group protein B1-like 1	HMGB1;HMGB1P1	sp|P09429|HMGB1_HUMAN High mobility group protein B1 OS=Homo sapiens GN=HMGB1 PE=1 SV=3;sp|B2RPK0|HGB1A_HUMAN Putative high mobility group protein B1-like 1 OS=Homo sapiens GN=HMGB1P1 PE=5 SV=1	2	14	14	12	8	5	12	8	5	12	8	5	10	56.3	56.3	45.1	24.893	215	215;211	2.26	41	51	40	20	0	281.58	By MS/MS	By MS/MS	By MS/MS	0.99219	1.0267	8.2394	92	10	Leave out requantified	0.88757	1.0129	0.99307	1.0598	1.0431	0.99126	8.3221
P09493	P09493	7	4	4	Tropomyosin alpha-1 chain	TPM1	sp|P09493|TPM1_HUMAN Tropomyosin alpha-1 chain OS=Homo sapiens GN=TPM1 PE=1 SV=2	1	7	4	4	2	2	5	2	2	2	2	2	2	19.7	10.6	10.6	32.708	284	284	1.55	7	2	2		0	12.225	By MS/MS	By MS/MS	By MS/MS	0.81846	0.91847	24.879	9	0	Leave out requantified	0.69982	1.0981	0.80044	0.87344	1.1992	0.80978	12.31
P09496	P09496	1	1	1	Clathrin light chain A	CLTA	sp|P09496|CLCA_HUMAN Clathrin light chain A OS=Homo sapiens GN=CLTA PE=1 SV=1	1	1	1	1	1	1	1	1	1	1	1	1	1	6	6	6	27.076	248	248	3		1	4	1	0	53.01	By MS/MS	By MS/MS	By MS/MS	0.69632	0.77645	3.5686	2	1	Median	0.64973	0.74625	NaN	0.75711	0.79629	NaN	NaN
P09497	P09497	3	3	3	Clathrin light chain B	CLTB	sp|P09497|CLCB_HUMAN Clathrin light chain B OS=Homo sapiens GN=CLTB PE=1 SV=1	1	3	3	3	3	2	2	3	2	2	3	2	2	9.2	9.2	9.2	25.19	229	229	1.11	8	1			0	6.4517	By MS/MS	By MS/MS	By MS/MS	0.89596	0.99402	3.9353	9	1	Leave out requantified	0.86844	1.0066	1.0363	0.99402	1.0066	1.0291	25.691
P09525	P09525	9	9	9	Annexin A4	ANXA4	sp|P09525|ANXA4_HUMAN Annexin A4 OS=Homo sapiens GN=ANXA4 PE=1 SV=4	1	9	9	9	6	5	9	6	5	9	6	5	9	37	37	37	35.882	319	319	3.16	4	6	19	22	0	99.052	By MS/MS	By MS/MS	By MS/MS	0.96091	1.0429	11.184	46	6	Leave out requantified	0.89829	1.1107	1.0487	1.0636	1.1208	1.0578	10.893
P09543	P09543	6	6	6	2,3-cyclic-nucleotide 3-phosphodiesterase	CNP	sp|P09543|CN37_HUMAN 2,3-cyclic-nucleotide 3-phosphodiesterase OS=Homo sapiens GN=CNP PE=1 SV=2	1	6	6	6	5	3	5	5	3	5	5	3	5	22.6	22.6	22.6	47.578	421	421	2.95	3	4	4	9	0	35.758	By MS/MS	By MS/MS	By MS/MS	0.98136	1.036	15.212	17	3	Leave out requantified	0.9086	0.84308	1.0611	1.0473	0.86398	1.0671	29.334
P09622	P09622	15	15	15	Dihydrolipoyl dehydrogenase, mitochondrial	DLD	sp|P09622|DLDH_HUMAN Dihydrolipoyl dehydrogenase, mitochondrial OS=Homo sapiens GN=DLD PE=1 SV=2	1	15	15	15	11	7	10	11	7	10	11	7	10	47.9	47.9	47.9	54.177	509	509	3.1	8	14	43	40	0	187.01	By MS/MS	By MS/MS	By MS/MS	0.90733	0.96768	11.265	91	16	Leave out requantified	0.86676	0.72006	1.0161	1.0012	0.73612	0.99549	9.0836
P09651;Q32P51	P09651;Q32P51	30;19	30;19	29;18	Heterogeneous nuclear ribonucleoprotein A1;Heterogeneous nuclear ribonucleoprotein A1, N-terminally processed;Heterogeneous nuclear ribonucleoprotein A1-like 2	HNRNPA1;HNRNPA1L2	sp|P09651|ROA1_HUMAN Heterogeneous nuclear ribonucleoprotein A1 OS=Homo sapiens GN=HNRNPA1 PE=1 SV=5;sp|Q32P51|RA1L2_HUMAN Heterogeneous nuclear ribonucleoprotein A1-like 2 OS=Homo sapiens GN=HNRNPA1L2 PE=2 SV=2	2	30	30	29	20	17	24	20	17	24	20	17	23	62.6	62.6	62.6	38.746	372	372;320	2.81	40	65	101	89	0	323.31	By MS/MS	By MS/MS	By MS/MS	0.95375	1.0613	6.501	261	20	Leave out requantified	0.87499	1.0279	1.0326	1.0414	1.0777	1.0622	11.488
P09661	P09661	11	11	11	U2 small nuclear ribonucleoprotein A	SNRPA1	sp|P09661|RU2A_HUMAN U2 small nuclear ribonucleoprotein A OS=Homo sapiens GN=SNRPA1 PE=1 SV=2	1	11	11	11	7	10	10	7	10	10	7	10	10	56.1	56.1	56.1	28.415	255	255	2.98	9	2	20	19	0	323.31	By MS/MS	By MS/MS	By MS/MS	0.97241	1.021	12.674	43	7	Leave out requantified	0.9325	0.97809	0.96622	1.0675	0.98297	0.95159	16.826
Q6SW03;P09714	Q6SW03;P09714	1;1	1;1	1;1			sp|Q6SW03|US01_HCMVM Protein US1 OS=Human cytomegalovirus (strain Merlin) GN=US1 PE=4 SV=1;sp|P09714|US01_HCMVA Uncharacterized protein HQLF3 OS=Human cytomegalovirus (strain AD169) GN=US1 PE=3 SV=2	2	1	1	1	1	1	0	1	1	0	1	1	0	11.5	11.5	11.5	17.764	156	156;156	1	3				1	-2	By MS/MS	By MS/MS		NaN	NaN	NaN	0	0	Median	NaN	NaN	NaN	NaN	NaN	NaN	NaN
P09758	P09758	2	2	2	Tumor-associated calcium signal transducer 2	TACSTD2	sp|P09758|TACD2_HUMAN Tumor-associated calcium signal transducer 2 OS=Homo sapiens GN=TACSTD2 PE=1 SV=3	1	2	2	2	2	1	2	2	1	2	2	1	2	8.7	8.7	8.7	35.709	323	323	2.09		10	1		0	25.397	By MS/MS	By MS/MS	By MS/MS	1.5835	1.7006	27.45	8	2	Median	1.1198	1.5835	2.4483	1.3539	1.7006	2.5538	4.1117
P09874	P09874	38	38	38	Poly [ADP-ribose] polymerase 1	PARP1	sp|P09874|PARP1_HUMAN Poly [ADP-ribose] polymerase 1 OS=Homo sapiens GN=PARP1 PE=1 SV=4	1	38	38	38	22	19	29	22	19	29	22	19	29	45.3	45.3	45.3	113.08	1014	1014	2.72	36	41	65	57	0	323.31	By MS/MS	By MS/MS	By MS/MS	0.92172	1.0073	13.136	183	17	Leave out requantified	0.86426	0.95495	0.96181	1.0274	0.95995	0.98522	14.001
P09960	P09960	22	22	22	Leukotriene A-4 hydrolase	LTA4H	sp|P09960|LKHA4_HUMAN Leukotriene A-4 hydrolase OS=Homo sapiens GN=LTA4H PE=1 SV=2	1	22	22	22	10	15	21	10	15	21	10	15	21	50.9	50.9	50.9	69.284	611	611	2.9	13	38	54	48	0	323.31	By MS/MS	By MS/MS	By MS/MS	1.0573	1.0653	8.8329	126	24	Leave out requantified	0.85607	1.0624	1.0626	0.98585	1.0743	1.079	9.0108
P09972	P09972	14	9	9	Fructose-bisphosphate aldolase C	ALDOC	sp|P09972|ALDOC_HUMAN Fructose-bisphosphate aldolase C OS=Homo sapiens GN=ALDOC PE=1 SV=2	1	14	9	9	8	10	13	6	8	8	6	8	8	49.2	37.6	37.6	39.455	364	364	2.13	33	38	23	12	0	323.31	By MS/MS	By MS/MS	By MS/MS	0.77504	0.7989	10.976	83	19	Leave out requantified	0.79986	0.86671	0.71658	0.92862	0.86829	0.70357	11.643
Q71UI9;P0C0S5	Q71UI9;P0C0S5	6;6	4;4	4;4	Histone H2A.V;Histone H2A.Z	H2AFV;H2AFZ	sp|Q71UI9|H2AV_HUMAN Histone H2A.V OS=Homo sapiens GN=H2AFV PE=1 SV=3;sp|P0C0S5|H2AZ_HUMAN Histone H2A.Z OS=Homo sapiens GN=H2AFZ PE=1 SV=2	2	6	4	4	3	3	6	3	3	4	3	3	4	53.9	46.9	46.9	13.509	128	128;128	3.75	14	9	17	265	0	93.441	By MS/MS	By MS/MS	By MS/MS	0.94524	0.96988	7.319	242	85	Leave out requantified	0.85443	0.96209	0.94801	1.0157	1.0121	0.95228	3.3582
P0C1H6	P0C1H6	1	1	1	Histone H2B type F-M	H2BFM	sp|P0C1H6|H2BFM_HUMAN Histone H2B type F-M OS=Homo sapiens GN=H2BFM PE=1 SV=2	1	1	1	1	0	1	0	0	1	0	0	1	0	16.2	16.2	16.2	17.001	154	154	3		1		1	1	-2		By MS/MS		NaN	NaN	NaN	0	0	Median	NaN	NaN	NaN	NaN	NaN	NaN	NaN
P0C213	P0C213	1	1	1			sp|P0C213|TAX_HTL1F Protein Tax-1 OS=Human T-cell leukemia virus 1 (isolate Zaire EL subtype B) GN=tax PE=1 SV=1	1	1	1	1	1	0	0	1	0	0	1	0	0	7.1	7.1	7.1	39.517	353	353	4				1	1	-2	By MS/MS			1.1374	1.3622	NaN	1	0	Median	1.1374	NaN	NaN	1.3622	NaN	NaN	NaN
P0C7T5	P0C7T5	1	1	1	Ataxin-1-like	ATXN1L	sp|P0C7T5|ATX1L_HUMAN Ataxin-1-like OS=Homo sapiens GN=ATXN1L PE=1 SV=1	1	1	1	1	0	0	1	0	0	1	0	0	1	1.9	1.9	1.9	73.305	689	689	3			1		0.0035699	2.146			By MS/MS	0.90802	0.90173	NaN	1	0	Median	NaN	NaN	0.90802	NaN	NaN	0.90173	NaN
Q9BZD3;P0CAP2	Q9BZD3;P0CAP2	2;2	2;2	2;2	Putative GRINL1B complex locus protein 2;DNA-directed RNA polymerase II subunit GRINL1A	GCOM2;POLR2M	sp|Q9BZD3|GCOM2_HUMAN Putative GRINL1B complex locus protein 2 OS=Homo sapiens GN=GCOM2 PE=5 SV=2;sp|P0CAP2|GRL1A_HUMAN DNA-directed RNA polymerase II subunit GRINL1A OS=Homo sapiens GN=POLR2M PE=1 SV=1	2	2	2	2	0	1	2	0	1	2	0	1	2	13	13	13	41.712	368	368;368	3.4			3	2	0	21.21		By MS/MS	By MS/MS	0.95816	0.97194	2.3781	2	1	Median	NaN	NaN	0.95816	NaN	NaN	0.97194	NaN
P0CG30;P0CG29	P0CG30;P0CG29	4;3	4;3	4;3	Glutathione S-transferase theta-2B;Glutathione S-transferase theta-2	GSTT2B;GSTT2	sp|P0CG30|GSTT2_HUMAN Glutathione S-transferase theta-2B OS=Homo sapiens GN=GSTT2B PE=1 SV=1;sp|P0CG29|GST2_HUMAN Glutathione S-transferase theta-2 OS=Homo sapiens GN=GSTT2 PE=1 SV=1	2	4	4	4	1	3	2	1	3	2	1	3	2	27.5	27.5	27.5	27.507	244	244;244	4				9	0	32.093	By MS/MS	By MS/MS	By MS/MS	0.8324	0.82842	12.669	8	1	Leave out requantified	0.71383	0.79464	0.88434	0.80498	0.83322	0.87938	NaN
P0CJ71	P0CJ71	1	1	1	Humanin-like 4	MTRNR2L4	sp|P0CJ71|HMN4_HUMAN Humanin-like 4 OS=Homo sapiens GN=MTRNR2L4 PE=2 SV=1	1	1	1	1	1	0	0	1	0	0	1	0	0	85.7	85.7	85.7	3.2468	28	28	3			1		1	-2	By MS/MS			NaN	NaN	NaN	0	0	Median	NaN	NaN	NaN	NaN	NaN	NaN	NaN
P0DJD0;P0DJD1	P0DJD0;P0DJD1	6;5	1;1	1;1	RANBP2-like and GRIP domain-containing protein 1;RANBP2-like and GRIP domain-containing protein 2	RGPD1;RGPD2	sp|P0DJD0|RGPD1_HUMAN RANBP2-like and GRIP domain-containing protein 1 OS=Homo sapiens GN=RGPD1 PE=2 SV=1;sp|P0DJD1|RGPD2_HUMAN RANBP2-like and GRIP domain-containing protein 2 OS=Homo sapiens GN=RGPD2 PE=2 SV=1	2	6	1	1	3	2	4	1	0	0	1	0	0	6.6	1.2	1.2	196.66	1748	1748;1756	1	2				0.00024201	4.5782	By MS/MS	By matching	By matching	NaN	NaN	NaN	0	0	Median	NaN	NaN	NaN	NaN	NaN	NaN	NaN
P0DM35	P0DM35	1	1	1	Metallothionein 1H-like protein 1	MT1HL1	sp|P0DM35|M1BL1_HUMAN Metallothionein 1H-like protein 1 OS=Homo sapiens GN=MT1HL1 PE=3 SV=1	1	1	1	1	0	0	1	0	0	1	0	0	1	32.8	32.8	32.8	6.0943	61	61	1	1				1	-2			By MS/MS	NaN	NaN	NaN	0	0	Median	NaN	NaN	NaN	NaN	NaN	NaN	NaN
P0DMN0;P0DMM9	P0DMN0;P0DMM9	7;7	7;7	4;4	Sulfotransferase 1A4;Sulfotransferase 1A3	SULT1A4;SULT1A3	sp|P0DMN0|ST1A4_HUMAN Sulfotransferase 1A4 OS=Homo sapiens GN=SULT1A4 PE=1 SV=1;sp|P0DMM9|ST1A3_HUMAN Sulfotransferase 1A3 OS=Homo sapiens GN=SULT1A3 PE=1 SV=1	2	7	7	4	5	6	6	5	6	6	3	3	3	47.1	47.1	28.5	34.196	295	295;295	3.28		4	15	13	0	125.81	By MS/MS	By MS/MS	By MS/MS	0.76193	0.78017	10.547	28	7	Leave out requantified	0.68787	0.85685	0.74681	0.79666	0.87799	0.75699	7.6446
P0DMV9;P0DMV8	P0DMV9;P0DMV8	26;26	23;23	17;17	Heat shock 70 kDa protein 1B;Heat shock 70 kDa protein 1A	HSPA1B;HSPA1A	sp|P0DMV9|HS71B_HUMAN Heat shock 70 kDa protein 1B OS=Homo sapiens GN=HSPA1B PE=1 SV=1;sp|P0DMV8|HS71A_HUMAN Heat shock 70 kDa protein 1A OS=Homo sapiens GN=HSPA1A PE=1 SV=1	2	26	23	17	22	17	20	19	15	18	14	11	12	58.7	55.5	44.8	70.051	641	641;641	2.85	46	45	83	96	0	323.31	By MS/MS	By MS/MS	By MS/MS	0.98557	1.0096	5.7361	230	43	Leave out requantified	0.8415	0.97232	1.0158	0.97743	0.99478	1.0001	9.1949
P0DN76;Q01081;Q8WU68	P0DN76;Q01081	7;7;1	7;7;1	7;7;1	Splicing factor U2AF 35 kDa subunit	U2AF1	sp|P0DN76|U2AF5_HUMAN Splicing factor U2AF 35 kDa subunit-like protein OS=Homo sapiens GN=U2AF1L5 PE=1 SV=1;sp|Q01081|U2AF1_HUMAN Splicing factor U2AF 35 kDa subunit OS=Homo sapiens GN=U2AF1 PE=1 SV=3	3	7	7	7	5	6	6	5	6	6	5	6	6	44.2	44.2	44.2	27.872	240	240;240;220	3.08	3	7	26	17	0	131.1	By MS/MS	By MS/MS	By MS/MS	0.90847	0.9475	11.637	43	7	Leave out requantified	0.85177	0.94325	0.9593	0.97273	0.94695	0.95855	3.4597
P0DP25;P0DP24;P0DP23	P0DP25;P0DP24;P0DP23	13;13;13	13;13;13	12;12;12			sp|P0DP25|CALM3_HUMAN Calmodulin-3 OS=Homo sapiens GN=CALM3 PE=1 SV=1;sp|P0DP24|CALM2_HUMAN Calmodulin-2 OS=Homo sapiens GN=CALM2 PE=1 SV=1;sp|P0DP23|CALM1_HUMAN Calmodulin-1 OS=Homo sapiens GN=CALM1 PE=1 SV=1	3	13	13	12	11	9	9	11	9	9	11	9	8	79.9	79.9	79.9	16.837	149	149;149;149	2.83	26	23	60	48	0	283.2	By MS/MS	By MS/MS	By MS/MS	0.94296	1.0225	6.3045	146	28	Leave out requantified	0.86076	0.97249	1.0075	1.0245	1.0125	1.0267	10.099
P0DPB6;P0DPB5	P0DPB6	4;1	4;1	4;1			sp|P0DPB6|RPAC2_HUMAN DNA-directed RNA polymerases I and III subunit RPAC2 OS=Homo sapiens GN=POLR1D PE=1 SV=1	2	4	4	4	2	3	2	2	3	2	2	3	2	45.1	45.1	45.1	15.237	133	133;122	2.67	2	6	10	3	0	173.83	By MS/MS	By MS/MS	By MS/MS	0.86196	1.0237	11.396	17	2	Leave out requantified	0.86396	0.93322	0.93136	1.0101	0.95509	0.92347	4.8677
Q5IS56;P10071	Q5IS56;P10071	2;2	2;2	2;2	Transcriptional activator GLI3;Transcriptional repressor GLI3R	GLI3	sp|Q5IS56|GLI3_PANTR Transcriptional activator GLI3 OS=Pan troglodytes GN=GLI3 PE=2 SV=1;sp|P10071|GLI3_HUMAN Transcriptional activator GLI3 OS=Homo sapiens GN=GLI3 PE=1 SV=6	2	2	2	2	0	0	2	0	0	2	0	0	2	4	4	4	169.9	1580	1580;1580	2.5	1			1	0	6.6822			By MS/MS	0.52767	0.52885	NaN	1	1	Median	NaN	NaN	0.52767	NaN	NaN	0.52885	NaN
P10109	P10109	1	1	1	Adrenodoxin, mitochondrial	FDX1	sp|P10109|ADX_HUMAN Adrenodoxin, mitochondrial OS=Homo sapiens GN=FDX1 PE=1 SV=1	1	1	1	1	1	1	1	1	1	1	1	1	1	11.4	11.4	11.4	19.393	184	184	3.3			7	3	0	9.2891	By MS/MS	By MS/MS	By MS/MS	0.92111	0.97509	17.232	10	2	Median	0.82794	0.67445	0.99006	0.95598	0.71586	1.0033	7.972
Q9Y3L5;P61225;P10114	Q9Y3L5;P61225;P10114	2;2;2	2;2;2	2;2;2	Ras-related protein Rap-2c;Ras-related protein Rap-2b;Ras-related protein Rap-2a	RAP2C;RAP2B;RAP2A	sp|Q9Y3L5|RAP2C_HUMAN Ras-related protein Rap-2c OS=Homo sapiens GN=RAP2C PE=1 SV=1;sp|P61225|RAP2B_HUMAN Ras-related protein Rap-2b OS=Homo sapiens GN=RAP2B PE=1 SV=1;sp|P10114|RAP2A_HUMAN Ras-related protein Rap-2a OS=Homo sapiens GN=RAP2A PE=1 SV=1	3	2	2	2	1	1	1	1	1	1	1	1	1	16.9	16.9	16.9	20.745	183	183;183;183	3			4		0	16.589	By MS/MS	By MS/MS	By MS/MS	1.1856	1.2442	37.11	4	1	Median	0.54879	1.0719	1.3398	0.63391	1.1522	1.3846	NaN
P10155	P10155	11	11	11	60 kDa SS-A/Ro ribonucleoprotein	TROVE2	sp|P10155|RO60_HUMAN 60 kDa SS-A/Ro ribonucleoprotein OS=Homo sapiens GN=TROVE2 PE=1 SV=2	1	11	11	11	4	8	11	4	8	11	4	8	11	28.6	28.6	28.6	60.67	538	538	3	3	11	11	17	0	116.49	By MS/MS	By MS/MS	By MS/MS	0.90017	0.97308	15.828	34	6	Leave out requantified	0.79094	0.96172	0.91099	0.91495	1.0443	0.93976	6.1661
P10301	P10301	1	1	1	Ras-related protein R-Ras	RRAS	sp|P10301|RRAS_HUMAN Ras-related protein R-Ras OS=Homo sapiens GN=RRAS PE=1 SV=1	1	1	1	1	1	1	1	1	1	1	1	1	1	9.2	9.2	9.2	23.48	218	218	3.75			1	3	0.0059745	1.9479	By matching	By MS/MS	By matching	0.96071	1.0474	7.7152	3	0	Median	0.96071	0.9126	1.0678	1.0905	0.93938	1.0474	NaN
P30459;P10314;P30456;P16189	P30459;P10314;P30456;P16189	3;3;2;2	1;1;1;1	0;0;0;0	HLA class I histocompatibility antigen, A-74 alpha chain;HLA class I histocompatibility antigen, A-32 alpha chain;HLA class I histocompatibility antigen, A-43 alpha chain;HLA class I histocompatibility antigen, A-31 alpha chain	HLA-A	sp|P30459|1A74_HUMAN HLA class I histocompatibility antigen, A-74 alpha chain OS=Homo sapiens GN=HLA-A PE=1 SV=1;sp|P10314|1A32_HUMAN HLA class I histocompatibility antigen, A-32 alpha chain OS=Homo sapiens GN=HLA-A PE=1 SV=2;sp|P30456|1A43_HUMAN HLA class	4	3	1	0	2	2	2	0	1	0	0	0	0	17.8	6.6	0	40.89	365	365;365;365;365	4				2	0	44.348	By matching	By MS/MS	By matching	NaN	NaN	NaN	0	0	Median	NaN	NaN	NaN	NaN	NaN	NaN	NaN
P10398	P10398	2	2	2	Serine/threonine-protein kinase A-Raf	ARAF	sp|P10398|ARAF_HUMAN Serine/threonine-protein kinase A-Raf OS=Homo sapiens GN=ARAF PE=1 SV=2	1	2	2	2	0	2	0	0	2	0	0	2	0	5.8	5.8	5.8	67.585	606	606	4				3	0	9.2594		By MS/MS		0.94245	0.98982	15.195	3	1	Median	NaN	0.94245	NaN	NaN	0.98982	NaN	NaN
P10412	P10412	8	8	4	Histone H1.4	HIST1H1E	sp|P10412|H14_HUMAN Histone H1.4 OS=Homo sapiens GN=HIST1H1E PE=1 SV=2	1	8	8	4	4	5	8	4	5	8	3	3	4	29.7	29.7	13.7	21.865	219	219	1.32	35	5	3	1	0	31.083	By MS/MS	By MS/MS	By MS/MS	1.0151	1.0448	7.6699	41	4	Leave out requantified	0.95858	1.1463	1.0244	1.1216	1.1733	1.0155	4.7262
P10515	P10515	11	11	11	Dihydrolipoyllysine-residue acetyltransferase component of pyruvate dehydrogenase complex, mitochondrial	DLAT	sp|P10515|ODP2_HUMAN Dihydrolipoyllysine-residue acetyltransferase component of pyruvate dehydrogenase complex, mitochondrial OS=Homo sapiens GN=DLAT PE=1 SV=3	1	11	11	11	9	11	11	9	11	11	9	11	11	29.7	29.7	29.7	68.996	647	647	2.79	7	17	37	15	0	91.897	By MS/MS	By MS/MS	By MS/MS	0.929	0.9982	15.844	71	12	Leave out requantified	0.95803	0.78629	1.0961	1.1198	0.79314	1.0871	11.068
P10586	P10586	1	1	1	Receptor-type tyrosine-protein phosphatase F	PTPRF	sp|P10586|PTPRF_HUMAN Receptor-type tyrosine-protein phosphatase F OS=Homo sapiens GN=PTPRF PE=1 SV=2	1	1	1	1	0	1	1	0	1	1	0	1	1	0.8	0.8	0.8	212.88	1907	1907	3.67			1	2	0	11.59		By MS/MS	By MS/MS	NaN	NaN	NaN	0	0	Median	NaN	NaN	NaN	NaN	NaN	NaN	NaN
P10599	P10599	6	6	6	Thioredoxin	TXN	sp|P10599|THIO_HUMAN Thioredoxin OS=Homo sapiens GN=TXN PE=1 SV=3	1	6	6	6	2	2	6	2	2	6	2	2	6	62.9	62.9	62.9	11.737	105	105	3.68	42	12	185	816	0	66.617	By MS/MS	By MS/MS	By MS/MS	1.0762	1.0839	9.1557	732	228	Leave out requantified	0.94283	1.1036	1.0757	1.0794	1.1454	1.081	7.2774
P10606	P10606	4	4	4	Cytochrome c oxidase subunit 5B, mitochondrial	COX5B	sp|P10606|COX5B_HUMAN Cytochrome c oxidase subunit 5B, mitochondrial OS=Homo sapiens GN=COX5B PE=1 SV=2	1	4	4	4	2	2	4	2	2	4	2	2	4	38	38	38	13.696	129	129	1.41	10	7			0	11.345	By MS/MS	By MS/MS	By MS/MS	1.0857	1.0636	5.3873	16	2	Leave out requantified	0.91757	0.72983	1.0867	1.0824	0.76333	1.095	26.242
P10620	P10620	3	3	3	Microsomal glutathione S-transferase 1	MGST1	sp|P10620|MGST1_HUMAN Microsomal glutathione S-transferase 1 OS=Homo sapiens GN=MGST1 PE=1 SV=1	1	3	3	3	0	2	3	0	2	3	0	2	3	32.3	32.3	32.3	17.598	155	155	3.75	3	2	1	51	0	24.785		By MS/MS	By MS/MS	0.78404	0.79938	43.348	40	25	Leave out requantified	NaN	1.4439	0.79124	NaN	1.525	0.79776	NaN
P10636	P10636	1	1	1	Microtubule-associated protein tau	MAPT	sp|P10636|TAU_HUMAN Microtubule-associated protein tau OS=Homo sapiens GN=MAPT PE=1 SV=5	1	1	1	1	0	1	0	0	1	0	0	1	0	3	3	3	78.927	758	758	1	2				0.0021575	2.4943		By MS/MS		NaN	NaN	NaN	0	0	Median	NaN	NaN	NaN	NaN	NaN	NaN	NaN
P10644	P10644	7	7	7	cAMP-dependent protein kinase type I-alpha regulatory subunit;cAMP-dependent protein kinase type I-alpha regulatory subunit, N-terminally processed	PRKAR1A	sp|P10644|KAP0_HUMAN cAMP-dependent protein kinase type I-alpha regulatory subunit OS=Homo sapiens GN=PRKAR1A PE=1 SV=1	1	7	7	7	2	4	3	2	4	3	2	4	3	25.2	25.2	25.2	42.981	381	381	2.45	4	2	1	4	0	17.004	By MS/MS	By MS/MS	By MS/MS	0.73809	0.78742	23.422	11	1	Leave out requantified	0.72846	0.78935	0.76581	0.84753	0.82396	0.74981	3.4835
P10746	P10746	1	1	1	Uroporphyrinogen-III synthase	UROS	sp|P10746|HEM4_HUMAN Uroporphyrinogen-III synthase OS=Homo sapiens GN=UROS PE=1 SV=1	1	1	1	1	1	1	1	1	1	1	1	1	1	10.2	10.2	10.2	28.627	265	265	2		3			0.00046566	3.7455	By MS/MS	By MS/MS	By MS/MS	0.83508	0.87663	4.1582	3	0	Median	0.70066	0.83508	0.87271	0.81791	0.88112	0.87663	NaN
P10768	P10768	12	12	12	S-formylglutathione hydrolase	ESD	sp|P10768|ESTD_HUMAN S-formylglutathione hydrolase OS=Homo sapiens GN=ESD PE=1 SV=2	1	12	12	12	8	7	10	8	7	10	8	7	10	64.2	64.2	64.2	31.462	282	282	3.14	3	16	49	37	0	215.37	By MS/MS	By MS/MS	By MS/MS	1.0162	1.0284	5.2688	89	12	Leave out requantified	0.84336	1.0317	1.0359	0.97828	1.0301	1.0222	8.6636
P10809	P10809	45	45	45	60 kDa heat shock protein, mitochondrial	HSPD1	sp|P10809|CH60_HUMAN 60 kDa heat shock protein, mitochondrial OS=Homo sapiens GN=HSPD1 PE=1 SV=2	1	45	45	45	35	33	41	35	33	41	35	33	41	75	75	75	61.054	573	573	3.56	98	162	691	2045	0	323.31	By MS/MS	By MS/MS	By MS/MS	0.88916	0.98233	9.8164	2397	739	Leave out requantified	0.87714	0.73067	1.0092	1.0173	0.74538	1.0032	5.4718
P11021	P11021	32	31	31	78 kDa glucose-regulated protein	HSPA5	sp|P11021|GRP78_HUMAN 78 kDa glucose-regulated protein OS=Homo sapiens GN=HSPA5 PE=1 SV=2	1	32	31	31	23	20	27	22	19	26	22	19	26	51.5	49.1	49.1	72.332	654	654	2.62	51	95	99	76	0	323.31	By MS/MS	By MS/MS	By MS/MS	0.89948	0.9589	7.5414	272	40	Leave out requantified	0.89662	0.79623	0.9792	1.02	0.8108	0.97509	5.9625
P11047	P11047	9	9	9	Laminin subunit gamma-1	LAMC1	sp|P11047|LAMC1_HUMAN Laminin subunit gamma-1 OS=Homo sapiens GN=LAMC1 PE=1 SV=3	1	9	9	9	4	4	5	4	4	5	4	4	5	10.3	10.3	10.3	177.6	1609	1609	1.75	8	5	2	1	0	81.558	By MS/MS	By MS/MS	By MS/MS	0.83314	0.8983	12.909	12	2	Leave out requantified	0.78877	0.72247	0.9996	0.92516	0.75464	1.0158	12.578
P11117	P11117	1	1	1	Lysosomal acid phosphatase	ACP2	sp|P11117|PPAL_HUMAN Lysosomal acid phosphatase OS=Homo sapiens GN=ACP2 PE=1 SV=3	1	1	1	1	1	0	1	1	0	1	1	0	1	4	4	4	48.344	423	423	2		2			0.00088359	2.8473	By MS/MS		By MS/MS	0.91607	0.9621	28.842	2	1	Median	1.0385	NaN	0.80805	1.1798	NaN	0.7846	NaN
P11142	P11142	39	39	28	Heat shock cognate 71 kDa protein	HSPA8	sp|P11142|HSP7C_HUMAN Heat shock cognate 71 kDa protein OS=Homo sapiens GN=HSPA8 PE=1 SV=1	1	39	39	28	27	25	32	27	25	32	21	19	22	71.8	71.8	55.9	70.897	646	646	3.04	137	207	174	523	0	323.31	By MS/MS	By MS/MS	By MS/MS	0.99828	1.0243	8.218	781	180	Leave out requantified	0.87925	0.98409	1.0256	1.0114	1.0129	1.0189	10.241
P11166	P11166	2	2	2	Solute carrier family 2, facilitated glucose transporter member 1	SLC2A1	sp|P11166|GTR1_HUMAN Solute carrier family 2, facilitated glucose transporter member 1 OS=Homo sapiens GN=SLC2A1 PE=1 SV=2	1	2	2	2	0	1	2	0	1	2	0	1	2	7.9	7.9	7.9	54.083	492	492	2.8	1	1	1	2	0.0027719	2.3149		By MS/MS	By MS/MS	NaN	NaN	NaN	0	0	Median	NaN	NaN	NaN	NaN	NaN	NaN	NaN
P11171	P11171	2	2	2	Protein 4.1	EPB41	sp|P11171|41_HUMAN Protein 4.1 OS=Homo sapiens GN=EPB41 PE=1 SV=4	1	2	2	2	0	0	2	0	0	2	0	0	2	3	3	3	97.016	864	864	3.33			2	1	0.00088515	2.8715			By MS/MS	1.1084	1.1487	15.513	2	1	Median	NaN	NaN	1.1084	NaN	NaN	1.1487	NaN
P11172	P11172	6	6	6	Uridine 5-monophosphate synthase;Orotate phosphoribosyltransferase;Orotidine 5-phosphate decarboxylase	UMPS	sp|P11172|UMPS_HUMAN Uridine 5-monophosphate synthase OS=Homo sapiens GN=UMPS PE=1 SV=1	1	6	6	6	2	4	4	2	4	4	2	4	4	18.8	18.8	18.8	52.221	480	480	3.4		1	10	9	0	43.171	By MS/MS	By MS/MS	By MS/MS	0.90619	0.95138	6.9829	17	2	Leave out requantified	0.72206	0.94663	0.96961	0.81526	0.95498	0.96004	20.583
P11177	P11177	9	9	9	Pyruvate dehydrogenase E1 component subunit beta, mitochondrial	PDHB	sp|P11177|ODPB_HUMAN Pyruvate dehydrogenase E1 component subunit beta, mitochondrial OS=Homo sapiens GN=PDHB PE=1 SV=3	1	9	9	9	6	6	9	6	6	9	6	6	9	48.7	48.7	48.7	39.233	359	359	3.03	3	13	27	21	0	146.97	By MS/MS	By MS/MS	By MS/MS	0.90575	0.94475	14.666	54	8	Leave out requantified	0.86672	0.66542	0.96201	1.0252	0.69407	0.95882	14.4
P11182	P11182	5	5	5	Lipoamide acyltransferase component of branched-chain alpha-keto acid dehydrogenase complex, mitochondrial	DBT	sp|P11182|ODB2_HUMAN Lipoamide acyltransferase component of branched-chain alpha-keto acid dehydrogenase complex, mitochondrial OS=Homo sapiens GN=DBT PE=1 SV=3	1	5	5	5	4	5	5	4	5	5	4	5	5	20.7	20.7	20.7	53.486	482	482	2.73	5	3	12	6	0	79.795	By MS/MS	By MS/MS	By MS/MS	1.0472	1.031	13.172	21	2	Leave out requantified	0.94112	0.75553	1.0515	1.0745	0.76232	1.0469	8.5313
P11216	P11216	33	33	28	Glycogen phosphorylase, brain form	PYGB	sp|P11216|PYGB_HUMAN Glycogen phosphorylase, brain form OS=Homo sapiens GN=PYGB PE=1 SV=5	1	33	33	28	18	21	30	18	21	30	16	18	26	50.2	50.2	45.4	96.695	843	843	2.84	17	66	89	63	0	323.31	By MS/MS	By MS/MS	By MS/MS	1.0185	1.0439	10.919	217	26	Leave out requantified	0.87882	1.0359	1.0491	1.0042	1.0521	1.0576	15.393
P11217	P11217	6	2	2	Glycogen phosphorylase, muscle form	PYGM	sp|P11217|PYGM_HUMAN Glycogen phosphorylase, muscle form OS=Homo sapiens GN=PYGM PE=1 SV=6	1	6	2	2	3	4	5	1	2	1	1	2	1	11.4	5.2	5.2	97.091	842	842	2.75	1	2	3	2	0	6.8747	By matching	By MS/MS	By MS/MS	1.0359	1.0925	19.543	8	1	Median	0.99845	1.1308	1.0261	1.1439	1.2027	1.0366	NaN
P11233	P11233	4	4	2	Ras-related protein Ral-A	RALA	sp|P11233|RALA_HUMAN Ras-related protein Ral-A OS=Homo sapiens GN=RALA PE=1 SV=1	1	4	4	2	2	4	0	2	4	0	0	2	0	38.3	38.3	14.1	23.567	206	206	3.33		2		4	0	55.59	By MS/MS	By MS/MS		0.81241	0.85462	34.934	5	1	Leave out requantified	0.75482	0.81241	NaN	0.89421	0.85462	NaN	38.06
P11274	P11274	4	4	4	Breakpoint cluster region protein	BCR	sp|P11274|BCR_HUMAN Breakpoint cluster region protein OS=Homo sapiens GN=BCR PE=1 SV=2	1	4	4	4	3	4	4	3	4	4	3	4	4	6.5	6.5	6.5	142.82	1271	1271	1.94	10	1	5	2	0	29.115	By MS/MS	By MS/MS	By MS/MS	1.0234	1.0447	8.1658	16	2	Leave out requantified	0.8281	0.87802	1.132	1.0336	0.9211	1.1477	7.9165
P11279	P11279	1	1	1	Lysosome-associated membrane glycoprotein 1	LAMP1	sp|P11279|LAMP1_HUMAN Lysosome-associated membrane glycoprotein 1 OS=Homo sapiens GN=LAMP1 PE=1 SV=3	1	1	1	1	0	0	1	0	0	1	0	0	1	5	5	5	44.882	417	417	3			1		0.00067919	3.2496			By MS/MS	1.1966	1.2218	NaN	1	0	Median	NaN	NaN	1.1966	NaN	NaN	1.2218	NaN
P11310	P11310	8	8	8	Medium-chain specific acyl-CoA dehydrogenase, mitochondrial	ACADM	sp|P11310|ACADM_HUMAN Medium-chain specific acyl-CoA dehydrogenase, mitochondrial OS=Homo sapiens GN=ACADM PE=1 SV=1	1	8	8	8	5	5	6	5	5	6	5	5	6	31.4	31.4	31.4	46.588	421	421	2.58	4	18	13	8	0	115.41	By MS/MS	By MS/MS	By MS/MS	0.9252	0.99356	15.907	37	3	Leave out requantified	0.95858	0.76629	1.039	1.0871	0.76436	1.0204	5.8501
P11387	P11387	12	12	12	DNA topoisomerase 1	TOP1	sp|P11387|TOP1_HUMAN DNA topoisomerase 1 OS=Homo sapiens GN=TOP1 PE=1 SV=2	1	12	12	12	9	9	11	9	9	11	9	9	11	21.4	21.4	21.4	90.725	765	765	2.62	16	13	24	18	0	149.8	By MS/MS	By MS/MS	By MS/MS	0.94087	0.9581	12.615	67	8	Leave out requantified	0.82328	0.9287	0.98312	0.95374	0.97527	0.97314	13.633
P11388	P11388	18	16	16	DNA topoisomerase 2-alpha	TOP2A	sp|P11388|TOP2A_HUMAN DNA topoisomerase 2-alpha OS=Homo sapiens GN=TOP2A PE=1 SV=3	1	18	16	16	6	12	13	6	11	11	6	11	11	19.3	17.8	17.8	174.38	1531	1531	2.67	10	19	16	18	0	130.46	By MS/MS	By MS/MS	By MS/MS	1.0013	1.016	9.8243	50	14	Leave out requantified	1.1197	0.99213	1.0044	1.2905	1.0215	0.98728	18.729
P11413	P11413	15	15	15	Glucose-6-phosphate 1-dehydrogenase	G6PD	sp|P11413|G6PD_HUMAN Glucose-6-phosphate 1-dehydrogenase OS=Homo sapiens GN=G6PD PE=1 SV=4	1	15	15	15	9	10	14	9	10	14	9	10	14	42.9	42.9	42.9	59.256	515	515	2.63	14	26	31	20	0	303.14	By MS/MS	By MS/MS	By MS/MS	1.0428	1.0871	8.1011	81	11	Leave out requantified	0.89811	1.0175	1.0978	1.0361	1.0669	1.1028	3.9296
P11468	P11468	1	1	1			sp|P11468|NCAP_DHVI1 Nucleoprotein OS=Dhori virus (strain Indian/1313/61) GN=P5 PE=3 SV=1	1	1	1	1	0	1	0	0	1	0	0	1	0	2.9	2.9	2.9	53.968	477	477	4				1	0.0041824	2.1016		By MS/MS		0.985	1.0174	NaN	1	0	Median	NaN	0.985	NaN	NaN	1.0174	NaN	NaN
P11498	P11498	23	23	23	Pyruvate carboxylase, mitochondrial	PC	sp|P11498|PYC_HUMAN Pyruvate carboxylase, mitochondrial OS=Homo sapiens GN=PC PE=1 SV=2	1	23	23	23	14	16	21	14	16	21	14	16	21	34.2	34.2	34.2	129.63	1178	1178	2.94	2	33	53	30	0	188.1	By MS/MS	By MS/MS	By MS/MS	0.89299	0.93616	8.2081	107	7	Leave out requantified	0.87099	0.74706	0.93918	1.0313	0.78052	0.93945	11.373
P11586	P11586	32	32	32	C-1-tetrahydrofolate synthase, cytoplasmic;Methylenetetrahydrofolate dehydrogenase;Methenyltetrahydrofolate cyclohydrolase;Formyltetrahydrofolate synthetase;C-1-tetrahydrofolate synthase, cytoplasmic, N-terminally processed	MTHFD1	sp|P11586|C1TC_HUMAN C-1-tetrahydrofolate synthase, cytoplasmic OS=Homo sapiens GN=MTHFD1 PE=1 SV=3	1	32	32	32	19	25	29	19	25	29	19	25	29	49.8	49.8	49.8	101.56	935	935	2.8	30	30	80	52	0	323.31	By MS/MS	By MS/MS	By MS/MS	0.94357	1.0041	10.641	171	33	Leave out requantified	0.86074	0.96616	1.0294	0.98344	0.98088	1.0099	15.72
P11717	P11717	8	8	8	Cation-independent mannose-6-phosphate receptor	IGF2R	sp|P11717|MPRI_HUMAN Cation-independent mannose-6-phosphate receptor OS=Homo sapiens GN=IGF2R PE=1 SV=3	1	8	8	8	3	4	8	3	4	8	3	4	8	5.6	5.6	5.6	274.37	2491	2491	2.23	8	8	6	4	0	208.27	By MS/MS	By MS/MS	By MS/MS	0.83085	0.85548	6.3544	21	7	Leave out requantified	0.81541	0.73769	0.86705	0.928	0.74425	0.86099	4.8158
P11766	P11766	13	13	13	Alcohol dehydrogenase class-3	ADH5	sp|P11766|ADHX_HUMAN Alcohol dehydrogenase class-3 OS=Homo sapiens GN=ADH5 PE=1 SV=4	1	13	13	13	10	8	10	10	8	10	10	8	10	63.4	63.4	63.4	39.724	374	374	2.85	10	19	25	27	0	201.4	By MS/MS	By MS/MS	By MS/MS	0.98736	1.0435	6.4245	72	4	Leave out requantified	0.8983	1.0799	1.0616	1.0253	1.0923	1.038	8.8919
P11908	P11908	8	8	4	Ribose-phosphate pyrophosphokinase 2	PRPS2	sp|P11908|PRPS2_HUMAN Ribose-phosphate pyrophosphokinase 2 OS=Homo sapiens GN=PRPS2 PE=1 SV=2	1	8	8	4	3	4	8	3	4	8	2	3	4	40.9	40.9	19.5	34.769	318	318	3.05	2	11	12	17	0	111.33	By MS/MS	By MS/MS	By MS/MS	0.91348	0.92579	10.089	33	5	Leave out requantified	0.84948	0.91474	0.91348	0.98419	0.99959	0.92579	10.305
P11940;Q9H361;Q4VXU2;Q96DU9	P11940	21;9;5;1	21;9;5;1	13;6;2;1	Polyadenylate-binding protein 1	PABPC1	sp|P11940|PABP1_HUMAN Polyadenylate-binding protein 1 OS=Homo sapiens GN=PABPC1 PE=1 SV=2	4	21	21	13	10	13	17	10	13	17	7	9	10	47.3	47.3	35.1	70.67	636	636;631;614;382	2.76	14	30	52	28	0	184.6	By MS/MS	By MS/MS	By MS/MS	1.0089	1.0107	12.863	110	9	Leave out requantified	0.82814	0.98699	1.0104	0.96179	1.0041	1.0237	39.926
P12004	P12004	9	9	9	Proliferating cell nuclear antigen	PCNA	sp|P12004|PCNA_HUMAN Proliferating cell nuclear antigen OS=Homo sapiens GN=PCNA PE=1 SV=1	1	9	9	9	8	8	8	8	8	8	8	8	8	65.9	65.9	65.9	28.768	261	261	2.83	8	19	27	22	0	295.2	By MS/MS	By MS/MS	By MS/MS	1.0744	1.1128	5.767	69	9	Leave out requantified	0.97618	1.0993	1.085	1.1311	1.1371	1.05	6.2145
P12074	P12074	4	4	4	Cytochrome c oxidase subunit 6A1, mitochondrial	COX6A1	sp|P12074|CX6A1_HUMAN Cytochrome c oxidase subunit 6A1, mitochondrial OS=Homo sapiens GN=COX6A1 PE=1 SV=4	1	4	4	4	3	3	3	3	3	3	3	3	3	45	45	45	12.155	109	109	3		5	12	5	0	15.033	By MS/MS	By MS/MS	By MS/MS	0.88798	1.0074	14.651	17	1	Leave out requantified	0.90766	0.65005	1.0624	1.1239	0.67414	1.0731	8.8325
P12081	P12081	16	16	12	Histidine--tRNA ligase, cytoplasmic	HARS	sp|P12081|SYHC_HUMAN Histidine--tRNA ligase, cytoplasmic OS=Homo sapiens GN=HARS PE=1 SV=2	1	16	16	12	4	7	15	4	7	15	3	7	11	38.5	38.5	30.3	57.41	509	509	3.11	2	9	32	20	0	76.833	By MS/MS	By MS/MS	By MS/MS	0.9353	0.99505	15.565	61	5	Leave out requantified	0.88986	0.9505	0.92552	1.0215	0.95603	0.98546	28.142
P12236	P12236	9	9	4	ADP/ATP translocase 3;ADP/ATP translocase 3, N-terminally processed	SLC25A6	sp|P12236|ADT3_HUMAN ADP/ATP translocase 3 OS=Homo sapiens GN=SLC25A6 PE=1 SV=4	1	9	9	4	5	5	9	5	5	9	4	3	4	34.9	34.9	12.8	32.866	298	298	2.93	7	14	15	24	0	46.943	By MS/MS	By MS/MS	By MS/MS	1.2058	1.1945	9.2794	51	8	Leave out requantified	1.0122	0.75356	1.2144	1.1586	0.79279	1.209	6.6692
P12259;CON__Q28107	P12259;CON__Q28107	2;1	2;1	2;1	Coagulation factor V;Coagulation factor V heavy chain;Coagulation factor V light chain	F5	sp|P12259|FA5_HUMAN Coagulation factor V OS=Homo sapiens GN=F5 PE=1 SV=4;	2	2	2	2	1	0	0	1	0	0	1	0	0	1.6	1.6	1.6	251.7	2224	2224;2211	2.5	1		3		0.0083452	1.8066	By MS/MS			0.95689	1.1258	17.263	3	0	Median	NaN	NaN	NaN	NaN	NaN	NaN	NaN
P12268	P12268	24	24	23	Inosine-5-monophosphate dehydrogenase 2	IMPDH2	sp|P12268|IMDH2_HUMAN Inosine-5-monophosphate dehydrogenase 2 OS=Homo sapiens GN=IMPDH2 PE=1 SV=2	1	24	24	23	16	17	21	16	17	21	16	17	20	60.7	60.7	58.9	55.804	514	514	2.89	23	54	67	76	0	323.31	By MS/MS	By MS/MS	By MS/MS	0.9711	0.98811	7.4995	197	27	Leave out requantified	0.88446	0.97521	0.98209	1.0068	1.0024	0.97978	12.019
P12270	P12270	48	48	48	Nucleoprotein TPR	TPR	sp|P12270|TPR_HUMAN Nucleoprotein TPR OS=Homo sapiens GN=TPR PE=1 SV=3	1	48	48	48	26	34	35	26	34	35	26	34	35	28.1	28.1	28.1	267.29	2363	2363	2.8	22	66	87	62	0	323.31	By MS/MS	By MS/MS	By MS/MS	0.98449	1.0433	13.7	193	38	Leave out requantified	0.8889	1.0651	1.026	1.0414	1.0987	1.0433	8.9879
P12429	P12429	12	12	12	Annexin A3	ANXA3	sp|P12429|ANXA3_HUMAN Annexin A3 OS=Homo sapiens GN=ANXA3 PE=1 SV=3	1	12	12	12	7	7	10	7	7	10	7	7	10	44	44	44	36.375	323	323	2.57	12	17	16	15	0	137.52	By MS/MS	By MS/MS	By MS/MS	1.2609	1.27	11.255	55	10	Leave out requantified	0.9684	1.2384	1.2961	1.1176	1.2969	1.2871	7.0371
P12451;P12450;P24106;P17756;P24107;P17757	P12451;P12450;P24106;P17756;P24107;P17757	2;1;1;1;1;1	2;1;1;1;1;1	2;1;1;1;1;1			sp|P12451|POL_HV2SB Gag-Pol polyprotein OS=Human immunodeficiency virus type 2 subtype A (isolate SBLISY) GN=gag-pol PE=3 SV=3;sp|P12450|GAG_HV2SB Gag polyprotein OS=Human immunodeficiency virus type 2 subtype A (isolate SBLISY) GN=gag PE=3 SV=3;sp|P24106|	6	2	2	2	1	2	1	1	2	1	1	2	1	2.5	2.5	2.5	165.01	1462	1462;520;521;521;1462;1462	2		4			0.0091315	1.7707	By matching	By MS/MS	By MS/MS	0.96109	0.97885	1.9146	3	0	Plateau	0.83136	0.96863	0.96109	0.95593	0.97885	0.94245	NaN
P12532;P17540	P12532	17;1	17;1	17;1	Creatine kinase U-type, mitochondrial	CKMT1A	sp|P12532|KCRU_HUMAN Creatine kinase U-type, mitochondrial OS=Homo sapiens GN=CKMT1A PE=1 SV=1	2	17	17	17	14	13	13	14	13	13	14	13	13	45.6	45.6	45.6	47.036	417	417;419	2.96	27	38	55	84	0	323.31	By MS/MS	By MS/MS	By MS/MS	1.1258	1.1958	11.751	175	27	Leave out requantified	1.0133	1.0791	1.1841	1.1963	1.1316	1.1973	11.873
P12694	P12694	8	8	8	2-oxoisovalerate dehydrogenase subunit alpha, mitochondrial	BCKDHA	sp|P12694|ODBA_HUMAN 2-oxoisovalerate dehydrogenase subunit alpha, mitochondrial OS=Homo sapiens GN=BCKDHA PE=1 SV=2	1	8	8	8	5	4	5	5	4	5	5	4	5	31.2	31.2	31.2	50.47	445	445	2.83		7	13	3	0	18.827	By MS/MS	By MS/MS	By MS/MS	0.90439	0.96436	13.055	21	4	Leave out requantified	0.78988	0.75294	0.99617	0.93115	0.79168	1.0131	22.093
P12814	P12814	40	29	28	Alpha-actinin-1	ACTN1	sp|P12814|ACTN1_HUMAN Alpha-actinin-1 OS=Homo sapiens GN=ACTN1 PE=1 SV=2	1	40	29	28	20	24	38	16	20	28	16	20	27	60.3	49.7	48	103.06	892	892	2.82	20	59	81	60	0	323.31	By MS/MS	By MS/MS	By MS/MS	1.0598	1.0975	8.6648	199	28	Leave out requantified	0.90627	1.0448	1.1532	1.056	1.0724	1.1424	8.2759
P12830	P12830	8	8	8	Cadherin-1;E-Cad/CTF1;E-Cad/CTF2;E-Cad/CTF3	CDH1	sp|P12830|CADH1_HUMAN Cadherin-1 OS=Homo sapiens GN=CDH1 PE=1 SV=3	1	8	8	8	8	6	5	8	6	5	8	6	5	17.9	17.9	17.9	97.455	882	882	3.21		7	17	15	0	182.58	By MS/MS	By MS/MS	By MS/MS	0.97207	1.066	16.805	35	6	Leave out requantified	0.9078	0.98865	1.4494	1.0684	1.0323	1.4761	17.51
P12931	P12931	6	5	5	Proto-oncogene tyrosine-protein kinase Src	SRC	sp|P12931|SRC_HUMAN Proto-oncogene tyrosine-protein kinase Src OS=Homo sapiens GN=SRC PE=1 SV=3	1	6	5	5	1	2	2	1	2	2	1	2	2	19.8	17.9	17.9	59.834	536	536	3	1	1	1	3	0	10.391	By MS/MS	By MS/MS	By MS/MS	1.0303	1.0836	26.308	5	1	Leave out requantified	NaN	1.0234	1.2135	NaN	1.1278	1.2104	NaN
P12955	P12955	11	11	11	Xaa-Pro dipeptidase	PEPD	sp|P12955|PEPD_HUMAN Xaa-Pro dipeptidase OS=Homo sapiens GN=PEPD PE=1 SV=3	1	11	11	11	4	3	10	4	3	10	4	3	10	35.1	35.1	35.1	54.548	493	493	3.03	2	5	18	10	0	83.12	By MS/MS	By MS/MS	By MS/MS	0.81772	0.8386	7.7212	30	9	Leave out requantified	0.69394	0.83955	0.80738	0.79418	0.88544	0.82822	23.372
P12956	P12956	29	29	29	X-ray repair cross-complementing protein 6	XRCC6	sp|P12956|XRCC6_HUMAN X-ray repair cross-complementing protein 6 OS=Homo sapiens GN=XRCC6 PE=1 SV=2	1	29	29	29	20	19	27	20	19	27	20	19	27	55.5	55.5	55.5	69.842	609	609	2.87	33	50	72	85	0	323.31	By MS/MS	By MS/MS	By MS/MS	0.94374	0.9741	10.271	204	26	Leave out requantified	0.8585	0.95981	0.94442	0.98272	0.977	0.94428	14.441
P13010	P13010	35	35	35	X-ray repair cross-complementing protein 5	XRCC5	sp|P13010|XRCC5_HUMAN X-ray repair cross-complementing protein 5 OS=Homo sapiens GN=XRCC5 PE=1 SV=3	1	35	35	35	27	22	26	27	22	26	27	22	26	60.1	60.1	60.1	82.704	732	732	3.32	30	47	111	247	0	323.31	By MS/MS	By MS/MS	By MS/MS	0.92987	0.95883	4.5902	365	62	Leave out requantified	0.83476	0.95806	0.96502	0.96265	0.96817	0.95409	4.6774
P13051	P13051	1	1	1	Uracil-DNA glycosylase	UNG	sp|P13051|UNG_HUMAN Uracil-DNA glycosylase OS=Homo sapiens GN=UNG PE=1 SV=2	1	1	1	1	0	1	0	0	1	0	0	1	0	7.7	7.7	7.7	34.645	313	313	1.67	1	2			0	14.484		By MS/MS		0.80114	0.84273	NaN	1	0	Median	NaN	0.80114	NaN	NaN	0.84273	NaN	NaN
P13073	P13073	3	3	3	Cytochrome c oxidase subunit 4 isoform 1, mitochondrial	COX4I1	sp|P13073|COX41_HUMAN Cytochrome c oxidase subunit 4 isoform 1, mitochondrial OS=Homo sapiens GN=COX4I1 PE=1 SV=1	1	3	3	3	1	1	3	1	1	3	1	1	3	14.2	14.2	14.2	19.576	169	169	1.62	6	6	1		0.00024384	4.7429	By MS/MS	By MS/MS	By MS/MS	1.0551	1.1374	0.91043	13	1	Leave out requantified	0.99209	0.76039	1.1517	1.1386	0.7604	1.1499	5.0213
P13196	P13196	2	2	2	5-aminolevulinate synthase, nonspecific, mitochondrial	ALAS1	sp|P13196|HEM1_HUMAN 5-aminolevulinate synthase, nonspecific, mitochondrial OS=Homo sapiens GN=ALAS1 PE=1 SV=2	1	2	2	2	2	2	2	2	2	2	2	2	2	7.5	7.5	7.5	70.58	640	640	1.12	7	1			0	37.425	By MS/MS	By MS/MS	By MS/MS	0.86549	0.90785	8.4315	7	0	Leave out requantified	0.81523	0.84283	1.1838	0.93736	0.84394	1.1745	12.956
P13284	P13284	2	2	2	Gamma-interferon-inducible lysosomal thiol reductase	IFI30	sp|P13284|GILT_HUMAN Gamma-interferon-inducible lysosomal thiol reductase OS=Homo sapiens GN=IFI30 PE=1 SV=3	1	2	2	2	0	0	2	0	0	2	0	0	2	18	18	18	27.963	250	250	3			2		0.0002426	4.6231			By MS/MS	0.88791	0.89097	44.169	2	0	Median	NaN	NaN	0.88791	NaN	NaN	0.89097	NaN
P13489	P13489	21	21	21	Ribonuclease inhibitor	RNH1	sp|P13489|RINI_HUMAN Ribonuclease inhibitor OS=Homo sapiens GN=RNH1 PE=1 SV=2	1	21	21	21	10	15	18	10	15	18	10	15	18	71.8	71.8	71.8	49.973	461	461	2.74	26	28	49	42	0	323.31	By MS/MS	By MS/MS	By MS/MS	1.0129	1.0582	20.22	127	22	Leave out requantified	0.9227	1.0211	1.0555	1.0738	1.0524	1.0625	11.65
P13611	P13611	3	3	3	Versican core protein	VCAN	sp|P13611|CSPG2_HUMAN Versican core protein OS=Homo sapiens GN=VCAN PE=1 SV=3	1	3	3	3	1	2	3	1	2	3	1	2	3	2.2	2.2	2.2	372.82	3396	3396	2.89		2	6	1	0	6.4286	By matching	By MS/MS	By MS/MS	1.3286	1.353	18.959	9	0	Leave out requantified	1.1804	1.3427	1.4384	1.3518	1.3716	1.4609	NaN
P13639	P13639	50	50	48	Elongation factor 2	EEF2	sp|P13639|EF2_HUMAN Elongation factor 2 OS=Homo sapiens GN=EEF2 PE=1 SV=4	1	50	50	48	32	34	47	32	34	47	30	33	45	67.1	67.1	65.9	95.337	858	858	2.9	78	119	185	214	0	323.31	By MS/MS	By MS/MS	By MS/MS	1.0273	1.0477	13.538	525	73	Leave out requantified	0.87036	1.0334	1.0331	1.0073	1.0649	1.0422	38.261
P13667	P13667	31	31	30	Protein disulfide-isomerase A4	PDIA4	sp|P13667|PDIA4_HUMAN Protein disulfide-isomerase A4 OS=Homo sapiens GN=PDIA4 PE=1 SV=2	1	31	31	30	21	20	28	21	20	28	20	19	27	54.6	54.6	52.2	72.932	645	645	2.59	51	57	75	60	0	323.31	By MS/MS	By MS/MS	By MS/MS	0.90611	0.94868	12.902	217	19	Leave out requantified	0.87848	0.7832	0.94418	1.0115	0.80889	0.94436	8.4541
P13674	P13674	8	8	8	Prolyl 4-hydroxylase subunit alpha-1	P4HA1	sp|P13674|P4HA1_HUMAN Prolyl 4-hydroxylase subunit alpha-1 OS=Homo sapiens GN=P4HA1 PE=1 SV=2	1	8	8	8	4	3	5	4	3	5	4	3	5	24.2	24.2	24.2	61.049	534	534	3	2	4	5	8	0	95.556	By MS/MS	By MS/MS	By MS/MS	0.91411	0.93921	18.419	18	4	Leave out requantified	0.79734	0.93278	1.0396	0.9615	0.93857	1.0299	39.882
P13693;Q56UQ5	P13693	7;1	7;1	7;1	Translationally-controlled tumor protein	TPT1	sp|P13693|TCTP_HUMAN Translationally-controlled tumor protein OS=Homo sapiens GN=TPT1 PE=1 SV=1	2	7	7	7	3	5	7	3	5	7	3	5	7	43	43	43	19.595	172	172;140	3.15		11	24	19	0	207.49	By MS/MS	By MS/MS	By MS/MS	0.96243	0.97338	4.3067	51	4	Leave out requantified	0.85328	0.98939	1.02	0.98366	1.0077	0.98307	3.9473
P13699	P13699	1	1	1			sp|P13699|NCAP_LASSJ Nucleoprotein OS=Lassa virus (strain Mouse/Sierra Leone/Josiah/1976) GN=N PE=1 SV=1	1	1	1	1	1	0	0	1	0	0	1	0	0	4.2	4.2	4.2	62.998	569	569	3			1		1	-2	By MS/MS			0.95256	1.1785	NaN	1	0	Median	0.95256	NaN	NaN	1.1785	NaN	NaN	NaN
P13716	P13716	1	1	1	Delta-aminolevulinic acid dehydratase	ALAD	sp|P13716|HEM2_HUMAN Delta-aminolevulinic acid dehydratase OS=Homo sapiens GN=ALAD PE=1 SV=1	1	1	1	1	1	1	1	1	1	1	1	1	1	11.5	11.5	11.5	36.294	330	330	3			6		0	7.9138	By MS/MS	By MS/MS	By MS/MS	0.68422	0.69806	11.838	5	2	Median	0.698	0.60862	0.68422	0.79136	0.64524	0.69806	NaN
P13796	P13796	8	6	6	Plastin-2	LCP1	sp|P13796|PLSL_HUMAN Plastin-2 OS=Homo sapiens GN=LCP1 PE=1 SV=6	1	8	6	6	3	2	8	2	2	6	2	2	6	22.5	18.5	18.5	70.288	627	627	3.38		1	11	9	0	32.046	By MS/MS	By MS/MS	By MS/MS	3.1723	3.1666	2.7199	19	6	Leave out requantified	1.5937	3.1089	3.8567	1.8179	3.1366	3.8231	36.767
P13797	P13797	22	22	18	Plastin-3	PLS3	sp|P13797|PLST_HUMAN Plastin-3 OS=Homo sapiens GN=PLS3 PE=1 SV=4	1	22	22	18	8	11	19	8	11	19	7	10	15	48.1	48.1	40	70.81	630	630	2.78	12	29	33	30	0	322.46	By MS/MS	By MS/MS	By MS/MS	1.0192	1.0363	14.382	99	14	Leave out requantified	0.89569	1.0245	1.0884	1.0303	1.0476	1.0558	13.957
P13798	P13798	14	14	14	Acylamino-acid-releasing enzyme	APEH	sp|P13798|ACPH_HUMAN Acylamino-acid-releasing enzyme OS=Homo sapiens GN=APEH PE=1 SV=4	1	14	14	14	4	6	11	4	6	11	4	6	11	34.7	34.7	34.7	81.224	732	732	2.89		14	11	10	0	77.97	By MS/MS	By MS/MS	By MS/MS	0.97117	1.0358	13.737	29	7	Leave out requantified	0.82184	1.0008	1.0085	0.93455	1.0443	1.0208	36.7
P13804	P13804	12	12	12	Electron transfer flavoprotein subunit alpha, mitochondrial	ETFA	sp|P13804|ETFA_HUMAN Electron transfer flavoprotein subunit alpha, mitochondrial OS=Homo sapiens GN=ETFA PE=1 SV=1	1	12	12	12	5	6	11	5	6	11	5	6	11	47.1	47.1	47.1	35.079	333	333	2.7	18	17	24	27	0	232.15	By MS/MS	By MS/MS	By MS/MS	0.95065	0.97463	9.3577	70	9	Leave out requantified	0.89267	0.74662	1.0226	1.0124	0.75417	1.0033	9.2451
P13807	P13807	5	5	5	Glycogen [starch] synthase, muscle	GYS1	sp|P13807|GYS1_HUMAN Glycogen [starch] synthase, muscle OS=Homo sapiens GN=GYS1 PE=1 SV=2	1	5	5	5	1	2	5	1	2	5	1	2	5	12.6	12.6	12.6	83.785	737	737	3.12		2	10	4	0	32.881	By MS/MS	By MS/MS	By MS/MS	0.87641	0.88703	32.167	15	4	Leave out requantified	NaN	1.221	0.87289	NaN	1.2119	0.87344	NaN
P13861	P13861	12	12	12	cAMP-dependent protein kinase type II-alpha regulatory subunit	PRKAR2A	sp|P13861|KAP2_HUMAN cAMP-dependent protein kinase type II-alpha regulatory subunit OS=Homo sapiens GN=PRKAR2A PE=1 SV=2	1	12	12	12	9	10	10	9	10	10	9	10	10	33.2	33.2	33.2	45.518	404	404	2.37	12	24	17	9	0	217.39	By MS/MS	By MS/MS	By MS/MS	0.95839	1.0064	13.006	55	4	Leave out requantified	0.84692	0.93805	1.0099	0.99884	1.0134	1.0271	18.415
P13928	P13928	12	12	4	Annexin A8	ANXA8	sp|P13928|ANXA8_HUMAN Annexin A8 OS=Homo sapiens GN=ANXA8 PE=1 SV=3	1	12	12	4	8	10	11	8	10	11	3	2	3	51.4	51.4	15.6	36.881	327	327	3.08	5	14	51	32	0	250.55	By MS/MS	By MS/MS	By MS/MS	0.94304	0.9483	9.1989	86	17	Leave out requantified	0.82392	0.97219	0.94915	0.95293	0.99329	0.9339	5.331
P13942	P13942	1	1	1	Collagen alpha-2(XI) chain	COL11A2	sp|P13942|COBA2_HUMAN Collagen alpha-2(XI) chain OS=Homo sapiens GN=COL11A2 PE=1 SV=5	1	1	1	1	1	1	1	1	1	1	1	1	1	0.9	0.9	0.9	171.79	1736	1736	2.6	3	1	3	3	0.0027891	2.3805	By MS/MS	By MS/MS	By matching	0.9677	1.0087	7.4993	10	0	Median	0.90775	1.003	0.9355	1.0472	1.0331	0.92067	7.1832
P13984	P13984	5	5	5	General transcription factor IIF subunit 2	GTF2F2	sp|P13984|T2FB_HUMAN General transcription factor IIF subunit 2 OS=Homo sapiens GN=GTF2F2 PE=1 SV=2	1	5	5	5	4	4	3	4	4	3	4	4	3	39.8	39.8	39.8	28.38	249	249	3	2	4	6	8	0	187.39	By MS/MS	By MS/MS	By MS/MS	0.89756	0.99802	14.413	17	2	Leave out requantified	0.81247	0.88168	1.2529	0.95521	0.94444	1.2442	19.409
P13987	P13987	3	3	3	CD59 glycoprotein	CD59	sp|P13987|CD59_HUMAN CD59 glycoprotein OS=Homo sapiens GN=CD59 PE=1 SV=1	1	3	3	3	2	1	2	2	1	2	2	1	2	18	18	18	14.177	128	128	1.14	6	1			0	7.3521	By MS/MS	By MS/MS	By MS/MS	1.0135	1.1615	17.161	7	0	Leave out requantified	0.90159	0.78922	1.151	1.0371	0.78146	1.1496	16.028
P13995	P13995	7	7	7	Bifunctional methylenetetrahydrofolate dehydrogenase/cyclohydrolase, mitochondrial;NAD-dependent methylenetetrahydrofolate dehydrogenase;Methenyltetrahydrofolate cyclohydrolase	MTHFD2	sp|P13995|MTDC_HUMAN Bifunctional methylenetetrahydrofolate dehydrogenase/cyclohydrolase, mitochondrial OS=Homo sapiens GN=MTHFD2 PE=1 SV=2	1	7	7	7	3	4	7	3	4	7	3	4	7	37.1	37.1	37.1	37.895	350	350	3.38		4	12	16	0	69.263	By MS/MS	By MS/MS	By MS/MS	0.99941	1.0261	8.8743	30	4	Leave out requantified	0.89575	0.68661	1.0749	1.0261	0.7206	1.0809	4.2253
P14174	P14174	5	5	5	Macrophage migration inhibitory factor	MIF	sp|P14174|MIF_HUMAN Macrophage migration inhibitory factor OS=Homo sapiens GN=MIF PE=1 SV=4	1	5	5	5	3	3	5	3	3	5	3	3	5	34.8	34.8	34.8	12.476	115	115	2.95	3	10	16	14	0	62.819	By MS/MS	By MS/MS	By MS/MS	0.93574	0.96528	4.1249	32	4	Leave out requantified	0.76595	1.067	0.93548	0.89817	1.1126	0.9588	4.7492
P14209	P14209	4	4	4	CD99 antigen	CD99	sp|P14209|CD99_HUMAN CD99 antigen OS=Homo sapiens GN=CD99 PE=1 SV=1	1	4	4	4	3	3	4	3	3	4	3	3	4	45.4	45.4	45.4	18.848	185	185	2.17	6	15	7	2	0	45.04	By MS/MS	By MS/MS	By MS/MS	0.93966	1.0574	8.1089	28	2	Leave out requantified	0.96501	0.845	1.06	1.1417	0.88573	1.0837	15.168
P14314	P14314	14	14	14	Glucosidase 2 subunit beta	PRKCSH	sp|P14314|GLU2B_HUMAN Glucosidase 2 subunit beta OS=Homo sapiens GN=PRKCSH PE=1 SV=2	1	14	14	14	10	8	10	10	8	10	10	8	10	38.8	38.8	38.8	59.425	528	528	2.45	25	39	42	20	0	323.31	By MS/MS	By MS/MS	By MS/MS	0.90331	0.98628	7.3672	105	17	Leave out requantified	0.87252	0.7795	1.0095	1.0127	0.81025	1.0151	7.6081
P14324	P14324	7	7	7	Farnesyl pyrophosphate synthase	FDPS	sp|P14324|FPPS_HUMAN Farnesyl pyrophosphate synthase OS=Homo sapiens GN=FDPS PE=1 SV=4	1	7	7	7	1	5	6	1	5	6	1	5	6	29.1	29.1	29.1	48.275	419	419	2.92	4	5	6	11	0	104.69	By MS/MS	By MS/MS	By MS/MS	1.0547	1.0811	10.286	24	8	Leave out requantified	0.71143	1.0078	1.0838	0.83855	1.0164	1.0755	NaN
P14406	P14406	1	1	1	Cytochrome c oxidase subunit 7A2, mitochondrial	COX7A2	sp|P14406|CX7A2_HUMAN Cytochrome c oxidase subunit 7A2, mitochondrial OS=Homo sapiens GN=COX7A2 PE=1 SV=1	1	1	1	1	1	0	1	1	0	1	1	0	1	15.7	15.7	15.7	9.3959	83	83	3		2		2	0.0091463	1.7844	By matching		By MS/MS	1.2035	1.1966	48.799	3	2	Median	NaN	NaN	1.2035	NaN	NaN	1.1966	NaN
P14543	P14543	1	1	1	Nidogen-1	NID1	sp|P14543|NID1_HUMAN Nidogen-1 OS=Homo sapiens GN=NID1 PE=1 SV=3	1	1	1	1	0	0	1	0	0	1	0	0	1	2.6	2.6	2.6	136.38	1247	1247	2		2			1	-2			By MS/MS	NaN	NaN	NaN	0	0	Median	NaN	NaN	NaN	NaN	NaN	NaN	NaN
P14550	P14550	9	9	9	Alcohol dehydrogenase [NADP(+)]	AKR1A1	sp|P14550|AK1A1_HUMAN Alcohol dehydrogenase [NADP(+)] OS=Homo sapiens GN=AKR1A1 PE=1 SV=3	1	9	9	9	3	6	7	3	6	7	3	6	7	47.1	47.1	47.1	36.573	325	325	2.52	8	8	9	8	0	85.644	By MS/MS	By MS/MS	By MS/MS	1.0159	1.0315	13.554	25	2	Leave out requantified	0.87632	1.0313	1.0381	1.0123	1.0905	1.0152	20.937
P14618;P30613	P14618	44;1	44;1	44;1	Pyruvate kinase PKM	PKM	sp|P14618|KPYM_HUMAN Pyruvate kinase PKM OS=Homo sapiens GN=PKM PE=1 SV=4	2	44	44	44	34	36	39	34	36	39	34	36	39	74.4	74.4	74.4	57.936	531	531;574	3.32	122	124	441	854	0	323.31	By MS/MS	By MS/MS	By MS/MS	0.92085	0.94836	4.7066	1359	243	Leave out requantified	0.79187	0.94914	0.94195	0.92921	0.97189	0.94439	7.8917
P14625	P14625	40	38	38	Endoplasmin	HSP90B1	sp|P14625|ENPL_HUMAN Endoplasmin OS=Homo sapiens GN=HSP90B1 PE=1 SV=1	1	40	38	38	33	24	30	31	22	28	31	22	28	49.1	46.9	46.9	92.468	803	803	2.76	88	92	80	167	0	323.31	By MS/MS	By MS/MS	By MS/MS	0.88351	0.96019	15.78	353	61	Leave out requantified	0.87607	0.81404	0.95866	1.02	0.83814	0.96573	17.722
P14635	P14635	5	5	5	G2/mitotic-specific cyclin-B1	CCNB1	sp|P14635|CCNB1_HUMAN G2/mitotic-specific cyclin-B1 OS=Homo sapiens GN=CCNB1 PE=1 SV=1	1	5	5	5	1	2	3	1	2	3	1	2	3	20.3	20.3	20.3	48.337	433	433	2.42	1	6	4	1	0	22.954	By MS/MS	By MS/MS	By MS/MS	1.1361	1.1154	17.263	8	1	Leave out requantified	0.74042	1.1773	1.1077	0.8597	1.2174	1.0843	NaN
P14678;P63162	P14678;P63162	7;6	7;6	7;6	Small nuclear ribonucleoprotein-associated proteins B and B;Small nuclear ribonucleoprotein-associated protein N	SNRPB;SNRPN	sp|P14678|RSMB_HUMAN Small nuclear ribonucleoprotein-associated proteins B and B OS=Homo sapiens GN=SNRPB PE=1 SV=2;sp|P63162|RSMN_HUMAN Small nuclear ribonucleoprotein-associated protein N OS=Homo sapiens GN=SNRPN PE=1 SV=1	2	7	7	7	3	6	6	3	6	6	3	6	6	27.9	27.9	27.9	24.61	240	240;240	2.51	7	15	19	6	0	29.179	By MS/MS	By MS/MS	By MS/MS	1.0386	1.0572	11.892	33	4	Leave out requantified	0.99159	0.97641	1.0386	1.1443	1.0016	1.0564	20.327
P14735	P14735	12	12	12	Insulin-degrading enzyme	IDE	sp|P14735|IDE_HUMAN Insulin-degrading enzyme OS=Homo sapiens GN=IDE PE=1 SV=4	1	12	12	12	3	8	12	3	8	12	3	8	12	19.7	19.7	19.7	117.97	1019	1019	3	2	3	19	7	0	41.193	By MS/MS	By MS/MS	By MS/MS	1.0533	1.03	16.726	28	3	Leave out requantified	0.88731	0.98333	1.0283	1.0132	0.98658	1.0133	14.013
P14854	P14854	5	5	5	Cytochrome c oxidase subunit 6B1	COX6B1	sp|P14854|CX6B1_HUMAN Cytochrome c oxidase subunit 6B1 OS=Homo sapiens GN=COX6B1 PE=1 SV=2	1	5	5	5	1	2	5	1	2	5	1	2	5	61.6	61.6	61.6	10.192	86	86	3.14	1	1	7	5	0	22.427	By MS/MS	By MS/MS	By MS/MS	0.83411	0.86014	11.326	13	0	Leave out requantified	0.77515	0.76272	0.84626	0.92142	0.78305	0.86014	3.7507
P14859	P14859	3	3	3	POU domain, class 2, transcription factor 1	POU2F1	sp|P14859|PO2F1_HUMAN POU domain, class 2, transcription factor 1 OS=Homo sapiens GN=POU2F1 PE=1 SV=2	1	3	3	3	3	1	1	3	1	1	3	1	1	9.3	9.3	9.3	76.471	743	743	1.67	3	2	1		0	11.697	By MS/MS	By MS/MS	By MS/MS	0.90672	0.97346	16.167	5	0	Leave out requantified	0.83762	1.1091	1.1013	0.9638	1.126	1.0729	14.756
P14866	P14866	26	26	26	Heterogeneous nuclear ribonucleoprotein L	HNRNPL	sp|P14866|HNRPL_HUMAN Heterogeneous nuclear ribonucleoprotein L OS=Homo sapiens GN=HNRNPL PE=1 SV=2	1	26	26	26	21	18	21	21	18	21	21	18	21	66.6	66.6	66.6	64.132	589	589	2.75	44	69	64	90	0	323.31	By MS/MS	By MS/MS	By MS/MS	0.92842	0.97667	5.6902	247	38	Leave out requantified	0.86928	0.94888	0.95368	1.0066	0.98214	0.94948	6.4555
P14868	P14868	15	15	15	Aspartate--tRNA ligase, cytoplasmic	DARS	sp|P14868|SYDC_HUMAN Aspartate--tRNA ligase, cytoplasmic OS=Homo sapiens GN=DARS PE=1 SV=2	1	15	15	15	9	10	14	9	10	14	9	10	14	35.5	35.5	35.5	57.136	501	501	2.54	12	30	31	14	0	193.51	By MS/MS	By MS/MS	By MS/MS	0.81485	0.85135	11.636	75	6	Leave out requantified	0.73807	0.91467	0.84687	0.89195	0.94624	0.85308	14.298
P14923	P14923	25	25	24	Junction plakoglobin	JUP	sp|P14923|PLAK_HUMAN Junction plakoglobin OS=Homo sapiens GN=JUP PE=1 SV=3	1	25	25	24	14	17	22	14	17	22	14	17	21	51.5	51.5	51.5	81.744	745	745	2.65	27	40	57	38	0	241.67	By MS/MS	By MS/MS	By MS/MS	1.0318	1.0959	13.664	135	25	Leave out requantified	0.98817	0.80065	1.1499	1.1398	0.83647	1.133	22.86
P14927	P14927	5	5	5	Cytochrome b-c1 complex subunit 7	UQCRB	sp|P14927|QCR7_HUMAN Cytochrome b-c1 complex subunit 7 OS=Homo sapiens GN=UQCRB PE=1 SV=2	1	5	5	5	4	2	3	4	2	3	4	2	3	38.7	38.7	38.7	13.53	111	111	2.06	8	3	5	2	0	36.945	By MS/MS	By MS/MS	By MS/MS	0.96537	0.97971	24.606	17	1	Leave out requantified	0.97325	0.65362	1.0812	1.1081	0.66627	1.086	56.738
P15104	P15104	8	8	8	Glutamine synthetase	GLUL	sp|P15104|GLNA_HUMAN Glutamine synthetase OS=Homo sapiens GN=GLUL PE=1 SV=4	1	8	8	8	4	6	7	4	6	7	4	6	7	37.8	37.8	37.8	42.064	373	373	2.87	2	11	16	10	0	309.19	By MS/MS	By MS/MS	By MS/MS	1.0656	1.1012	11.688	37	5	Leave out requantified	0.8827	1.1889	1.1153	1.0705	1.229	1.1082	18.031
P15121	P15121	13	13	13	Aldose reductase	AKR1B1	sp|P15121|ALDR_HUMAN Aldose reductase OS=Homo sapiens GN=AKR1B1 PE=1 SV=3	1	13	13	13	8	11	10	8	11	10	8	11	10	54.7	54.7	54.7	35.853	316	316	3.16	7	19	47	53	0	305.59	By MS/MS	By MS/MS	By MS/MS	1.1788	1.2025	11.459	108	16	Leave out requantified	0.91548	1.1788	1.1503	1.0972	1.2132	1.1489	16.377
P15144	P15144	15	15	15	Aminopeptidase N	ANPEP	sp|P15144|AMPN_HUMAN Aminopeptidase N OS=Homo sapiens GN=ANPEP PE=1 SV=4	1	15	15	15	3	7	15	3	7	15	3	7	15	23.3	23.3	23.3	109.54	967	967	2.98	2	12	37	15	0	111.63	By MS/MS	By MS/MS	By MS/MS	0.88176	0.87624	45.731	56	20	Leave out requantified	0.73472	0.68521	0.89515	0.85017	0.6897	0.89843	24.092
P15153	P15153	4	2	2	Ras-related C3 botulinum toxin substrate 2	RAC2	sp|P15153|RAC2_HUMAN Ras-related C3 botulinum toxin substrate 2 OS=Homo sapiens GN=RAC2 PE=1 SV=1	1	4	2	2	0	2	3	0	1	1	0	1	1	25.5	14.6	14.6	21.429	192	192	2		2			0.0049938	2.0426		By MS/MS	By MS/MS	1.0774	1.0778	12.691	2	0	Median	NaN	0.9583	1.2113	NaN	0.98528	1.179	NaN
P15170	P15170	16	16	9	Eukaryotic peptide chain release factor GTP-binding subunit ERF3A	GSPT1	sp|P15170|ERF3A_HUMAN Eukaryotic peptide chain release factor GTP-binding subunit ERF3A OS=Homo sapiens GN=GSPT1 PE=1 SV=1	1	16	16	9	8	9	14	8	9	14	3	5	9	51.9	51.9	34.7	55.755	499	499	3	5	18	32	28	0	122.69	By MS/MS	By MS/MS	By MS/MS	1.0264	1.049	10.1	77	8	Leave out requantified	0.8906	0.99793	1.0468	1.0216	1.0588	1.0278	8.6199
P15259	P15259	6	1	1	Phosphoglycerate mutase 2	PGAM2	sp|P15259|PGAM2_HUMAN Phosphoglycerate mutase 2 OS=Homo sapiens GN=PGAM2 PE=1 SV=3	1	6	1	1	1	3	5	0	1	0	0	1	0	23.3	4	4	28.766	253	253	4				1	1	-2	By matching	By MS/MS	By matching	NaN	NaN	NaN	0	0	Median	NaN	NaN	NaN	NaN	NaN	NaN	NaN
P15311	P15311	15	12	12	Ezrin	EZR	sp|P15311|EZRI_HUMAN Ezrin OS=Homo sapiens GN=EZR PE=1 SV=4	1	15	12	12	10	12	13	7	9	10	7	9	10	34.1	27.3	27.3	69.412	586	586	2.75	11	12	22	18	0	163.86	By MS/MS	By MS/MS	By MS/MS	1.0333	1.0588	7.2451	53	3	Leave out requantified	0.83232	1.0639	1.0694	0.97772	1.0669	1.0729	12.084
P15336	P15336	4	4	4	Cyclic AMP-dependent transcription factor ATF-2	ATF2	sp|P15336|ATF2_HUMAN Cyclic AMP-dependent transcription factor ATF-2 OS=Homo sapiens GN=ATF2 PE=1 SV=4	1	4	4	4	1	1	4	1	1	4	1	1	4	21.8	21.8	21.8	54.537	505	505	2.5	2		3	1	0	8.6533	By MS/MS	By MS/MS	By MS/MS	0.81158	0.81743	139.79	4	3	Median	NaN	11.76	0.69079	NaN	12.061	0.69595	NaN
P15374	P15374	7	7	7	Ubiquitin carboxyl-terminal hydrolase isozyme L3	UCHL3	sp|P15374|UCHL3_HUMAN Ubiquitin carboxyl-terminal hydrolase isozyme L3 OS=Homo sapiens GN=UCHL3 PE=1 SV=1	1	7	7	7	3	5	7	3	5	7	3	5	7	43.5	43.5	43.5	26.182	230	230	2.46	13	6	12	10	0	323.31	By MS/MS	By MS/MS	By MS/MS	0.99062	1.0494	16.122	31	7	Leave out requantified	0.81365	1.0022	1.0412	0.92565	1.0246	1.0238	16.059
P15408	P15408	7	7	7	Fos-related antigen 2	FOSL2	sp|P15408|FOSL2_HUMAN Fos-related antigen 2 OS=Homo sapiens GN=FOSL2 PE=1 SV=1	1	7	7	7	4	5	3	4	5	3	4	5	3	34	34	34	35.193	326	326	1.93	7	3	4	1	0	11.516	By MS/MS	By MS/MS	By MS/MS	1.0612	1.0871	25.834	13	3	Leave out requantified	0.8537	0.9479	1.0862	1.0135	0.99969	1.0742	26.052
P15515	P15515	1	1	1	Histatin-1;His1-(31-57)-peptide	HTN1	sp|P15515|HIS1_HUMAN Histatin-1 OS=Homo sapiens GN=HTN1 PE=1 SV=2	1	1	1	1	0	0	0	0	0	0	0	0	0	28.1	28.1	28.1	6.9628	57	57	2		1			0.0021608	2.5212				NaN	NaN	NaN	0	0	Median	NaN	NaN	NaN	NaN	NaN	NaN	NaN
P15531	P15531	9	9	4	Nucleoside diphosphate kinase A	NME1	sp|P15531|NDKA_HUMAN Nucleoside diphosphate kinase A OS=Homo sapiens GN=NME1 PE=1 SV=1	1	9	9	4	6	8	9	6	8	9	4	4	4	69.1	69.1	44.1	17.149	152	152	2.47	25	18	25	21	0	89.713	By MS/MS	By MS/MS	By MS/MS	0.82099	0.83481	2.4142	80	5	Leave out requantified	0.69174	0.80091	0.83382	0.81857	0.83637	0.8409	3.1255
P15559	P15559	6	6	6	NAD(P)H dehydrogenase [quinone] 1	NQO1	sp|P15559|NQO1_HUMAN NAD(P)H dehydrogenase [quinone] 1 OS=Homo sapiens GN=NQO1 PE=1 SV=1	1	6	6	6	4	4	5	4	4	5	4	4	5	19.3	19.3	19.3	30.867	274	274	2.57	10	12	12	12	0	136.24	By MS/MS	By MS/MS	By MS/MS	1.0023	1.0626	9.0289	44	5	Leave out requantified	0.88511	1.007	1.1282	1.0505	1.0146	1.1446	3.1003
P15621	P15621	2	2	2	Zinc finger protein 44	ZNF44	sp|P15621|ZNF44_HUMAN Zinc finger protein 44 OS=Homo sapiens GN=ZNF44 PE=2 SV=3	1	2	2	2	2	2	2	2	2	2	2	2	2	6.2	6.2	6.2	76.523	663	663	2	3	3	3		0.0013095	2.6395	By MS/MS	By MS/MS	By MS/MS	0.82587	0.87727	24.989	9	0	Leave out requantified	0.86226	1.0914	0.99499	0.9874	1.1144	1.0081	18.849
P15880	P15880	11	11	11	40S ribosomal protein S2	RPS2	sp|P15880|RS2_HUMAN 40S ribosomal protein S2 OS=Homo sapiens GN=RPS2 PE=1 SV=2	1	11	11	11	7	5	9	7	5	9	7	5	9	44	44	44	31.324	293	293	2.72	17	8	15	24	0	65.369	By MS/MS	By MS/MS	By MS/MS	1.0502	1.0584	7.0757	58	8	Leave out requantified	0.89163	1.0787	1.0752	1.0208	1.0849	1.0639	8.0854
P15924	P15924	90	90	90	Desmoplakin	DSP	sp|P15924|DESP_HUMAN Desmoplakin OS=Homo sapiens GN=DSP PE=1 SV=3	1	90	90	90	49	44	77	49	44	77	49	44	77	43.2	43.2	43.2	331.77	2871	2871	2.75	81	119	210	144	0	323.31	By MS/MS	By MS/MS	By MS/MS	1.0085	1.0436	7.6745	491	49	Leave out requantified	0.87931	1.0236	1.0542	1.0231	1.0614	1.0434	13.039
P15927	P15927	3	3	3	Replication protein A 32 kDa subunit	RPA2	sp|P15927|RFA2_HUMAN Replication protein A 32 kDa subunit OS=Homo sapiens GN=RPA2 PE=1 SV=1	1	3	3	3	3	3	3	3	3	3	3	3	3	30.4	30.4	30.4	29.247	270	270	2.73		7		4	0	42.323	By MS/MS	By MS/MS	By MS/MS	0.8574	0.99011	10.624	8	1	Leave out requantified	0.8048	0.88768	0.96383	0.92769	0.89638	0.99011	10.983
P15941	P15941	2	2	2	Mucin-1;Mucin-1 subunit alpha;Mucin-1 subunit beta	MUC1	sp|P15941|MUC1_HUMAN Mucin-1 OS=Homo sapiens GN=MUC1 PE=1 SV=3	1	2	2	2	1	0	2	1	0	2	1	0	2	2.8	2.8	2.8	122.1	1255	1255	2.33		2	1		0	36.072	By MS/MS		By MS/MS	1.0307	1.0174	NaN	1	0	Median	NaN	NaN	1.0307	NaN	NaN	1.0174	NaN
P16070	P16070	4	4	4	CD44 antigen	CD44	sp|P16070|CD44_HUMAN CD44 antigen OS=Homo sapiens GN=CD44 PE=1 SV=3	1	4	4	4	2	2	4	2	2	4	2	2	4	10.2	10.2	10.2	81.537	742	742	1.84	8	7	3	1	0	323.31	By MS/MS	By MS/MS	By MS/MS	0.87808	1.0252	13.204	13	2	Leave out requantified	0.87323	0.86527	1.1922	1.0252	0.91855	1.2176	7.6835
P16104;Q96QV6	P16104;Q96QV6	8;5	2;2	0;0	Histone H2AX;Histone H2A type 1-A	H2AFX;HIST1H2AA	sp|P16104|H2AX_HUMAN Histone H2AX OS=Homo sapiens GN=H2AFX PE=1 SV=2;sp|Q96QV6|H2A1A_HUMAN Histone H2A type 1-A OS=Homo sapiens GN=HIST1H2AA PE=1 SV=3	2	8	2	0	6	5	7	2	1	1	0	0	0	55.9	16.8	0	15.144	143	143;131	2.8	1	2	5	2	0.00069767	3.7289	By MS/MS	By MS/MS	By MS/MS	NaN	NaN	NaN	0	0	Median	NaN	NaN	NaN	NaN	NaN	NaN	NaN
P16144	P16144	41	41	41	Integrin beta-4	ITGB4	sp|P16144|ITB4_HUMAN Integrin beta-4 OS=Homo sapiens GN=ITGB4 PE=1 SV=5	1	41	41	41	24	25	35	24	25	35	24	25	35	41.1	41.1	41.1	202.16	1822	1822	2.6	31	54	74	38	0	323.31	By MS/MS	By MS/MS	By MS/MS	0.97877	1.1037	11.916	159	19	Leave out requantified	0.86721	0.83097	1.1958	1.0655	0.90163	1.2368	12.299
P16152	P16152	14	14	13	Carbonyl reductase [NADPH] 1	CBR1	sp|P16152|CBR1_HUMAN Carbonyl reductase [NADPH] 1 OS=Homo sapiens GN=CBR1 PE=1 SV=3	1	14	14	13	7	10	14	7	10	14	7	9	13	61.7	61.7	61.7	30.375	277	277	2.69	13	31	33	25	0	249.57	By MS/MS	By MS/MS	By MS/MS	1.0821	1.1157	4.3583	95	18	Leave out requantified	0.94643	1.118	1.0791	1.0764	1.1372	1.0608	13.177
P16219	P16219	2	2	2	Short-chain specific acyl-CoA dehydrogenase, mitochondrial	ACADS	sp|P16219|ACADS_HUMAN Short-chain specific acyl-CoA dehydrogenase, mitochondrial OS=Homo sapiens GN=ACADS PE=1 SV=1	1	2	2	2	0	1	1	0	1	1	0	1	1	10.4	10.4	10.4	44.297	412	412	3.5			1	1	0.00088948	2.9638		By MS/MS	By MS/MS	0.65987	0.69221	24.858	2	0	Median	NaN	0.52513	0.82918	NaN	0.58063	0.82522	NaN
P16220	P16220	3	3	3	Cyclic AMP-responsive element-binding protein 1	CREB1	sp|P16220|CREB1_HUMAN Cyclic AMP-responsive element-binding protein 1 OS=Homo sapiens GN=CREB1 PE=1 SV=2	1	3	3	3	1	3	1	1	3	1	1	3	1	17.3	17.3	17.3	36.688	341	341	2	1	8	1		0	22.66	By MS/MS	By MS/MS	By MS/MS	0.73664	0.79548	10.099	8	3	Leave out requantified	0.78449	0.76661	0.73193	0.92415	0.82847	0.74669	NaN
P16278	P16278	4	4	4	Beta-galactosidase	GLB1	sp|P16278|BGAL_HUMAN Beta-galactosidase OS=Homo sapiens GN=GLB1 PE=1 SV=2	1	4	4	4	0	1	3	0	1	3	0	1	3	9.2	9.2	9.2	76.074	677	677	2	1	2	1		0.00024851	5.1573		By MS/MS	By MS/MS	0.96727	0.96848	100.11	4	2	Median	NaN	0.69946	1.023	NaN	0.69228	1.0465	NaN
P16284	P16284	2	2	2	Platelet endothelial cell adhesion molecule	PECAM1	sp|P16284|PECA1_HUMAN Platelet endothelial cell adhesion molecule OS=Homo sapiens GN=PECAM1 PE=1 SV=1	1	2	2	2	0	0	0	0	0	0	0	0	0	1.5	1.5	1.5	82.535	738	738	2		3			0	12.043				0.16987	0.19981	12.909	3	0	Plateau	NaN	NaN	NaN	NaN	NaN	NaN	NaN
P16298	P16298	2	1	1	Serine/threonine-protein phosphatase 2B catalytic subunit beta isoform	PPP3CB	sp|P16298|PP2BB_HUMAN Serine/threonine-protein phosphatase 2B catalytic subunit beta isoform OS=Homo sapiens GN=PPP3CB PE=1 SV=2	1	2	1	1	1	1	2	0	0	1	0	0	1	8	3.2	3.2	59.024	524	524	2		1			0.0049917	2.0362	By matching	By matching	By MS/MS	1.411	1.4248	NaN	1	0	Median	NaN	NaN	1.411	NaN	NaN	1.4248	NaN
P16333	P16333	7	7	7	Cytoplasmic protein NCK1	NCK1	sp|P16333|NCK1_HUMAN Cytoplasmic protein NCK1 OS=Homo sapiens GN=NCK1 PE=1 SV=1	1	7	7	7	5	6	6	5	6	6	5	6	6	45.6	45.6	45.6	42.864	377	377	2.67	3	7	17	3	0	68.185	By MS/MS	By MS/MS	By MS/MS	0.9949	1.0324	9.6286	26	5	Leave out requantified	0.92168	0.93124	1.0463	1.0377	0.99893	1.0576	8.588
P16383	P16383	4	4	4	GC-rich sequence DNA-binding factor 2	GCFC2	sp|P16383|GCFC2_HUMAN GC-rich sequence DNA-binding factor 2 OS=Homo sapiens GN=GCFC2 PE=1 SV=2	1	4	4	4	2	3	3	2	3	3	2	3	3	9	9	9	89.384	781	781	1.11	18		1		0	9.5937	By MS/MS	By MS/MS	By MS/MS	1.0087	1.1815	18.731	3	2	Median	1.0087	0.90971	1.3744	1.1815	0.96113	1.3969	NaN
P16401	P16401	7	7	7	Histone H1.5	HIST1H1B	sp|P16401|H15_HUMAN Histone H1.5 OS=Homo sapiens GN=HIST1H1B PE=1 SV=3	1	7	7	7	4	3	5	4	3	5	4	3	5	23.5	23.5	23.5	22.58	226	226	1.36	54	17	2	2	0	323.31	By MS/MS	By MS/MS	By MS/MS	0.94333	0.97566	9.7575	59	7	Leave out requantified	0.90991	0.95371	0.96428	1.1036	0.96289	0.97566	8.4349
P16402	P16402	7	3	3	Histone H1.3	HIST1H1D	sp|P16402|H13_HUMAN Histone H1.3 OS=Homo sapiens GN=HIST1H1D PE=1 SV=2	1	7	3	3	4	5	7	3	3	3	3	3	3	25.3	9.5	9.5	22.35	221	221	1.56	19	18	2		0	19.597	By MS/MS	By MS/MS	By MS/MS	0.9837	1.0888	8.3576	33	2	Leave out requantified	0.95713	1.0898	0.9264	1.1039	1.1158	0.93022	6.2599
P16403;P22492	P16403	7;1	3;0	3;0	Histone H1.2	HIST1H1C	sp|P16403|H12_HUMAN Histone H1.2 OS=Homo sapiens GN=HIST1H1C PE=1 SV=2	2	7	3	3	3	3	6	2	1	2	2	1	2	28.6	12.2	12.2	21.364	213	213;207	1.35	36	7		3	0	7.2666	By MS/MS	By MS/MS	By MS/MS	0.95983	1.0263	7.4107	41	7	Leave out requantified	0.90012	1.024	0.98334	1.0363	1.0267	0.95559	1.3655
P16422	P16422	4	4	4	Epithelial cell adhesion molecule	EPCAM	sp|P16422|EPCAM_HUMAN Epithelial cell adhesion molecule OS=Homo sapiens GN=EPCAM PE=1 SV=2	1	4	4	4	3	2	3	3	2	3	3	2	3	22	22	22	34.932	314	314	2.33	4	8	2	4	0	18.507	By MS/MS	By MS/MS	By MS/MS	1.529	1.5477	17.507	11	4	Leave out requantified	0.85867	0.55991	1.5364	0.99951	0.56457	1.5486	13.524
P16435	P16435	6	6	6	NADPH--cytochrome P450 reductase	POR	sp|P16435|NCPR_HUMAN NADPH--cytochrome P450 reductase OS=Homo sapiens GN=POR PE=1 SV=2	1	6	6	6	2	4	4	2	4	4	2	4	4	20.5	20.5	20.5	76.689	677	677	3.27	1		5	5	0	25.156	By MS/MS	By MS/MS	By MS/MS	1.2503	1.263	11.79	8	6	Median	1.179	1.3117	1.1918	1.353	1.3216	1.207	16.617
P16455	P16455	2	2	2	Methylated-DNA--protein-cysteine methyltransferase	MGMT	sp|P16455|MGMT_HUMAN Methylated-DNA--protein-cysteine methyltransferase OS=Homo sapiens GN=MGMT PE=1 SV=1	1	2	2	2	0	0	2	0	0	2	0	0	2	17.4	17.4	17.4	21.646	207	207	3.2		1	2	2	0	28.908			By MS/MS	1.0526	1.0262	17.102	4	1	Median	NaN	NaN	1.0526	NaN	NaN	1.0262	NaN
P16591	P16591	2	2	2	Tyrosine-protein kinase Fer	FER	sp|P16591|FER_HUMAN Tyrosine-protein kinase Fer OS=Homo sapiens GN=FER PE=1 SV=2	1	2	2	2	0	1	2	0	1	2	0	1	2	5.1	5.1	5.1	94.637	822	822	2.12	3	3		2	0	8.2005		By MS/MS	By MS/MS	0.92378	0.95127	17.089	8	0	Leave out requantified	NaN	1.0329	0.99528	NaN	1.0385	0.99088	NaN
P16615;O14983;Q93084	P16615	28;7;6	28;7;6	28;7;6	Sarcoplasmic/endoplasmic reticulum calcium ATPase 2	ATP2A2	sp|P16615|AT2A2_HUMAN Sarcoplasmic/endoplasmic reticulum calcium ATPase 2 OS=Homo sapiens GN=ATP2A2 PE=1 SV=1	3	28	28	28	15	17	22	15	17	22	15	17	22	34	34	34	114.76	1042	1042;1001;1043	2.87	14	29	48	40	0	244.82	By MS/MS	By MS/MS	By MS/MS	0.9423	1.0148	12.081	114	17	Leave out requantified	0.88942	0.87497	1.1031	1.0087	0.89563	1.0915	11.206
P16930	P16930	6	6	6	Fumarylacetoacetase	FAH	sp|P16930|FAAA_HUMAN Fumarylacetoacetase OS=Homo sapiens GN=FAH PE=1 SV=2	1	6	6	6	1	2	6	1	2	6	1	2	6	27.9	27.9	27.9	46.374	419	419	3.29			12	5	0	29.208	By MS/MS	By MS/MS	By MS/MS	0.93577	0.92482	11.04	17	1	Leave out requantified	1.2993	0.76171	0.93577	1.5236	0.79554	0.92482	14.472
P16949;Q93045	P16949	6;1	6;1	6;1	Stathmin	STMN1	sp|P16949|STMN1_HUMAN Stathmin OS=Homo sapiens GN=STMN1 PE=1 SV=3	2	6	6	6	4	3	6	4	3	6	4	3	6	39.6	39.6	39.6	17.302	149	149;179	1.68	12	11		2	0	10.627	By MS/MS	By MS/MS	By MS/MS	1.0444	1.0538	4.8662	25	1	Leave out requantified	0.96453	1.0486	1.0491	1.0982	1.0492	1.0312	4.6348
P16989	P16989	19	12	12	Y-box-binding protein 3	YBX3	sp|P16989|YBOX3_HUMAN Y-box-binding protein 3 OS=Homo sapiens GN=YBX3 PE=1 SV=4	1	19	12	12	15	15	16	9	11	11	9	11	11	66.7	55.6	55.6	40.089	372	372	1.9	44	29	14	10	0	183.55	By MS/MS	By MS/MS	By MS/MS	0.86889	0.91027	12.129	80	11	Leave out requantified	0.76326	0.90316	0.89714	0.89225	0.93668	0.91038	13.786
P17021	P17021	1	1	1	Zinc finger protein 17	ZNF17	sp|P17021|ZNF17_HUMAN Zinc finger protein 17 OS=Homo sapiens GN=ZNF17 PE=1 SV=3	1	1	1	1	1	0	1	1	0	1	1	0	1	2	2	2	77.203	662	662	2.33		2	1		1	-2	By matching		By MS/MS	0.78508	0.83014	35.911	3	0	Median	0.78508	NaN	0.59859	0.92545	NaN	0.62725	NaN
P17028	P17028	2	2	2	Zinc finger protein 24	ZNF24	sp|P17028|ZNF24_HUMAN Zinc finger protein 24 OS=Homo sapiens GN=ZNF24 PE=1 SV=4	1	2	2	2	1	1	1	1	1	1	1	1	1	9.2	9.2	9.2	42.155	368	368	1.33	2	1			0.00067385	3.1355	By MS/MS	By matching	By MS/MS	0.99687	1.0373	14.793	3	0	Median	1.1553	0.9457	0.99687	1.3278	1.0373	1.019	NaN
P17029	P17029	3	3	3	Zinc finger protein with KRAB and SCAN domains 1	ZKSCAN1	sp|P17029|ZKSC1_HUMAN Zinc finger protein with KRAB and SCAN domains 1 OS=Homo sapiens GN=ZKSCAN1 PE=1 SV=3	1	3	3	3	1	1	2	1	1	2	1	1	2	11.7	11.7	11.7	63.629	563	563	2.25	1	2		1	0.0002354	3.9824	By MS/MS	By MS/MS	By MS/MS	0.74806	0.74142	50.261	2	2	Median	NaN	1.0462	0.53488	NaN	1.0578	0.51966	NaN
P17050	P17050	1	1	1	Alpha-N-acetylgalactosaminidase	NAGA	sp|P17050|NAGAB_HUMAN Alpha-N-acetylgalactosaminidase OS=Homo sapiens GN=NAGA PE=1 SV=2	1	1	1	1	0	0	1	0	0	1	0	0	1	4.4	4.4	4.4	46.564	411	411	4				1	0.0063642	1.9021			By MS/MS	0.91917	0.92513	NaN	1	0	Median	NaN	NaN	0.91917	NaN	NaN	0.92513	NaN
P17066;P48741	P17066;P48741	6;5	2;2	2;2	Heat shock 70 kDa protein 6;Putative heat shock 70 kDa protein 7	HSPA6;HSPA7	sp|P17066|HSP76_HUMAN Heat shock 70 kDa protein 6 OS=Homo sapiens GN=HSPA6 PE=1 SV=2;sp|P48741|HSP77_HUMAN Putative heat shock 70 kDa protein 7 OS=Homo sapiens GN=HSPA7 PE=5 SV=2	2	6	2	2	5	4	6	2	2	2	2	2	2	10.3	3.7	3.7	71.027	643	643;367	2.47	7	10	8	7	0	18.53	By MS/MS	By MS/MS	By MS/MS	0.98324	1.0597	3.9945	30	1	Leave out requantified	0.86027	0.913	1.0538	1.0227	0.96044	1.0866	9.5662
P17096	P17096	7	7	7	High mobility group protein HMG-I/HMG-Y	HMGA1	sp|P17096|HMGA1_HUMAN High mobility group protein HMG-I/HMG-Y OS=Homo sapiens GN=HMGA1 PE=1 SV=3	1	7	7	7	7	5	5	7	5	5	7	5	5	41.1	41.1	41.1	11.676	107	107	1.24	58	9	4		0	185.71	By MS/MS	By MS/MS	By MS/MS	0.98372	1.005	10.144	25	1	Leave out requantified	0.83972	1.0659	1.0085	1.0028	1.0721	0.98767	4.4059
P17174	P17174	13	13	13	Aspartate aminotransferase, cytoplasmic	GOT1	sp|P17174|AATC_HUMAN Aspartate aminotransferase, cytoplasmic OS=Homo sapiens GN=GOT1 PE=1 SV=3	1	13	13	13	1	4	13	1	4	13	1	4	13	51.3	51.3	51.3	46.247	413	413	2.84	5	10	22	12	0	146.18	By MS/MS	By MS/MS	By MS/MS	0.96444	0.93887	16.392	46	8	Leave out requantified	1.4498	0.72125	0.96444	1.6497	0.7277	0.93887	26.293
P17252;P05129	P17252	4;1	4;1	3;0	Protein kinase C alpha type	PRKCA	sp|P17252|KPCA_HUMAN Protein kinase C alpha type OS=Homo sapiens GN=PRKCA PE=1 SV=4	2	4	4	3	1	2	3	1	2	3	1	2	2	15.6	15.6	12.5	76.749	672	672;697	2.12	2	4	1	1	0	9.8617	By MS/MS	By MS/MS	By MS/MS	0.76959	0.8189	2.5542	6	1	Leave out requantified	NaN	0.76251	0.78315	NaN	0.8221	0.78677	NaN
P17275	P17275	3	3	3	Transcription factor jun-B	JUNB	sp|P17275|JUNB_HUMAN Transcription factor jun-B OS=Homo sapiens GN=JUNB PE=1 SV=1	1	3	3	3	3	2	3	3	2	3	3	2	3	22.2	22.2	22.2	35.879	347	347	2.72	3	4	6	5	0	110.92	By MS/MS	By MS/MS	By MS/MS	0.96591	1.0504	0.55439	7	2	Leave out requantified	0.9283	0.92007	1.0395	1.0703	0.96511	1.0658	5.811
P17301	P17301	9	9	9	Integrin alpha-2	ITGA2	sp|P17301|ITA2_HUMAN Integrin alpha-2 OS=Homo sapiens GN=ITGA2 PE=1 SV=1	1	9	9	9	4	5	8	4	5	8	4	5	8	15.1	15.1	15.1	129.29	1181	1181	3.03	1	7	16	10	0	323.31	By MS/MS	By MS/MS	By MS/MS	1.1961	1.2615	12.9	30	5	Leave out requantified	1.0084	1.0212	1.4783	1.1764	1.0743	1.4865	23.445
P17480	P17480	8	8	8	Nucleolar transcription factor 1	UBTF	sp|P17480|UBF1_HUMAN Nucleolar transcription factor 1 OS=Homo sapiens GN=UBTF PE=1 SV=1	1	8	8	8	4	5	6	4	5	6	4	5	6	12.8	12.8	12.8	89.405	764	764	2.27	5	8	7	2	0	22.745	By MS/MS	By MS/MS	By MS/MS	0.95734	0.97695	12.262	22	1	Leave out requantified	0.8688	0.95734	0.98666	1.0051	0.99097	0.96245	7.228
P17535	P17535	4	4	4	Transcription factor jun-D	JUND	sp|P17535|JUND_HUMAN Transcription factor jun-D OS=Homo sapiens GN=JUND PE=1 SV=3	1	4	4	4	2	3	2	2	3	2	2	3	2	25.1	25.1	25.1	35.173	347	347	2.22		7	2		0	13.505	By MS/MS	By MS/MS	By MS/MS	1.0807	1.1806	0.43251	7	1	Leave out requantified	0.96928	1.2365	1.1543	1.1121	1.3011	1.1842	8.0218
P17544	P17544	2	2	2	Cyclic AMP-dependent transcription factor ATF-7	ATF7	sp|P17544|ATF7_HUMAN Cyclic AMP-dependent transcription factor ATF-7 OS=Homo sapiens GN=ATF7 PE=1 SV=2	1	2	2	2	1	2	2	1	2	2	1	2	2	7.1	7.1	7.1	52.967	494	494	2.2	3			2	0	7.6911	By MS/MS	By MS/MS	By MS/MS	0.97792	0.97906	2.6974	5	0	Leave out requantified	0.81691	0.9736	0.98866	0.95389	0.99074	0.98794	NaN
P17568	P17568	2	2	2	NADH dehydrogenase [ubiquinone] 1 beta subcomplex subunit 7	NDUFB7	sp|P17568|NDUB7_HUMAN NADH dehydrogenase [ubiquinone] 1 beta subcomplex subunit 7 OS=Homo sapiens GN=NDUFB7 PE=1 SV=4	1	2	2	2	1	2	1	1	2	1	1	2	1	32.1	32.1	32.1	16.402	137	137	3.38			8	5	0	194.77	By MS/MS	By MS/MS	By MS/MS	1.0038	1.0721	28.726	10	1	Median	1.3849	0.76683	1.2316	1.7202	0.84058	1.2831	NaN
P22694;P22612;P17612	P22694;P22612;P17612	2;2;2	2;2;2	2;2;2	cAMP-dependent protein kinase catalytic subunit beta;cAMP-dependent protein kinase catalytic subunit gamma;cAMP-dependent protein kinase catalytic subunit alpha	PRKACB;PRKACG;PRKACA	sp|P22694|KAPCB_HUMAN cAMP-dependent protein kinase catalytic subunit beta OS=Homo sapiens GN=PRKACB PE=1 SV=2;sp|P22612|KAPCG_HUMAN cAMP-dependent protein kinase catalytic subunit gamma OS=Homo sapiens GN=PRKACG PE=1 SV=3;sp|P17612|KAPCA_HUMAN cAMP-depend	3	2	2	2	1	2	2	1	2	2	1	2	2	6	6	6	40.622	351	351;351;351	3.29			5	2	0	6.3556	By MS/MS	By MS/MS	By MS/MS	0.794	0.81622	4.3087	7	1	Leave out requantified	0.50955	0.76753	0.82016	0.58491	0.79486	0.803	NaN
P17655	P17655	27	27	27	Calpain-2 catalytic subunit	CAPN2	sp|P17655|CAN2_HUMAN Calpain-2 catalytic subunit OS=Homo sapiens GN=CAPN2 PE=1 SV=6	1	27	27	27	18	19	24	18	19	24	18	19	24	58.4	58.4	58.4	79.994	700	700	2.99	16	42	81	71	0	323.31	By MS/MS	By MS/MS	By MS/MS	1.0641	1.1022	7.9384	182	29	Leave out requantified	0.88566	1.1024	1.1181	1.0412	1.131	1.1187	9.0959
P17676	P17676	5	5	5	CCAAT/enhancer-binding protein beta	CEBPB	sp|P17676|CEBPB_HUMAN CCAAT/enhancer-binding protein beta OS=Homo sapiens GN=CEBPB PE=1 SV=2	1	5	5	5	3	5	4	3	5	4	3	5	4	32.2	32.2	32.2	36.105	345	345	2.06	4	9	5		0	64.13	By MS/MS	By MS/MS	By MS/MS	0.92991	0.99818	7.4263	16	1	Leave out requantified	0.85757	0.92991	0.96381	0.96756	0.96086	0.94682	2.5949
P17706	P17706	3	3	3	Tyrosine-protein phosphatase non-receptor type 2	PTPN2	sp|P17706|PTN2_HUMAN Tyrosine-protein phosphatase non-receptor type 2 OS=Homo sapiens GN=PTPN2 PE=1 SV=2	1	3	3	3	1	2	2	1	2	2	1	2	2	14	14	14	48.473	415	415	2.57	1	1	5		0	19.35	By MS/MS	By MS/MS	By MS/MS	1.1507	1.1245	13.308	3	0	Leave out requantified	NaN	0.8588	1.1747	NaN	0.95772	1.1843	NaN
P17812	P17812	10	10	10	CTP synthase 1	CTPS1	sp|P17812|PYRG1_HUMAN CTP synthase 1 OS=Homo sapiens GN=CTPS1 PE=1 SV=2	1	10	10	10	2	5	9	2	5	9	2	5	9	29.4	29.4	29.4	66.69	591	591	3.12		7	7	10	0	25.055	By MS/MS	By MS/MS	By MS/MS	1.0459	1.0742	9.0836	19	3	Leave out requantified	0.74249	0.97642	1.0939	0.86952	1.0302	1.1451	14.068
P17844	P17844	19	12	12	Probable ATP-dependent RNA helicase DDX5	DDX5	sp|P17844|DDX5_HUMAN Probable ATP-dependent RNA helicase DDX5 OS=Homo sapiens GN=DDX5 PE=1 SV=1	1	19	12	12	13	10	14	8	6	9	8	6	9	40.4	30	30	69.147	614	614	3.02	3	7	18	14	0	323.31	By MS/MS	By MS/MS	By MS/MS	0.97404	1.0453	10.898	38	6	Leave out requantified	0.89655	0.99209	1.0773	1.0242	0.99405	1.0844	11.417
P17858	P17858	15	13	13	ATP-dependent 6-phosphofructokinase, liver type	PFKL	sp|P17858|PFKAL_HUMAN ATP-dependent 6-phosphofructokinase, liver type OS=Homo sapiens GN=PFKL PE=1 SV=6	1	15	13	13	5	10	13	5	9	11	5	9	11	29.5	25.9	25.9	85.018	780	780	2.85		26	26	16	0	254.23	By MS/MS	By MS/MS	By MS/MS	0.86336	0.9025	3.6008	54	11	Leave out requantified	0.75544	0.92084	0.91758	0.88054	0.94627	0.93595	5.7569
P17900	P17900	2	2	2	Ganglioside GM2 activator;Ganglioside GM2 activator isoform short	GM2A	sp|P17900|SAP3_HUMAN Ganglioside GM2 activator OS=Homo sapiens GN=GM2A PE=1 SV=4	1	2	2	2	2	1	1	2	1	1	2	1	1	15.5	15.5	15.5	20.838	193	193	3			4		0	9.4402	By MS/MS	By MS/MS	By MS/MS	0.96191	1.1116	9.1119	4	0	Leave out requantified	0.96191	0.7727	1.0415	1.1116	0.79731	1.0477	9.1119
P17931	P17931	2	2	2	Galectin-3	LGALS3	sp|P17931|LEG3_HUMAN Galectin-3 OS=Homo sapiens GN=LGALS3 PE=1 SV=5	1	2	2	2	0	1	2	0	1	2	0	1	2	10.4	10.4	10.4	26.152	250	250	3.5		1	1	4	0.00046587	3.7519		By MS/MS	By MS/MS	0.95884	0.96419	21.807	6	1	Median	NaN	0.74096	1.03	NaN	0.78327	1.0488	NaN
P17980	P17980	15	15	15	26S protease regulatory subunit 6A	PSMC3	sp|P17980|PRS6A_HUMAN 26S proteasome regulatory subunit 6A OS=Homo sapiens GN=PSMC3 PE=1 SV=3	1	15	15	15	8	8	14	8	8	14	8	8	14	48.5	48.5	48.5	49.203	439	439	3.08	9	9	35	34	0	164.21	By MS/MS	By MS/MS	By MS/MS	1.0767	1.0632	17.94	77	14	Leave out requantified	0.84987	1.0286	1.1325	0.97925	1.0151	1.1283	24.751
P17987	P17987	25	25	25	T-complex protein 1 subunit alpha	TCP1	sp|P17987|TCPA_HUMAN T-complex protein 1 subunit alpha OS=Homo sapiens GN=TCP1 PE=1 SV=1	1	25	25	25	14	15	24	14	15	24	14	15	24	61.3	61.3	61.3	60.343	556	556	3.19	20	38	78	128	0	323.31	By MS/MS	By MS/MS	By MS/MS	0.93764	0.97339	6.241	201	61	Leave out requantified	0.88393	0.97217	0.94323	1.0189	0.99354	0.94738	7.8923
P18031	P18031	7	7	7	Tyrosine-protein phosphatase non-receptor type 1	PTPN1	sp|P18031|PTN1_HUMAN Tyrosine-protein phosphatase non-receptor type 1 OS=Homo sapiens GN=PTPN1 PE=1 SV=1	1	7	7	7	3	4	7	3	4	7	3	4	7	28.5	28.5	28.5	49.966	435	435	2.69		16	14	5	0	98.632	By MS/MS	By MS/MS	By MS/MS	0.95138	0.99631	14.049	27	0	Leave out requantified	0.71317	0.9065	1.0567	0.84442	0.95861	1.0632	16.041
P18074	P18074	1	1	1	TFIIH basal transcription factor complex helicase XPD subunit	ERCC2	sp|P18074|ERCC2_HUMAN TFIIH basal transcription factor complex helicase XPD subunit OS=Homo sapiens GN=ERCC2 PE=1 SV=1	1	1	1	1	0	0	1	0	0	1	0	0	1	1.4	1.4	1.4	86.908	760	760	3			1		0.0099251	1.7468			By MS/MS	0.90971	0.9342	NaN	1	0	Median	NaN	NaN	0.90971	NaN	NaN	0.9342	NaN
P18077	P18077	5	5	5	60S ribosomal protein L35a	RPL35A	sp|P18077|RL35A_HUMAN 60S ribosomal protein L35a OS=Homo sapiens GN=RPL35A PE=1 SV=2	1	5	5	5	3	4	4	3	4	4	3	4	4	37.3	37.3	37.3	12.538	110	110	2	8	8	2	3	0	12.809	By MS/MS	By MS/MS	By MS/MS	0.96492	1.0156	6.9567	21	1	Leave out requantified	0.9009	0.9605	1.0033	1.0752	0.98649	1.0041	7.359
P18085	P18085	12	9	9	ADP-ribosylation factor 4	ARF4	sp|P18085|ARF4_HUMAN ADP-ribosylation factor 4 OS=Homo sapiens GN=ARF4 PE=1 SV=3	1	12	9	9	5	4	10	3	2	7	3	2	7	77.8	48.9	48.9	20.511	180	180	3.18	2	1	6	8	0	45.771	By MS/MS	By MS/MS	By MS/MS	0.86459	0.86598	9.0162	16	5	Leave out requantified	0.64892	0.88236	0.83317	0.82086	0.90497	0.83541	28.875
P18124	P18124	14	14	14	60S ribosomal protein L7	RPL7	sp|P18124|RL7_HUMAN 60S ribosomal protein L7 OS=Homo sapiens GN=RPL7 PE=1 SV=1	1	14	14	14	7	8	12	7	8	12	7	8	12	46.8	46.8	46.8	29.225	248	248	1.94	48	21	20	11	0	140.47	By MS/MS	By MS/MS	By MS/MS	0.9954	1.0392	7.6694	89	9	Leave out requantified	0.8952	1.0206	1.0343	1.0429	1.0168	1.0302	8.0967
P18206	P18206	28	28	28	Vinculin	VCL	sp|P18206|VINC_HUMAN Vinculin OS=Homo sapiens GN=VCL PE=1 SV=4	1	28	28	28	14	24	21	14	24	21	14	24	21	37.6	37.6	37.6	123.8	1134	1134	2.9	21	39	75	62	0	252.73	By MS/MS	By MS/MS	By MS/MS	1.0728	1.0974	11.328	174	25	Leave out requantified	0.87161	1.1062	1.1274	1.0078	1.1221	1.1224	11.51
P18428	P18428	2	2	2	Lipopolysaccharide-binding protein	LBP	sp|P18428|LBP_HUMAN Lipopolysaccharide-binding protein OS=Homo sapiens GN=LBP PE=1 SV=3	1	2	2	2	0	2	0	0	2	0	0	2	0	9.1	9.1	9.1	53.383	481	481	3			2		1	-2		By MS/MS		1.3475	1.3655	5.1677	2	1	Median	NaN	1.3475	NaN	NaN	1.3655	NaN	NaN
P18510	P18510	1	1	1	Interleukin-1 receptor antagonist protein	IL1RN	sp|P18510|IL1RA_HUMAN Interleukin-1 receptor antagonist protein OS=Homo sapiens GN=IL1RN PE=1 SV=1	1	1	1	1	0	1	1	0	1	1	0	1	1	10.7	10.7	10.7	20.055	177	177	2		2			0	33.45		By MS/MS	By MS/MS	0.52864	0.52447	130.17	2	2	Median	NaN	1.2968	0.2155	NaN	1.3167	0.20891	NaN
P18564	P18564	3	3	3	Integrin beta-6	ITGB6	sp|P18564|ITB6_HUMAN Integrin beta-6 OS=Homo sapiens GN=ITGB6 PE=1 SV=2	1	3	3	3	2	1	2	2	1	2	2	1	2	7.2	7.2	7.2	85.935	788	788	1.67	4		2		0	10.401	By MS/MS	By MS/MS	By MS/MS	0.80033	0.89534	40.041	4	3	Median	0.66983	0.71992	1.4984	0.77818	0.76373	1.4581	42.318
P18583	P18583	23	23	23	Protein SON	SON	sp|P18583|SON_HUMAN Protein SON OS=Homo sapiens GN=SON PE=1 SV=4	1	23	23	23	15	14	18	15	14	18	15	14	18	16.2	16.2	16.2	263.83	2426	2426	2.39	20	37	27	16	0	269.55	By MS/MS	By MS/MS	By MS/MS	0.94172	0.98843	15.506	83	17	Leave out requantified	0.80693	1.019	0.96901	0.93558	1.0887	0.98589	17.875
P18615	P18615	5	5	5	Negative elongation factor E	NELFE	sp|P18615|NELFE_HUMAN Negative elongation factor E OS=Homo sapiens GN=NELFE PE=1 SV=3	1	5	5	5	3	4	5	3	4	5	3	4	5	16.6	16.6	16.6	43.239	380	380	1.53	12	3		2	0	133.98	By MS/MS	By MS/MS	By MS/MS	0.96187	1.0053	3.2752	9	2	Leave out requantified	0.82704	1.1679	0.81446	0.95503	1.1848	0.8301	3.6023
P18621	P18621	8	8	8	60S ribosomal protein L17	RPL17	sp|P18621|RL17_HUMAN 60S ribosomal protein L17 OS=Homo sapiens GN=RPL17 PE=1 SV=3	1	8	8	8	4	4	8	4	4	8	4	4	8	43.5	43.5	43.5	21.397	184	184	2.53	19	17	22	19	0	108.83	By MS/MS	By MS/MS	By MS/MS	1.0454	1.0502	15.346	70	7	Leave out requantified	0.91055	1.0684	1.0636	1.0589	1.1023	1.0481	3.2481
P18669;Q8N0Y7	P18669	20;5	20;5	15;3	Phosphoglycerate mutase 1	PGAM1	sp|P18669|PGAM1_HUMAN Phosphoglycerate mutase 1 OS=Homo sapiens GN=PGAM1 PE=1 SV=2	2	20	20	15	15	13	15	15	13	15	14	11	10	73.6	73.6	59.4	28.804	254	254;254	2.79	31	70	76	78	0	323.31	By MS/MS	By MS/MS	By MS/MS	0.90433	0.93874	6.9468	229	32	Leave out requantified	0.80365	0.95241	0.94344	0.92801	0.97231	0.93115	8.3855
P18754	P18754	19	19	19	Regulator of chromosome condensation	RCC1	sp|P18754|RCC1_HUMAN Regulator of chromosome condensation OS=Homo sapiens GN=RCC1 PE=1 SV=1	1	19	19	19	13	15	16	13	15	16	13	15	16	67.2	67.2	67.2	44.969	421	421	3.11	5	22	52	46	0	323.31	By MS/MS	By MS/MS	By MS/MS	1.0477	1.0747	7.3491	114	17	Leave out requantified	0.92363	1.0867	1.048	1.0778	1.1147	1.0536	10.58
P18827	P18827	5	5	5	Syndecan-1	SDC1	sp|P18827|SDC1_HUMAN Syndecan-1 OS=Homo sapiens GN=SDC1 PE=1 SV=3	1	5	5	5	3	3	3	3	3	3	3	3	3	18.4	18.4	18.4	32.461	310	310	1.4	13	6	1		0	34.044	By MS/MS	By MS/MS	By MS/MS	0.97348	1.0595	10.55	18	3	Leave out requantified	1.0138	0.94393	1.4089	1.161	0.97826	1.4122	6.7504
P18846	P18846	1	1	1	Cyclic AMP-dependent transcription factor ATF-1	ATF1	sp|P18846|ATF1_HUMAN Cyclic AMP-dependent transcription factor ATF-1 OS=Homo sapiens GN=ATF1 PE=1 SV=2	1	1	1	1	1	1	1	1	1	1	1	1	1	9.6	9.6	9.6	29.232	271	271	2		6			0	7.6599	By MS/MS	By MS/MS	By MS/MS	0.94343	1.0153	6.8743	6	1	Median	0.89875	1.0133	0.93237	1.0288	1.019	0.91333	1.6948
P18858	P18858	8	8	8	DNA ligase 1	LIG1	sp|P18858|DNLI1_HUMAN DNA ligase 1 OS=Homo sapiens GN=LIG1 PE=1 SV=1	1	8	8	8	4	7	4	4	7	4	4	7	4	15.1	15.1	15.1	101.73	919	919	1.76	11	1	3	2	0	27.095	By MS/MS	By MS/MS	By MS/MS	0.95702	1.0286	14.79	14	3	Leave out requantified	0.96575	0.98067	0.84023	1.1121	0.98551	0.82535	17.117
P18859	P18859	8	8	8	ATP synthase-coupling factor 6, mitochondrial	ATP5J	sp|P18859|ATP5J_HUMAN ATP synthase-coupling factor 6, mitochondrial OS=Homo sapiens GN=ATP5J PE=1 SV=1	1	8	8	8	6	4	6	6	4	6	6	4	6	55.6	55.6	55.6	12.587	108	108	2.29	9	17	11	5	0	48.841	By MS/MS	By MS/MS	By MS/MS	0.89799	1.0408	38.284	32	4	Leave out requantified	0.94109	0.7162	0.83842	1.1023	0.75014	0.93011	10.68
P18887	P18887	3	3	3	DNA repair protein XRCC1	XRCC1	sp|P18887|XRCC1_HUMAN DNA repair protein XRCC1 OS=Homo sapiens GN=XRCC1 PE=1 SV=2	1	3	3	3	2	2	3	2	2	3	2	2	3	7.6	7.6	7.6	69.476	633	633	1.11	16	2			0	11.796	By MS/MS	By MS/MS	By MS/MS	0.98552	1.0442	6.6643	15	1	Leave out requantified	0.83035	0.95639	1.0665	0.99731	1.0296	1.0919	2.5437
P19105	P19105	13	1	1	Myosin regulatory light chain 12A	MYL12A	sp|P19105|ML12A_HUMAN Myosin regulatory light chain 12A OS=Homo sapiens GN=MYL12A PE=1 SV=2	1	13	1	1	12	8	9	1	1	1	1	1	1	78.4	17.5	17.5	19.794	171	171	3.25	1			3	0	8.43	By MS/MS	By MS/MS	By MS/MS	1.142	1.1614	24.251	4	1	Linear	0.90594	0.85906	1.1416	1.0346	0.88269	1.1133	NaN
P19174	P19174	3	3	3	1-phosphatidylinositol 4,5-bisphosphate phosphodiesterase gamma-1	PLCG1	sp|P19174|PLCG1_HUMAN 1-phosphatidylinositol 4,5-bisphosphate phosphodiesterase gamma-1 OS=Homo sapiens GN=PLCG1 PE=1 SV=1	1	3	3	3	0	1	2	0	1	2	0	1	2	3.8	3.8	3.8	148.53	1290	1290	2	1	1	1		0	197.29		By MS/MS	By MS/MS	1.0976	1.095	NaN	1	0	Median	NaN	NaN	1.0976	NaN	NaN	1.095	NaN
P19338	P19338	20	20	20	Nucleolin	NCL	sp|P19338|NUCL_HUMAN Nucleolin OS=Homo sapiens GN=NCL PE=1 SV=3	1	20	20	20	15	13	15	15	13	15	15	13	15	33.9	33.9	33.9	76.613	710	710	2.63	104	79	187	110	0	323.31	By MS/MS	By MS/MS	By MS/MS	0.94172	0.96121	6.6382	259	69	Leave out requantified	0.86064	0.96829	0.95617	0.98347	0.9769	0.94653	6.5841
P19367	P19367	21	21	20	Hexokinase-1	HK1	sp|P19367|HXK1_HUMAN Hexokinase-1 OS=Homo sapiens GN=HK1 PE=1 SV=3	1	21	21	20	6	7	20	6	7	20	6	7	19	32.4	32.4	31.2	102.48	917	917	3.19	6	11	29	39	0	323.31	By MS/MS	By MS/MS	By MS/MS	1.0847	1.1222	11.435	72	12	Leave out requantified	0.92611	0.93034	1.1561	1.0591	0.9597	1.1694	6.6374
P19387	P19387	3	3	3	DNA-directed RNA polymerase II subunit RPB3	POLR2C	sp|P19387|RPB3_HUMAN DNA-directed RNA polymerase II subunit RPB3 OS=Homo sapiens GN=POLR2C PE=1 SV=2	1	3	3	3	1	2	2	1	2	2	1	2	2	28.7	28.7	28.7	31.441	275	275	1.91	7	1		3	0	15.11	By matching	By MS/MS	By MS/MS	0.97793	1.0059	46.96	9	5	Median	0.67083	1.0066	0.44125	0.77837	1.0714	0.44378	NaN
P19388	P19388	5	5	5	DNA-directed RNA polymerases I, II, and III subunit RPABC1	POLR2E	sp|P19388|RPAB1_HUMAN DNA-directed RNA polymerases I, II, and III subunit RPABC1 OS=Homo sapiens GN=POLR2E PE=1 SV=4	1	5	5	5	2	4	3	2	4	3	2	4	3	43.3	43.3	43.3	24.551	210	210	3.31	1	1	4	7	0	118.36	By MS/MS	By MS/MS	By MS/MS	0.89845	0.93441	5.9285	12	0	Leave out requantified	0.73521	0.96933	0.89524	0.8499	0.98919	0.89497	4.3951
P19404	P19404	7	7	7	NADH dehydrogenase [ubiquinone] flavoprotein 2, mitochondrial	NDUFV2	sp|P19404|NDUV2_HUMAN NADH dehydrogenase [ubiquinone] flavoprotein 2, mitochondrial OS=Homo sapiens GN=NDUFV2 PE=1 SV=2	1	7	7	7	4	4	5	4	4	5	4	4	5	39.8	39.8	39.8	27.391	249	249	2.65	3	8	17	3	0	122.9	By MS/MS	By MS/MS	By MS/MS	0.91612	1.0283	15.685	27	4	Leave out requantified	0.96897	0.7873	1.1327	1.1398	0.81532	1.1122	5.6228
P19447	P19447	4	4	4	TFIIH basal transcription factor complex helicase XPB subunit	ERCC3	sp|P19447|ERCC3_HUMAN TFIIH basal transcription factor complex helicase XPB subunit OS=Homo sapiens GN=ERCC3 PE=1 SV=1	1	4	4	4	3	3	2	3	3	2	3	3	2	8.3	8.3	8.3	89.277	782	782	1.77	8		5		0	24.965	By MS/MS	By MS/MS	By MS/MS	0.87862	0.93435	3.2492	10	3	Leave out requantified	0.80934	0.94156	0.90543	0.93435	0.98613	0.90757	3.2492
P19474	P19474	1	1	1	E3 ubiquitin-protein ligase TRIM21	TRIM21	sp|P19474|RO52_HUMAN E3 ubiquitin-protein ligase TRIM21 OS=Homo sapiens GN=TRIM21 PE=1 SV=1	1	1	1	1	0	1	0	0	1	0	0	1	0	4.2	4.2	4.2	54.169	475	475	2		1			0.00069557	3.6585		By MS/MS		NaN	NaN	NaN	0	0	Median	NaN	NaN	NaN	NaN	NaN	NaN	NaN
P19484	P19484	3	3	3	Transcription factor EB	TFEB	sp|P19484|TFEB_HUMAN Transcription factor EB OS=Homo sapiens GN=TFEB PE=1 SV=3	1	3	3	3	2	2	2	2	2	2	2	2	2	9.7	9.7	9.7	52.864	476	476	3.17	1	1		4	0	25.571	By MS/MS	By MS/MS	By MS/MS	0.99956	1.0313	2.2439	3	0	Plateau	0.956	0.97133	1.0286	1.0705	1.0283	1.0313	NaN
P19525	P19525	8	8	8	Interferon-induced, double-stranded RNA-activated protein kinase	EIF2AK2	sp|P19525|E2AK2_HUMAN Interferon-induced, double-stranded RNA-activated protein kinase OS=Homo sapiens GN=EIF2AK2 PE=1 SV=2	1	8	8	8	4	3	6	4	3	6	4	3	6	21.8	21.8	21.8	62.094	551	551	2.86	2	7	13	7	0	148.5	By MS/MS	By MS/MS	By MS/MS	0.9581	0.99641	2.9318	25	7	Leave out requantified	0.90537	0.9581	0.98	1.0597	0.99568	1.0294	18.735
P19623	P19623	9	9	9	Spermidine synthase	SRM	sp|P19623|SPEE_HUMAN Spermidine synthase OS=Homo sapiens GN=SRM PE=1 SV=1	1	9	9	9	6	8	9	6	8	9	6	8	9	54.3	54.3	54.3	33.824	302	302	2.97	7	9	28	21	0	323.31	By MS/MS	By MS/MS	By MS/MS	0.98847	1.0177	5.2825	56	9	Leave out requantified	0.87918	1.0389	1.0114	1.0099	1.0889	0.99977	7.6078
P19634	P19634	2	2	2	Sodium/hydrogen exchanger 1	SLC9A1	sp|P19634|SL9A1_HUMAN Sodium/hydrogen exchanger 1 OS=Homo sapiens GN=SLC9A1 PE=1 SV=2	1	2	2	2	2	2	2	2	2	2	2	2	2	6.1	6.1	6.1	90.762	815	815	2.25	3	3	6		0	26.874	By MS/MS	By MS/MS	By MS/MS	1.0476	1.129	7.4106	9	3	Leave out requantified	1.0359	0.77269	1.2151	1.1731	0.82064	1.2202	14.822
P19784	P19784	3	3	3	Casein kinase II subunit alpha	CSNK2A2	sp|P19784|CSK22_HUMAN Casein kinase II subunit alpha OS=Homo sapiens GN=CSNK2A2 PE=1 SV=1	1	3	3	3	3	2	1	3	2	1	3	2	1	9.7	9.7	9.7	41.213	350	350	1.9	4	3	3		0	79.668	By MS/MS	By MS/MS	By MS/MS	0.9143	0.98762	7.1241	7	1	Leave out requantified	0.92085	0.93064	0.82608	1.0468	0.97458	0.84585	6.3209
P19793	P19793	6	6	5	Retinoic acid receptor RXR-alpha	RXRA	sp|P19793|RXRA_HUMAN Retinoic acid receptor RXR-alpha OS=Homo sapiens GN=RXRA PE=1 SV=1	1	6	6	5	1	4	6	1	4	6	1	3	5	23.4	23.4	20.6	50.811	462	462	2.53	8		4	7	0	200.21	By MS/MS	By MS/MS	By MS/MS	0.90981	0.99145	11.642	11	1	Leave out requantified	0.85446	0.86068	1.0217	1.0196	0.94512	1.074	NaN
P19838	P19838	8	8	8	Nuclear factor NF-kappa-B p105 subunit;Nuclear factor NF-kappa-B p50 subunit	NFKB1	sp|P19838|NFKB1_HUMAN Nuclear factor NF-kappa-B p105 subunit OS=Homo sapiens GN=NFKB1 PE=1 SV=2	1	8	8	8	1	3	8	1	3	8	1	3	8	15.1	15.1	15.1	105.35	968	968	2.56	5	1	6	4	0	65.119	By matching	By MS/MS	By MS/MS	1.0132	1.003	20.36	11	2	Leave out requantified	0.56641	1.0531	1.0144	0.64669	1.0679	0.99905	NaN
P19971	P19971	5	5	5	Thymidine phosphorylase	TYMP	sp|P19971|TYPH_HUMAN Thymidine phosphorylase OS=Homo sapiens GN=TYMP PE=1 SV=2	1	5	5	5	3	4	4	3	4	4	3	4	4	26.1	26.1	26.1	49.955	482	482	2.7	1	7	13	2	0	19.125	By MS/MS	By MS/MS	By MS/MS	1.0743	1.0793	3.2235	22	5	Leave out requantified	0.84979	1.1062	1.0799	0.9658	1.1757	1.0795	13.242
P20020;Q01814	P20020	10;2	4;0	4;0	Plasma membrane calcium-transporting ATPase 1	ATP2B1	sp|P20020|AT2B1_HUMAN Plasma membrane calcium-transporting ATPase 1 OS=Homo sapiens GN=ATP2B1 PE=1 SV=3	2	10	4	4	5	3	6	1	1	1	1	1	1	12.1	5.3	5.3	138.75	1258	1258;1243	3		2		2	0	6.9702	By MS/MS	By MS/MS	By MS/MS	0.8561	0.92037	25.339	3	0	Leave out requantified	1.1202	NaN	0.77125	1.2643	NaN	0.76616	NaN
P20042	P20042	23	23	23	Eukaryotic translation initiation factor 2 subunit 2	EIF2S2	sp|P20042|IF2B_HUMAN Eukaryotic translation initiation factor 2 subunit 2 OS=Homo sapiens GN=EIF2S2 PE=1 SV=2	1	23	23	23	16	16	18	16	16	18	16	16	18	56.5	56.5	56.5	38.388	333	333	2.41	26	72	39	27	0	323.31	By MS/MS	By MS/MS	By MS/MS	0.9359	0.98221	8.7336	131	12	Leave out requantified	0.80404	0.9715	0.98198	0.93976	1.0047	0.97918	11.058
P20073	P20073	6	6	6	Annexin A7	ANXA7	sp|P20073|ANXA7_HUMAN Annexin A7 OS=Homo sapiens GN=ANXA7 PE=1 SV=3	1	6	6	6	1	2	5	1	2	5	1	2	5	21.7	21.7	21.7	52.739	488	488	2.83		8	5	5	0	29.073	By MS/MS	By MS/MS	By MS/MS	1.0426	1.0397	11.95	15	2	Leave out requantified	0.7374	1.0025	1.0765	0.84043	1.0438	1.0649	NaN
P20290	P20290	13	13	13	Transcription factor BTF3	BTF3	sp|P20290|BTF3_HUMAN Transcription factor BTF3 OS=Homo sapiens GN=BTF3 PE=1 SV=1	1	13	13	13	12	9	8	12	9	8	12	9	8	62.1	62.1	62.1	22.168	206	206	2.68	23	20	40	30	0	323.31	By MS/MS	By MS/MS	By MS/MS	0.94374	1.0258	9.615	103	12	Leave out requantified	0.89756	0.99074	1.0393	1.0273	1.0133	1.0282	9.4532
P20338	P20338	2	2	2	Ras-related protein Rab-4A	RAB4A	sp|P20338|RAB4A_HUMAN Ras-related protein Rab-4A OS=Homo sapiens GN=RAB4A PE=1 SV=3	1	2	2	2	1	2	2	1	2	2	1	2	2	13.3	13.3	13.3	24.389	218	218	2.83		2	3	1	0	6.4	By MS/MS	By MS/MS	By MS/MS	0.92911	0.97284	4.3747	5	0	Leave out requantified	0.94706	0.88185	1.0054	1.0776	0.91508	1.0144	NaN
P20339	P20339	2	2	2	Ras-related protein Rab-5A	RAB5A	sp|P20339|RAB5A_HUMAN Ras-related protein Rab-5A OS=Homo sapiens GN=RAB5A PE=1 SV=2	1	2	2	2	2	1	1	2	1	1	2	1	1	11.6	11.6	11.6	23.658	215	215	3.62			3	5	0	22.658	By MS/MS	By MS/MS	By MS/MS	0.90302	0.96872	7.4733	5	3	Median	0.86644	0.93827	0.90302	1.0223	0.99003	0.91108	NaN
P20340;Q9NRW1	P20340	3;1	3;1	3;1	Ras-related protein Rab-6A	RAB6A	sp|P20340|RAB6A_HUMAN Ras-related protein Rab-6A OS=Homo sapiens GN=RAB6A PE=1 SV=3	2	3	3	3	1	3	3	1	3	3	1	3	3	17.3	17.3	17.3	23.593	208	208;208	2.45	5		2	4	0	9.9609	By MS/MS	By MS/MS	By MS/MS	1.2679	1.2773	4.6319	9	1	Leave out requantified	1.1812	1.3202	1.3113	1.3824	1.3497	1.2744	0
P20508	P20508	1	1	1			sp|P20508|CAHH_VACCC Cell surface-binding protein OS=Vaccinia virus (strain Copenhagen) GN=D8L PE=2 SV=1	1	1	1	1	1	1	1	1	1	1	1	1	1	7.6	7.6	7.6	35.327	304	304	4				3	1	-2	By MS/MS	By MS/MS	By matching	1.2607	1.2461	1.94	3	0	Median	1.0946	1.2669	1.2607	1.2461	1.2807	1.2336	NaN
P20585	P20585	3	3	3	DNA mismatch repair protein Msh3	MSH3	sp|P20585|MSH3_HUMAN DNA mismatch repair protein Msh3 OS=Homo sapiens GN=MSH3 PE=1 SV=4	1	3	3	3	1	1	1	1	1	1	1	1	1	5.8	5.8	5.8	127.41	1137	1137	3.33		1		2	0.00046773	3.813	By MS/MS	By MS/MS	By MS/MS	1.11	1.1683	6.3025	2	1	Median	NaN	1.0371	1.1882	NaN	1.1174	1.2216	NaN
P20618	P20618	10	10	10	Proteasome subunit beta type-1	PSMB1	sp|P20618|PSB1_HUMAN Proteasome subunit beta type-1 OS=Homo sapiens GN=PSMB1 PE=1 SV=2	1	10	10	10	4	5	10	4	5	10	4	5	10	47.3	47.3	47.3	26.489	241	241	2.89	5	17	22	20	0	38.78	By MS/MS	By MS/MS	By MS/MS	0.88226	0.91928	7.8376	62	6	Leave out requantified	0.82039	0.8196	0.89735	0.97263	0.82184	0.91651	11.88
P20645	P20645	3	3	3	Cation-dependent mannose-6-phosphate receptor	M6PR	sp|P20645|MPRD_HUMAN Cation-dependent mannose-6-phosphate receptor OS=Homo sapiens GN=M6PR PE=1 SV=1	1	3	3	3	1	0	3	1	0	3	1	0	3	25.3	25.3	25.3	30.993	277	277	3		2		2	0.00023781	4.1757	By matching		By MS/MS	1.0608	1.0747	180.36	3	1	Median	0.8227	NaN	4.945	0.96912	NaN	4.9905	NaN
P20674	P20674	4	4	4	Cytochrome c oxidase subunit 5A, mitochondrial	COX5A	sp|P20674|COX5A_HUMAN Cytochrome c oxidase subunit 5A, mitochondrial OS=Homo sapiens GN=COX5A PE=1 SV=2	1	4	4	4	4	4	4	4	4	4	4	4	4	41.3	41.3	41.3	16.762	150	150	3.13		6	34	13	0	46.905	By MS/MS	By MS/MS	By MS/MS	0.93613	1.0042	6.946	52	0	Leave out requantified	0.83695	0.62104	1.0464	0.96658	0.6342	1.0874	31.102
P20700	P20700	30	30	29	Lamin-B1	LMNB1	sp|P20700|LMNB1_HUMAN Lamin-B1 OS=Homo sapiens GN=LMNB1 PE=1 SV=2	1	30	30	29	18	17	25	18	17	25	18	16	24	52.6	52.6	51	66.408	586	586	2.75	24	39	47	48	0	323.31	By MS/MS	By MS/MS	By MS/MS	0.98038	1.0272	13.895	141	9	Leave out requantified	0.89058	0.96531	1.0023	1.0394	1.0095	1.0235	14.215
P20719	P20719	1	1	1	Homeobox protein Hox-A5	HOXA5	sp|P20719|HXA5_HUMAN Homeobox protein Hox-A5 OS=Homo sapiens GN=HOXA5 PE=1 SV=2	1	1	1	1	1	1	1	1	1	1	1	1	1	7.8	7.8	7.8	29.345	270	270	2	2		2		0	59.895	By MS/MS	By MS/MS	By MS/MS	0.98278	1.1382	29.89	3	2	Median	0.98278	1.1046	0.66541	1.1382	1.1607	0.6851	NaN
P20810	P20810	30	30	30	Calpastatin	CAST	sp|P20810|ICAL_HUMAN Calpastatin OS=Homo sapiens GN=CAST PE=1 SV=4	1	30	30	30	19	21	25	19	21	25	19	21	25	51.1	51.1	51.1	76.572	708	708	2.41	56	64	70	40	0	323.31	By MS/MS	By MS/MS	By MS/MS	1.0329	1.0879	6.8032	205	20	Leave out requantified	0.89375	1.0968	1.0718	1.0689	1.1548	1.0863	8.2427
P20839	P20839	10	9	9	Inosine-5-monophosphate dehydrogenase 1	IMPDH1	sp|P20839|IMDH1_HUMAN Inosine-5-monophosphate dehydrogenase 1 OS=Homo sapiens GN=IMPDH1 PE=1 SV=2	1	10	9	9	4	6	8	4	6	7	4	6	7	37.9	36.2	36.2	55.405	514	514	3.18		3	21	9	0	47.073	By MS/MS	By MS/MS	By MS/MS	1.262	1.2573	17.297	29	5	Leave out requantified	0.94577	1.2689	1.2636	1.0979	1.311	1.2483	13.706
P20929	P20929	2	2	2	Nebulin	NEB	sp|P20929|NEBU_HUMAN Nebulin OS=Homo sapiens GN=NEB PE=1 SV=5	1	2	2	2	0	0	2	0	0	2	0	0	2	0.7	0.7	0.7	772.91	6669	6669	1	4				1	-2			By MS/MS	NaN	NaN	NaN	0	0	Median	NaN	NaN	NaN	NaN	NaN	NaN	NaN
P20936	P20936	4	4	4	Ras GTPase-activating protein 1	RASA1	sp|P20936|RASA1_HUMAN Ras GTPase-activating protein 1 OS=Homo sapiens GN=RASA1 PE=1 SV=1	1	4	4	4	2	2	2	2	2	2	2	2	2	10	10	10	116.4	1047	1047	2.67		4		2	0	28.132	By MS/MS	By MS/MS	By MS/MS	1.0859	1.1641	0.21332	5	1	Leave out requantified	0.99009	1.0859	1.1967	1.1603	1.1368	1.2121	0.67336
[truncated: 4,104 more rows]
[truncated: 40 more columns]

## Sheet: Processed total proteomics
Protein names	Protein IDs	Gene names	Log2 Ratio PTPRK-KO/WT normalized	-Log T-test p-value	stddev Average Log2 Ratio PTPRK-KO/WT normalized	Peptides	Unique peptides	Score
[truncated: 4,206 more rows]

[truncated: 3 more sheets: Raw phosphoproteomics, Processed phosphoprote. 2 valid, Processed phosphoprote. 1 valid]
