# Supplementary material for: The homophilic receptor PTPRK selectively dephosphorylates multiple junctional regulators to promote cell–cell adhesion
Source: eLife. 2019 Mar 29;8:e44597. doi: 10.7554/eLife.44597 (PMC6440744; doi:10.7554/eLife.44597)
Supplement: Figure 3—source data 2. — Spreadsheet of proteins that were statistically-enriched (≥50% + p<0.05) for the total and tyrosine phosphoproteomic experiments (1 and 2 valid values). p values were determined using a one-sample, two-sided t test performed with truncation by a Benjamini Hochberg FDR (threshold value 0.05; n = 3). [file elife-44597-fig3-data2.xlsx]

## Sheet: Total; ≥50% +p<0.05
Protein names	Protein IDs	Gene names	Log2 Ratio PTPRK-KO/WT normalized	-Log T-test p-value	stddev Average Log2 Ratio PTPRK-KO/WT normalized	Peptides	Unique peptides	Score
Vitronectin;Vitronectin V65 subunit;Vitronectin V10 subunit;Somatomedin-B	CON__Q3ZBS7;P04004	VTN	3.7635	2.90123	0.231178	1	1	1.7928
Alpha-2-macroglobulin	P01023	A2M	3.74707	2.00548	0.649751	5	3	6.3617
Signal-induced proliferation-associated 1-like protein 3	O60292	SIPA1L3	2.96985	1.45743	0.986691	3	3	29.714
Tenascin	P24821	TNC	2.2417	2.31753	0.270363	5	5	9.2544
Disintegrin and metalloproteinase domain-containing protein 9	Q13443	ADAM9	1.92715	2.67972	0.152861	4	4	10.591
Haptoglobin;Haptoglobin alpha chain;Haptoglobin beta chain	P00738;P00739	HP	1.76705	1.40677	0.624443	3	3	6.2108
Protein S100-A3	P33764	S100A3	1.51281	1.55751	0.44541	1	1	6.3747
Asparagine synthetase [glutamine-hydrolyzing]	P08243	ASNS	1.43789	1.72992	0.344713	7	7	85.445
Glia-derived nexin	P07093	SERPINE2	1.39422	2.28651	0.174312	1	1	2.2455
Thrombospondin-1	P07996;CON__Q28194	THBS1	1.27781	1.77927	0.288974	3	3	65.959
Brain-specific angiogenesis inhibitor 1-associated protein 2-like protein 1	Q9UHR4	BAIAP2L1	1.24842	2.81259	0.084943	11	11	93.867
Prostaglandin G/H synthase 1	P23219;P35354	PTGS1	1.14913	2.55838	0.104868	3	3	23.835
Protein FAM65B	Q9Y4F9	FAM65B	1.14713	1.46465	0.377791	2	2	2.0829
Peflin	Q9UBV8	PEF1	1.0149	1.68333	0.25713	1	1	18.256
Hippocalcin-like protein 1	P37235	HPCAL1	0.984308	3.4962	0.0304575	2	2	11.865
Septin-6	Q14141	SEPT6	0.963829	1.384	0.350225	5	2	250.78
Heat shock-related 70 kDa protein 2	P54652	HSPA2	0.932113	2.19689	0.129319	13	2	24.911
NF-kappa-B inhibitor epsilon	O00221	NFKBIE	0.847584	1.74045	0.20068	2	2	1.9929
Galactokinase	P51570	GALK1	0.821555	1.80879	0.179435	4	4	13.385
Annexin A6	P08133	ANXA6	0.722336	2.49531	0.070907	6	6	21.395
Selenium-binding protein 1	Q13228	SELENBP1	0.666378	1.40626	0.235633	9	9	81.384
Citrate lyase subunit beta-like protein, mitochondrial	Q8N0X4	CLYBL	0.665474	1.60487	0.185125	4	4	16.476
Myc box-dependent-interacting protein 1	O00499	BIN1	0.640333	2.08802	0.100839	10	10	64.542
Probable serine carboxypeptidase CPVL	Q9H3G5	CPVL	0.636258	1.43274	0.217829	3	3	4.5311
DNA-directed RNA polymerase III subunit RPC5	Q9NVU0	POLR3E	0.634469	1.50512	0.198968	5	5	114.4
Delta(24)-sterol reductase	Q15392	DHCR24	0.632418	1.48127	0.204124	3	3	10.408
Complement C3;Complement C3 beta chain;C3-beta-c;Complement C3 alpha chain;C3a anaphylatoxin;Acylation stimulating protein;Complement C3b alpha chain;Complement C3c alpha chain fragment 1;Complement C3dg fragment;Complement C3g fragment;Complement C3d fragment;Complement C3f fragment;Complement C3c alpha chain fragment 2	P01024	C3	0.600684	1.75436	0.023498	5	5	10.559
Specifically androgen-regulated gene protein	Q9BW04	SARG	-0.620942	1.57705	0.178587	7	7	49.816
Keratin, type II cytoskeletal 7	CON__Q3KNV1;P08729;CON__P08729;P14136;CON__Q6KB66-1;Q6KB66	KRT7	-0.666629	2.99913	0.0365767	32	23	174
Syntenin-2	Q9H190	SDCBP2	-0.716048	2.36925	0.0813339	7	7	168.45
Endophilin-B1	Q9Y371	SH3GLB1	-0.721408	1.93201	0.136324	3	3	6.8054
FH1/FH2 domain-containing protein 3	Q2V2M9	FHOD3	-0.732768	2.27336	0.0930227	1	1	6.9589
E3 ubiquitin-protein ligase NEDD4-like	Q96PU5	NEDD4L	-0.733584	1.96994	0.132603	6	6	17.863
Carbonic anhydrase 2	P00918	CA2	-0.755569	1.50987	0.23559	9	9	34.167
Keratin, type I cytoskeletal 17	CON__Q04695;Q04695;CON__Q9QWL7	KRT17	-0.78717	2.87603	0.0497789	33	21	323.31
Keratin, type II cuticular Hb1;Keratin, type II cuticular Hb6;Keratin, type II cuticular Hb3;Keratin, type II cuticular Hb5	CON__Q14533;Q14533;CON__O43790;O43790;CON__Q6NT21;CON__P78385;CON__P78386;P78385;P78386;A6NCN2	KRT81;KRT86;KRT83;KRT85	-0.819836	1.79271	0.182486	6	4	120.59
Keratin, type I cytoskeletal 14	CON__P02533;P02533;CON__Q61782;CON__P35900;CON__Q9D312;P35900;CON__P19001;CON__Q8N1A0;Q8N1A0	KRT14	-1.0653	2.01301	0.183108	32	13	323.31
Protein S100-A9	P06702	S100A9	-1.0703	1.73108	0.256237	4	4	182.63
Aldo-keto reductase family 1 member B10	O60218;C9JRZ8	AKR1B10	-1.15439	2.40543	0.125742	4	4	91.794
Chloride intracellular channel protein 2	O15247	CLIC2	-1.25327	2.88027	0.0788676	5	5	21.058
Small proline-rich protein 2B;Small proline-rich protein 2D;Small proline-rich protein 2A;Small proline-rich protein 2E	P35325;P22532;P35326;P22531	SPRR2B;SPRR2D;SPRR2A;SPRR2E	-1.38871	2.74329	0.00557131	2	2	2.8358
Plastin-2	P13796	LCP1	-1.48207	1.35887	0.555425	8	6	32.046
Cornifin-B	P22528	SPRR1B	-2.24748	2.11335	0.343637	2	1	8.9705
Cornifin-A	P35321	SPRR1A	-2.33213	1.50021	0.735699	2	1	2.5394

## Sheet: pY sites;≥50%+p<0.05+2 valid
Protein names	Protein ID	Gene names	Position	Amino acid	Gene name + Phosphosite	Average Log2 PTPRK-KO/WT Ratio normalized	-Log T-test p-value	stddev Average Log2 PTPRK-KO/WT Ratio normalized	Localization prob	PEP	Score	Delta score	Score for localization	Mass error [ppm]	Sequence window	Number of Phospho (STY)	Protein group IDs
Afadin	P55196	MLLT4	1230	Y	MLLT4-pY1230	1.77347	1.71175	0.250812	0.999966	0.00986713	71.379	32.417	69.812	-0.33097	RPEAYPIPTQTYTREYFTFPASKSQDRMAPP	1	475
Sickle tail protein homolog	Q5T5P2	KIAA1217	244	Y	KIAA1217-pY244	1.3985	2.70199	0.0624191	0.999981	3.18508e-20	194.94	143.87	139.43	-0.54196	SPSVAIYIKDESRNVYYELNDVRNIQDRSLL	1	726
Catenin delta-1	O60716	CTNND1	174	Y	CTNND1-pY174	1.39243	1.49232	0.256035	0.987924	9.8818e-29	169.44	143.75	134.91	-0.069156	GPDGLPVDASSVSNNYIQTLGRDFRKNGNGG	1	79
Plakophilin-3	Q9Y446	PKP3	390	Y	PKP3-pY390	1.31368	2.6121	0.0650481	1	0.00669048	84.817	53.183	70.056	-0.19107	QEVQRHATGAMRNLIYDNADNKLALVEENGI	1	1034
Suppression of tumorigenicity 5 protein	P78524	ST5	488	Y	ST5-pY488	1.29886	3.92499	0.0141614	0.999994	0.000934284	117.48	65.719	117.48	-0.14467	NQPKFGSKSTLEENAYEDIVGDLPKENPYED	1	550
Pleckstrin homology domain-containing family A member 6	Q9Y2H5	PLEKHA6	492	Y	PLEKHA6-pY492	1.17067	2.06618	0.109183	0.999995	6.12961e-19	168.3	124.53	155.97	0.11307	PSARFERLPPRSEDIYADPAAYVMRRSISSP	1	1024
Partitioning defective 3 homolog	Q8TEW0	PARD3	489	Y	PARD3-pY489	1.13817	2.88174	0.0412825	0.999234	0.00102093	125.75	78.144	108.43	-0.11497	SITSRDVTIGGSAPIYVKNILPRGAAIQDGR	1	813
Catenin delta-1	O60716	CTNND1	904	Y	CTNND1-pY904	1.1342	1.52406	0.200715	0.999428	1.92301e-147	266.26	205.57	266.26	0.03673	QMSNMGSNTKSLDNNYSTPNERGDHNRTLDR	1	79
Discoidin, CUB and LCCL domain-containing protein 2	Q96PD2	DCBLD2	732	Y	DCBLD2-pY732	1.11136	2.1449	0.0945694	0.999526	4.95729e-28	177.81	118.84	177.81	0.23646	TLLSRTDSCSSAQAQYDTPKAGKPGLPAPDE	1	858
Suppression of tumorigenicity 5 protein	P78524	ST5	501	Y	ST5-pY501	1.04549	1.51911	0.186123	1	2.0737e-06	155.06	92.511	75.652	0.069114	NAYEDIVGDLPKENPYEDVDLKSRRAGRKSQ	1	550
Disks large homolog 3	Q92796	DLG3	673	Y	DLG3-pY673	1.02408	1.46612	0.194376	0.999998	0.000722703	99.844	58.466	99.844	0.35526	HTTRPRRDNEVDGQDYHFVVSREQMEKDIQD	1	831
Girdin	Q3V6T2	CCDC88A	1799	Y	CCDC88A-pY1799	0.862898	1.97483	0.0895399	0.998844	0.000635218	112.71	73.164	112.71	-0.37709	VKESSLSRQSKDSNPYATLPRASSVISTAEG	1	705
Plakophilin-2	Q99959	PKP2	10	Y	PKP2-pY10	0.85897	1.36745	0.183904	0.838482	0.00517346	57.347	20.654	57.347	-0.18207	______MAAPGAPAEYGYIRTVLGQQILGQL	1	882
Rho GTPase-activating protein 12	Q8IWW6	ARHGAP12	243	Y	ARHGAP12-pY243	0.646529	1.72534	0.0899739	1	3.0778e-05	86.727	49.175	85.177	-0.13269	RATTPPNQGRPDSPVYANLQELKISQSALPP	2;3	784
Phosphoprotein associated with glycosphingolipid-enriched microdomains 1	Q9NWQ8	PAG1	163	Y	PAG1-pY163	-0.966125	1.46115	0.184483	1	2.05194e-29	206.66	139.32	195.94	-0.11499	ARSVDGDQGLGMEGPYEVLKDSSSQENMVED	1	961

## Sheet: pY sites;≥50%+p<0.05+1 valid
Protein names	Protein ID	Gene names	Position	Amino acid	Gene name + Phosphosite	Average Log2 PTPRK-KO/WT Ratio normalized	-Log T-test p-value	stddev Average Log2 PTPRK-KO/WT Ratio normalized	Localization prob	PEP	Score	Delta score	Score for localization	Mass error [ppm]	Sequence window	Number of Phospho (STY)	Protein group IDs
Afadin	P55196	MLLT4	1230	Y	MLLT4-pY1230	1.85792	2.02125	0.182608	0.999966	0.00986713	71.379	32.417	69.812	-0.33097	RPEAYPIPTQTYTREYFTFPASKSQDRMAPP	1	475
Partitioning defective 3 homolog	Q8TEW0	PARD3	489	Y	PARD3-pY489	1.51858	1.33242	0.339472	0.999234	0.00102093	125.75	78.144	108.43	-0.11497	SITSRDVTIGGSAPIYVKNILPRGAAIQDGR	1	813
Plakophilin-4	Q99569	PKP4	415	Y	PKP4-pY415	1.44939	1.62476	0.227323	0.998864	0.00659692	65.295	28.878	65.295	1.8733	DLRSAVSPDLHITPIYEGRTYYSPVYRSPNH	1	874
Plakophilin-4	Q99569	PKP4	224	Y	PKP4-pY224	1.44008	1.779	0.188088	0.721901	0.0020492	107.99	63.382	107.99	-0.11626	MRRVSSVPSRAQSPSYVISTGVSPSRGSLRT	1	874
Epidermal growth factor receptor kinase substrate 8	Q12929	EPS8	774	Y	EPS8-pY774	1.42554	1.36974	0.304347	0.999914	2.01545e-09	156.35	75.051	156.35	0.21752	NKDELRTVCPEGARVYSQITVQKAALEDSSG	1	602
Sickle tail protein homolog	Q5T5P2	KIAA1217	244	Y	KIAA1217-pY244	1.3985	2.70199	0.0624191	0.999981	3.18508e-20	194.94	143.87	139.43	-0.54196	SPSVAIYIKDESRNVYYELNDVRNIQDRSLL	1	726
Catenin delta-1	O60716	CTNND1	174	Y	CTNND1-pY174	1.39243	1.49232	0.256035	0.987924	9.8818e-29	169.44	143.75	134.91	-0.069156	GPDGLPVDASSVSNNYIQTLGRDFRKNGNGG	1	79
Neural Wiskott-Aldrich syndrome protein	O00401	WASL	256	Y	WASL-pY256	1.3522	1.34759	0.296668	1	0.00746762	93.195	54.389	93.195	1.113	ISEAQLKDRETSKVIYDFIEKTGGVEAVKNE	1	39
L-lactate dehydrogenase B chain	P07195	LDHB	240	Y	LDHB-pY240	1.34479	2.18546	0.109159	0.970743	0.00230559	123.35	82.473	103.55	0.96849	SENWKEVHKMVVESAYEVIKLKGYTNWAIGL	1	170
Tight junction protein ZO-1	Q07157	TJP1	1602	Y	TJP1-pY1602	1.34468	1.83933	0.163572	1	0.000639785	117.52	42.411	117.52	-0.19838	DSGVETFSIHAEKPKYQINNISTVPKAIPVS	1	584
Suppression of tumorigenicity 5 protein	P78524	ST5	488	Y	ST5-pY488	1.33434	3.10103	0.0375848	0.999994	0.000934284	117.48	65.719	117.48	-0.14467	NQPKFGSKSTLEENAYEDIVGDLPKENPYED	1	550
Rho GTPase-activating protein 5	Q13017	ARHGAP5	1109	Y	ARHGAP5-pY1109	1.31518	1.78438	0.170687	0.985863	0.00320945	73.466	38.375	72.29	-0.10606	PIDTIFKQKGYSDEIYVVPDDSQNRIKIRNS	1	607
Plakophilin-3	Q9Y446	PKP3	390	Y	PKP3-pY390	1.31368	2.6121	0.0650481	1	0.00669048	84.817	53.183	70.056	-0.19107	QEVQRHATGAMRNLIYDNADNKLALVEENGI	1	1034
Catenin delta-1	O60716	CTNND1	865	Y	CTNND1-pY865	1.29871	2.92357	0.0448866	0.642377	0.0014583	79.92	47.217	79.92	0.23272	QVNLNNASRSQSSHSYDDSTLPLIDRNQKSD	1	79
Tensin-1	Q9HBL0	TNS1	903	Y	TNS1-pY903	1.29622	2.96967	0.0424808	0.9208	0.000434931	121.18	77.05	121.18	-0.008088	EPPAPLRRRAASDGQYENQSPEATSPRSPGV	1	930
Catenin delta-1	O60716	CTNND1	228	Y	CTNND1-pY228	1.2581	3.80779	0.0156989	0.754067	0.00749952	42.913	20.538	42.913	0.19521	YSRHYEDGYPGGSDNYGSLSRVTRIEERYRP	1	79
Secretogranin-1;PE-11;GAWK peptide;CCB peptide	P05060	CHGB	389	Y	CHGB-pY389	1.23824	3.33545	0.0266214	1	0.00544063	53.17	10.143	53.17	-0.2635	RPQSEESWDEEDKRNYPSLELDKMAHGYGEE	2	150
Protein LAP2	Q96RT1	ERBB2IP	920	Y	ERBB2IP-pY920	1.22448	1.77188	0.161278	0.986089	4.65364e-10	106.06	78.318	106.06	-0.14193	VDGKNIVRSKSATLLYDQPLQVFTGSSSSSD	1	865
Plakophilin-4	Q99569	PKP4	1168	Y	PKP4-pY1168	1.20709	1.86246	0.142896	0.952554	0.000561412	96.604	63.226	96.604	1.1478	STDYSTQYGLKSTTNYVDFYSTKRPSYRAEQ	1	874
Pleckstrin homology domain-containing family A member 6	Q9Y2H5	PLEKHA6	492	Y	PLEKHA6-pY492	1.17067	2.06618	0.109183	0.999995	6.12961e-19	168.3	124.53	155.97	0.11307	PSARFERLPPRSEDIYADPAAYVMRRSISSP	1	1024
Catenin delta-1	O60716	CTNND1	904	Y	CTNND1-pY904	1.1342	1.52406	0.200715	0.999428	1.92301e-147	266.26	205.57	266.26	0.03673	QMSNMGSNTKSLDNNYSTPNERGDHNRTLDR	1	79
Sodium/potassium-transporting ATPase subunit beta-3	P54709	ATP1B3	93	Y	ATP1B3-pY93	1.13208	1.37491	0.240163	0.837526	0.00218001	107.79	59.504	107.79	-0.091346	SPGLMVFPKPVTALEYTFSRSDPTSYAGYIE	1	466
Discoidin, CUB and LCCL domain-containing protein 2	Q96PD2	DCBLD2	732	Y	DCBLD2-pY732	1.11136	2.1449	0.0945694	0.999526	4.95729e-28	177.81	118.84	177.81	0.23646	TLLSRTDSCSSAQAQYDTPKAGKPGLPAPDE	1	858
Hepatocyte growth factor-regulated tyrosine kinase substrate	O14964	HGS	132	Y	HGS-pY132	1.07199	1.49222	0.197137	0.95099	0.00984974	71.614	46.759	65.157	0.074185	HAFRNEPKYKVVQDTYQIMKVEGHVFPEFKE	1	54
Ephrin type-B receptor 4	P54760	EPHB4	774	Y	EPHB4-pY774	1.05231	1.62387	0.165219	0.676301	0.000610443	116.79	63.549	116.79	0.32145	FGLSRFLEENSSDPTYTSSLGGKIPIRWTAP	1	469
Suppression of tumorigenicity 5 protein	P78524	ST5	501	Y	ST5-pY501	1.04549	1.51911	0.186123	1	2.0737e-06	155.06	92.511	75.652	0.069114	NAYEDIVGDLPKENPYEDVDLKSRRAGRKSQ	1	550
Angiomotin-like protein 1	Q8IY63	AMOTL1	191	Y	AMOTL1-pY191	1.03193	2.36234	0.0682182	0.830814	0.00506101	83.499	35.954	83.499	-0.043557	VRSTQPQQNNEELPTYEEAKAQSQFFRGQQQ	1	786
PDZ and LIM domain protein 5	Q96HC4	PDLIM5	251	Y	PDLIM5-pY251	1.01971	2.50601	0.057081	0.999713	0.000874229	79.466	79.466	79.466	-0.59826	NGPPRKHIVERYTEFYHVPTHSDASKKRLIE	1	846
Girdin	Q3V6T2	CCDC88A	1799	Y	CCDC88A-pY1799	0.862898	1.97483	0.0895399	0.998844	0.000635218	112.71	73.164	112.71	-0.37709	VKESSLSRQSKDSNPYATLPRASSVISTAEG	1	705
Ephrin type-A receptor 3;Ephrin type-A receptor 4;Ephrin type-A receptor 5	P29320	EPHA3;EPHA4;EPHA5	779	Y	EPHA3;EPHA4;EPHA5-pY779	0.856104	1.6069	0.137167	0.999112	0.00140045	131.43	81.534	131.43	0.034374	DFGLSRVLEDDPEAAYTTRGGKIPIRWTSPE	1	330
Rho GTPase-activating protein 12	Q8IWW6	ARHGAP12	243	Y	ARHGAP12-pY243	0.646529	1.72534	0.0899739	1	3.0778e-05	86.727	49.175	85.177	-0.13269	RATTPPNQGRPDSPVYANLQELKISQSALPP	2;3	784
Phosphoprotein associated with glycosphingolipid-enriched microdomains 1	Q9NWQ8	PAG1	163	Y	PAG1-pY163	-0.966125	1.46115	0.184483	1	2.05194e-29	206.66	139.32	195.94	-0.11499	ARSVDGDQGLGMEGPYEVLKDSSSQENMVED	1	961
CHGB is secreted
