# Supplementary material for: The homophilic receptor PTPRK selectively dephosphorylates multiple junctional regulators to promote cell–cell adhesion
Source: eLife. 2019 Mar 29;8:e44597. doi: 10.7554/eLife.44597 (PMC6440744; doi:10.7554/eLife.44597)
Supplement: Figure 6—source data 1. — Spreadsheet of densitometric quantification of p120Cat phosphorylation (normalized against total p120Cat) from Figure 6C and Figure 6E. p values were determined using a two-way ANOVA. [file elife-44597-fig6-data1.xlsx]

## Sheet: Figure 6C
pY228
Biological replicate	WT	PTPRK KO
1	1	2.99526
2	1	3.35653
3	1	3.55713
Mean:	1	3.303
SEM		0.1644
Welch's t test P value		0.0051
pY904
Biological replicate	WT	PTPRK KO
1	1	1.91278
2	1	4.15927
3	1	4.53562
4	1	3.72931
Mean:	1	3.584
SEM		0.581
Welch's two tailed t test P value		0.0211

## Sheet: Figure 6E
pY228		PTPRK KO + tGFP					Mean	SEM	Two-way ANOVA P value (Compared to 0 ng/ml)
	Doxycycline (ng/ml)	1	2	3	4	5
	0	1	1	1	1	1	1	0
	50	1.08229	1.0253	1.04315	1.03753	1.00496	1.039	0.0754399	0.9347
	250	1.12693	1.21556	1.12118	1.06196	1.12269	1.088	0.104858	0.5385
	500	1.43201	1.33755	1.09289	1.22036	1.08841	1.247	0.173791	0.0024
		PTPRK KO + PTPRK					Mean	SEM	Two-way ANOVA P value (Compared to 0 ng/ml)
	Doxycycline (ng/ml)	1	2	3	4	5
	0	1	1	1	1	1	1	0
	50	0.990268	0.736748	0.561305	0.706497	0.740831	0.7248	0.175768	0.0006
	250	0.446825	0.569956	0.385017	0.489288	0.634844	0.5377	0.140624	<0.0001
	500	0.413949	0.475042	0.326746	0.47359	0.71592	0.5014	0.170024	<0.0001
		PTPRK KO + PTPRK-C1089S					Mean	SEM	Two-way ANOVA P value (Compared to 0 ng/ml)
	Doxycycline (ng/ml)	1	2	3	4	5
	0	1	1	1	1	1	1	0
	50	1.23704	0.681664	0.765365	1.09438	0.818926	0.8833	0.217029	0.2947
	250	1.09072	0.826872	0.705827	1.10877	0.860313	0.93	0.187226	0.7099
	500	0.948342	1.00656	1.15349	1.10376	1.02875	0.9565	0.127294	0.9097
