# Supplementary material for: The homophilic receptor PTPRK selectively dephosphorylates multiple junctional regulators to promote cell–cell adhesion
Source: eLife. 2019 Mar 29;8:e44597. doi: 10.7554/eLife.44597 (PMC6440744; doi:10.7554/eLife.44597)
Supplement: Figure 7—source data 1. — Spreadsheet of normalized data from Figure 7B,C,E and F. p values were determined using a two-way ANOVA. [file elife-44597-fig7-data1.xlsx]

## Sheet: Figure 7B
	Mean height from filter (N=3)
	WT	PTPRK KO
	18.2997	11.9222
	18.8824	12.4819
	20.609	13.9574
	21.5447	12.3762
	20.9578	13.1537
	14.6946	9.87492
	23.0928	10.0645
	19.9119	10.8755
	16.9517	13.1261
	14.7762	12.5253
	18.3667	12.44
		10.6932
		11.8674
		11.5365
		11.9913
		10.4082
		12.9015

## Sheet: Figure 7C
TEER values
	PTPRK KO + PTPRK			Mean	SEM	Two way ANOVA P value (No Dox vs Dox)
No Dox	9.4125	13.6875	12.225	11.78	0.851026
With Dox	14.475	19.6875	19.95	18.04	1.01456	0.0173
	PTPRK KO + PTPRK-C1089S
No Dox	15.525	13.6875	13.6125	14.28	0.600883
With Dox	13.8375	12.825	9.825	12.16	0.834002	0.479

## Sheet: Figure 7E
F actin intensity
	PTPRK KO + PTPRK			Mean	SEM	Two way ANOVA P value (No Dox vs Dox)
No Dox	1	1	1	1	0
With Dox	1.154	1.12731	1.11271	1.131	0.0835511	0.0205
	PTPRK KO + PTPRK-CS
No Dox	1	1	1	1	0
With Dox	1.14528	0.95892	1.07576	1.06	0.177176	0.3049

## Sheet: Figure 7F
E Cad/F actin colocalization
	PTPRK KO + PTPRK			Mean	SEM	Two way ANOVA P value (No Dox vs Dox)
No Dox	0.29	0.211	0.258	0.253	0.115089
With Dox	0.472	0.343	0.361	0.392	0.152604	0.0271
	PTPRK KO + PTPRK-CS
No Dox	0.243	0.238	0.285	0.255333	0.0927603
With Dox	0.309	0.178	0.214	0.233667	0.150198	0.8682
