# Supplementary material for: The homophilic receptor PTPRK selectively dephosphorylates multiple junctional regulators to promote cell–cell adhesion
Source: eLife. 2019 Mar 29;8:e44597. doi: 10.7554/eLife.44597 (PMC6440744; doi:10.7554/eLife.44597)
Supplement: Figure 8—source data 1. — Spreadsheet of normalized data from Figure 8B and Figure 8D. p values were determined using an unpaired, two tailed t test. [file elife-44597-fig8-data1.xlsx]

## Sheet: Figure 8B
Aberrant acini/well (%)
	WT	PTPRK KO
	0	31.7
	2.76667	6.94333
	2.46667	41.05
	0	23.8567
	1.14667	4.15
	0	8.895
Mean	1.063	19.43
SEM	0.525	6.159
Unpaired, two tailed t test P value		0.014

## Sheet: Figure 8D
Spheroid diameters (µm)	PTPRK WT			PTPRK KO					PTPRK WT	PTPRK KO
	Slide 1	Slide 2	Slide 3	Slide 1	Slide 2	Slide 3
	95.0619	66.3898	78.8617	109.249	115.904	106.783		Mean	70.63	89.9
	87.0636	95.0492	53.8304	124.24	144.459	95.7742		SEM	0.7284	1.439
	73.6358	68.1811	131.385	67.6844	109.286	104.284		Unpaired t test P value	<0.0001
	74.631	74.4333	90.7123	107.159	75.8551	96.6922
	68.852	71.1691	108.857	101.564	79.8659	61.6731
	72.8423	56.2976	58.0206	110.523	102.629	93.1718
	56.9968	58.1054	101.396	110.099	119.178	82.7548
	43.1088	84.4261	115.875	112.621	60.6994	77.082
	81.2987	66.2555	99.8431	99.1184	95.5092	79.7629
	53.3752	50.9866	101.036	103.055	112.656	29.2582
	56.3705	62.1157	41.4291	97.0321	80.4809	114.31
	58.2744	72.0014	81.5734	117.979	148.995	91.8914
	74.3372	61.3279	77.3913	105.072	62.3358	86.2081
	55.69	52.1421	87.2987	107.116	125.094	85.9137
	54.7934	69.5337	46.3722	87.9365	50.2561	101.117
	40.3898	56.3705	66.2452	82.4474	97.8748	129.362
	78.0925	76.9664	68.8408	124.718	67.3728	95.3442
	60.9651	91.8615	86.8886	140.181	72.843	139.313
	76.8079	75.0655	70.5797	125.303	109.067	117.809
	75.484	78.097	65.2032	88.7644	47.2355	90.5702
	64.4119	68.2414	74.332	100.419	106.133	141.203
	59.877	81.7976	71.2461	114.86	71.8586	107.785
	77.597	59.0408	44.9626	82.574	69.5337	125.945
	59.7157	69.4746	89.5989	88.7644	100.164	104.396
	55.4297	107.696	85.2644	38.9258	103.586	113.528
	78.8521	70.3854	42.2779	103.494	51.2946	106.757
	73.2563	67.0773	105.603	109.265	68.9303	44.6876
	90.047	87.3681	124.259	93.8292	76.2962	121.877
	59.3697	99.4298	69.6911	136.728	76.9308	123.13
	70.2884	59.8129	77.4396	129.345	124.984	88.5515
	70.1886	62.7301	76.3231	100.263	80.5404	60.6994
	86.4309	48.0263	47.3947	123.898	86.8965	127.394
	64.303	72.7678	106.036	127.944	89.4365	114.25
	84.0815	63.4357	119.27	140.776	151.14	88.9758
	79.0076	77.8071	102.669	102.861	149.068	72.0402
	72.8363	80.0629	56.6735	86.8905	116.152	65.3082
	82.821	75.3114	88.5515	114.769	116.282	85.4421
	76.6722	55.2415	35.6711	96.4651	104.52	113.757
	82.4314	67.2812	47.1775	55.8035	59.0408	82.8954
	100.974	58.1172	63.4357	56.7781	79.8659	87.0854
	93.4873	75.375	61.2609	136.326	115.886	136.849
	69.1386	68.0907	77.7895	122.882	108.488	100.301
	51.9842	46.4165	142.18	116.553	147.48	109.437
	30.2027	83.8074		90.7437	69.4746	103.447
	49.9005	49.6805		71.7756	52.9889	64.6336
	58.7617	68.8508		82.4157	100.546	97.7768
	58.5165	43.0325		86.0445	140.683	123.954
	41.9527	52.1421		95.7311	120.635	106.146
	61.6731	55.4519		81.395	177.94	117.343
	70.1124	94.5652		150.023	77.675	99.2575
	64.155	36.1478		109.956	59.6868	87.1224
	68.6915	63.7266		97.1129	85.4421	84.4991
	63.3385	80.6169		100.419	98.4817	107.581
	78.8302	72.0395		100.263	60.4167	81.504
	61.7952	89.9252		127.698	41.6742	94.1515
	84.5558	73.3583		118.267	135.46	116.234
	86.928	57.2027		131.01	101.819	105.128
	81.7054	73.6564		134.163	105.362	109.992
	76.2962	72.843		164.593	111.796	86.8999
	67.0365	69.5928		143.933	84.4748	78.1654
	68.1811	59.2261		79.2154	95.6024	64.7039
	50.3378	88.6133		103.494	141.47	50.5777
	44.5648	103.095		75.466	61.2385	59.9838
	108.203	67.8791		115.676	111.747	52.6393
	71.3421	73.0589		93.0464	179.122	121.876
	62.3249	59.6064		85.8013	58.1408	81.3689
	91.8615	70.4632		88.2034	68.7313	98.7113
	67.6467	66.2245		100.211	92.33	87.0525
	80.5149	64.2723		114.86	136.849	73.6268
	93.6264	59.6064		106.062	106.834	49.825
	58.0229	79.72		101.042	78.9083
	60.8234	67.8589		106.357	43.0643
	55.5013	63.984		67.4989	53.9495
	69.5239	76.0714		101.042	131.463
	77.4984	64.0268		103.494	66.6369
	75.0993	57.8219		116.374	154.523
	63.6351	66.3898		71.1908	131.786
	104.915	75.375		106.872	124.077
	66.5609	92.3078		79.3472	117.407
	71.4434	64.57		66.4456	108.866
	55.8595	84.4748		131.409	83.5864
	70.372	62.3358		117.09	119.351
	74.3211	58.8083		109.265	99.3609
	80.7787	58.1054		135.808	73.3583
	51.5352	80.2764		123.221	92.189
	51.2019	70.1124		148.663	119.167
	59.1892	58.8083		120.455	101.299
	51.5352	81.7976		116.419	98.7802
	65.2432	68.6915		101.943	107.905
	74.0326	80.8883		170.334	53.4265
	68.304	58.7617		126.217	93.5166
	60.1554	64.6336		133.166	63.0893
	68.2414	59.79		131.269	72.2293
	59.9501	74.6905		97.0321	146.747
	68.9303	69.5928		87.8176	102.829
	71.1884	85.9376		116.127	87.8605
	62.1157	77.0731		127.78	106.042
	74.6905	87.109		122.093	103.691
	84.5558	56.4919		124.906	97.1444
	68.7062	61.3279		81.8431	95.2579
	61.7952	70.4729		118.267	81.2516
	105.258	57.2505		106.725	75.375
	92.1593	75.3478		51.8227	105.939
	80.6859	84.4261		81.9388	107.294
	62.1006	80.6169		93.9683	103.711
	87.5061	62.2039		94.6332	93.6264
	87.2857	78.5517		105.469	106.468
	60.8824	77.5779		80.003	76.5828
	54.1475	42.2779		126.795	107.422
	73.4522	41.2282		118.267	120.225
	49.5018	49.6805		114.655	96.3942
	68.7724	78.6214		116.665	107.479
	79.6582	50.4872		192.347	115.395
	59.4058	59.9501		107.116	139.038
	61.5954	62.9154		105.172	133.114
	61.3279	78.6214		135.923	98.1543
	56.4919	102.061		96.4651	89.1296
	74.4793	64.7394		84.0478	120.154
	56.2032	56.188		157.869	84.0766
	45.9131	77.0109		137.395	114.214
	59.2261	82.0317		124.466	40.5752
	59.0408	49.2095		98.316	69.5239
	53.9468	79.1164		62.7659	89.2678
	63.2931	58.3054		50.1315	143.469
	57.6011	74.4977		45.083	135.096
	52.5059	49.3763		74.35	82.9036
	59.3697	70.4729		87.5196	123.441
	37.2971	66.5443		72.7517	143.283
	71.5632	65.5071		165.868	86.8413
	43.4216	47.1775		139.333	93.8747
	46.6529	68.3617		111.579	83.5864
	66.2038	91.9882		150.867	121.545
	49.9322	68.6915		88.9885	112.85
	86.991	50.8117		83.0571	56.3705
	80.792	69.4746		91.4766	212.656
	93.1221	62.2039		70.9726	152.494
	69.6844	62.861		88.6602	87.642
	79.5507	72.0014		87.1139	78.5517
	90.7123	88.5824		71.9806	69.3266
	70.6012	86.2081		108.089	59.6064
	67.2274	59.0408		110.44	38.9739
	69.5199	54.4423		121.563	55.1232
	69.9694	73.8792		83.1804	89.7575
	61.5046	75.9363		116.318	32.5385
	70.416	63.0893		105.836	44.7182
	78.6528	30.4511		105.512	78.0005
	51.8227	62.9154		101.396	87.7825
	56.4551	88.5824		75.5208	148.664
	58.9896	81.5208		35.2316	80.6169
	71.7756	37.9771		54.1475	81.2516
	75.708	58.3054		104.452	57.1428
	72.8952	82.1318		109.728	126.925
	110.312	73.6936		86.6088	103.095
	98.7137	55.5999		77.6447	90.2065
	64.6926	61.0369		87.6893	56.0049
	126.795	128.037		147.413	64.919
	68.192	99.0088		109.718	139.382
	30.7523	72.8994		94.1393	72.0014
	21.2117	75.3478		54.7762	63.0893
	55.0493	67.6467		79.8192	120.311
	57.691	59.0756		92.7652	111.796
	64.0432	54.8434		44.7804	102.132
	46.2839	56.2976		91.1243	125.946
	67.9617	70.9281		111.498	79.2947
	72.2833	90.3885		93.6721	116.176
	69.67	88.7369		80.792	89.6958
	67.4989	60.6881		103.63	92.0448
	87.5196	63.8554		85.0504	87.8792
	80.003	68.5817		47.1775	51.324
	54.9544	61.093		102.831	66.8954
	86.6436	74.4333		84.8237	119.093
	60.7868	90.1458		88.079	93.8228
	71.1292	72.2293		95.2579	78.9187
	75.7066	81.9649		136.686	30.4538
	74.6166	56.2976		75.8742	57.0737
	81.5541	95.9956		49.6573	45.6567
	90.3983	62.1157		59.7157	58.4546
	87.2804	39.9458		34.8436	52.3052
	53.558	60.6994		41.0677	60.8571
	64.6926	68.0403		65.1776	54.9851
	86.0445	43.977		33.1665	61.1374
	71.4107	76.1524		73.8055	114.974
	61.7589	60.4167		55.0881	41.7557
	58.187	83.1675		38.7536	153.239
	53.558	85.2013		83.5307	54.9532
	53.1663	41.9037		87.6599	99.3852
	93.9683	70.9281		74.7249	129.969
	67.9617	82.0317		48.4142	40.9292
	68.192	93.2158		39.7541	79.6209
	74.35	78.9691		89.9593	80.1757
	74.6306	59.3301		29.2498	82.6292
	66.2882	76.6097		77.1045	57.8219
	93.7457	68.7313		57.0872	59.3338
	93.9683	113.531		52.2915	113.024
	110.667	85.2415		86.3704	55.736
	142.262	89.513		52.5003	39.307
	69.5199	62.8936		44.6521	48.6107
	82.574	56.2733		27.0222	119.409
	68.192	58.0229		34.6544	82.8744
	82.4474	32.3697		38.4338	52.7189
	63.2221	63.984		61.2955	90.37
	59.8251	82.0317		80.3334	76.0495
	76.395	87.954		44.4799	84.144
	82.4157	66.007		72.1652	65.5451
	72.931	66.3898		55.0727	45.1935
	122.669	47.0758		49.1388	80.1313
	90.166	63.6728		53.7047	134.591
	74.4203	74.9377		43.4426	67.8517
	54.5248	54.5931		71.5021	100.63
	82.8267	66.2038		34.1602	99.7373
	78.8187	66.007		37.6969	102.989
	74.35	78.8997		78.4998	82.0767
	93.8014	94.4565		46.1539	31.8054
	79.2154	44.7947		36.0771	76.2063
	93.0744	85.1048		56.3354	113.855
	91.0311	64.4532		27.6222	96.6531
	86.2568	37.742		84.0095	67.1308
	81.9388	94.1515		126.237	82.1888
	77.3465	63.2952		87.0433	63.1753
	69.6325	96.763		24.5044	69.5109
	76.8042	70.4729		100.495	39.7444
	76.395	66.2245		85.1743	41.9651
	80.8799	24.127		90.1929	85.6105
	95.7311	66.719		83.5848	104.195
	94.2459	63.5212		86.9919	81.8468
	60.3468	38.2656		34.152	78.4732
	117.09	57.8487			59.4656
	100.185	63.206			112.671
	45.716	63.6728			71.1622
	103.366	56.6614			88.1133
	82.6495	103.473			64.064
	85.1125	69.5337			79.5824
	45.8004	74.2122			70.026
	96.4397	62.5114			50.1315
	37.2863	75.5293			109.575
	99.623	72.9933			83.6163
	61.6016	84.6691			39.0659
	59.0143	44.5648			61.6585
	86.7296	68.1811			67.8672
	49.6308	67.159			78.414
	43.8747	104.001			81.0664
	55.6099	107.677			127.151
	67.2462	40.6258			111.348
	83.6806	85.9137			60.3733
	83.9487	29.8377			28.6784
	98.026	52.9889			38.7536
	85.8643	67.8791			62.0776
	53.1905	76.0714			38.8774
	57.9284	49.696			112.502
	54.0223	81.8468			100.624
	64.8706	59.1034			101.155
	58.6194	73.0166			100.242
	70.4309	51.503			87.3355
	71.4466	59.2515			69.1125
	68.2673	52.5059			77.4464
		73.4892
		70.7057
		101.87
		43.4216
		86.1193
		61.4737
		62.0776
		89.4057
		74.9011
		74.9011
